# Supplementary material for: The effects of urban land use gradients on wild bee microbiomes
Source: Front Microbiol. 2022 Nov 17;13:992660. doi: 10.3389/fmicb.2022.992660 (PMC9714450; doi:10.3389/fmicb.2022.992660)
Supplement: Supplementary file 1 [file Data_Sheet_1.xlsx]

## Sheet: S1 Sample Metadata
Table S1. Sample data with location and environmental variable information. Environmental variables were categorized at five levels.
Sample	Sampling Date	Urban Level	Lat	Long	Temperature	Temp Category	Precipitation	Precipitation Category	Green Space	Green Space Category	Development	Development Category
DEV1-01	2020-07-13	Rural	44.0071	-79.5658	6.3125	Temp1	838	Precip3	49.5563	Green5	9.10392	Dev1		Environmental Variable Categories
DEV1-02	2020-07-13	Rural	44.0071	-79.5658	6.3125	Temp1	838	Precip3	49.5563	Green5	9.10392	Dev1		Development (%)
DEV1-03	2020-08-25	Suburban	43.4781	-79.7616	7.9	Temp5	857	Precip4	64.6824	Green5	15.3233	Dev1		Dev1	1.431025-20.000000
DEV1-04	2020-08-25	Suburban	43.4781	-79.7616	7.9	Temp5	857	Precip4	64.6824	Green5	15.3233	Dev1		Dev2	20.000001-40.000000
DEV1-05	2020-08-25	Suburban	43.4781	-79.7616	7.9	Temp5	857	Precip4	64.6824	Green5	15.3233	Dev1		Dev3	40.000001-60.000000
DEV1-06	2020-09-21	Rural	44.0071	-79.5658	6.3125	Temp1	838	Precip3	49.5563	Green5	9.10392	Dev1		Dev4	60.000001-80.000000
DEV1-07	2020-09-21	Rural	43.914	-79.6982	6.475	Temp1	815	Precip2	49.5707	Green5	1.43102	Dev1		Dev5	80.000001-100.000000
DEV1-08	2020-09-21	Rural	43.914	-79.6982	6.475	Temp1	815	Precip2	49.5707	Green5	1.43102	Dev1
DEV1-09	2020-09-21	Rural	43.914	-79.6982	6.475	Temp1	815	Precip2	49.5707	Green5	1.43102	Dev1		Green Space (%)
DEV1-10	2020-09-26	Rural	44.0566	-79.1805	6	Temp1	913	Precip5	85.7265	Green5	5.52059	Dev1		Green1	0.000000-5.915976
DEV1-11	2020-09-26	Rural	44.0566	-79.1805	6	Temp1	913	Precip5	85.7265	Green5	5.52059	Dev1		Green2	5.915977-14.020029
DEV1-12	2020-10-03	Suburban	43.8631	-79.0989	7.74167	Temp3	872	Precip4	64.2449	Green5	1.71625	Dev1		Green3	14.020030-23.783629
DEV1-13	2020-10-03	Suburban	43.8631	-79.0989	7.74167	Temp3	872	Precip4	64.2449	Green5	1.71625	Dev1		Green4	23.783630-41.459227
DEV1-14	2020-10-03	Suburban	43.8631	-79.0989	7.74167	Temp3	872	Precip4	64.2449	Green5	1.71625	Dev1		Green5	41.459228-90.633056
DEV1-15	2020-10-07	Rural	43.8255	-80.0043	5.9875	Temp1	881	Precip5	58.9112	Green5	10.3438	Dev1
DEV1-16	2020-10-07	Rural	43.8255	-80.0043	5.9875	Temp1	881	Precip5	58.9112	Green5	10.3438	Dev1		Precipitation (mm)
DEV2-01	2019-10-03	Urban	43.7915	-79.1979	8.05	Temp4	849	Precip3	15.4263	Green3	26.4614	Dev2		Precip1	791-811
DEV2-02	2019-10-03	Urban	43.7915	-79.1979	8.05	Temp4	849	Precip3	15.4263	Green3	26.4614	Dev2		Precip2	812-829
DEV2-03	2020-01-09	Urban	43.7188	-79.3514	8.29167	Temp5	827	Precip2	23.2445	Green3	26.7412	Dev2		Precip3	830-850
DEV2-04	2020-01-09	Urban	43.6452	-79.4675	8.41667	Temp5	804	Precip1	23.1407	Green3	27.9462	Dev2		Precip4	851-881
DEV2-05	2020-01-09	Urban	43.6452	-79.4675	8.41667	Temp5	804	Precip1	23.1407	Green3	27.9462	Dev2		Precip5	882-913
DEV2-06	2020-09-22	Rural	43.9344	-79.3537	6.7625	Temp2	870	Precip4	65.9221	Green5	25.6014	Dev2
DEV3-01	2019-09-05	Rural	43.8347	-79.6184	7.04167	Temp2	814	Precip2	26.3881	Green4	59.4734	Dev3		Temperature (Celsius)
DEV3-02	2019-09-05	Rural	43.8347	-79.6184	7.04167	Temp2	814	Precip2	26.3881	Green4	59.4734	Dev3		Temp1	5.987500-6.616667
DEV3-03	2019-11-25	Suburban	43.6388	-79.8886	7.27917	Temp2	860	Precip4	6.50243	Green2	41.3349	Dev3		Temp2	6.616668-7.425000
DEV3-04	2020-09-14	Rural	43.7435	-79.8217	6.82083	Temp2	833	Precip3	36.0286	Green4	43.1714	Dev3		Temp3	7.425001-7.900000
DEV3-05	2020-09-14	Rural	43.7435	-79.8217	6.82083	Temp2	833	Precip3	36.0286	Green4	43.1714	Dev3		Temp4	7.900001-8.166667
DEV3-06	2020-09-15	Urban	43.4399	-79.6676	8.525	Temp5	818	Precip2	0.485576	Green1	43.1591	Dev3		Temp5	8.166668-8.525000
DEV3-07	2020-09-15	Urban	43.4399	-79.6676	8.525	Temp5	818	Precip2	0.485576	Green1	43.1591	Dev3
DEV3-08	2020-09-15	Urban	43.4399	-79.6676	8.525	Temp5	818	Precip2	0.485576	Green1	43.1591	Dev3
DEV3-09	2020-09-19	Urban	43.5287	-79.6042	8.30417	Temp5	801	Precip1	0.48627	Green1	48.2551	Dev3
DEV3-10	2020-09-19	Urban	43.5287	-79.6042	8.30417	Temp5	801	Precip1	0.48627	Green1	48.2551	Dev3
DEV3-11	2020-09-19	Urban	43.5287	-79.6042	8.30417	Temp5	801	Precip1	0.48627	Green1	48.2551	Dev3
DEV4-01	2019-08-28	Suburban	43.8188	-79.4985	7.67917	Temp3	850	Precip5	19.7997	Green3	75.5937	Dev4
DEV4-02	2019-08-28	Suburban	43.8188	-79.4985	7.67917	Temp3	850	Precip5	19.7997	Green3	75.5937	Dev4
DEV4-03	2019-08-28	Suburban	43.8188	-79.4985	7.67917	Temp3	850	Precip5	19.7997	Green3	75.5937	Dev4
DEV4-04	2019-09-06	Suburban	43.7816	-79.5889	7.77917	Temp3	805	Precip1	9.299	Green2	70.9585	Dev4
DEV4-05	2019-09-06	Suburban	43.7816	-79.5889	7.77917	Temp3	805	Precip1	9.299	Green2	70.9585	Dev4
DEV4-06	2019-09-06	Suburban	43.7816	-79.5889	7.77917	Temp3	805	Precip1	9.299	Green2	70.9585	Dev4
DEV4-07	2020-08-14	Rural	43.789	-79.7451	7.13333	Temp2	817	Precip2	18.7697	Green3	74.9642	Dev4
DEV4-08	2020-09-15	Urban	43.4933	-79.6151	8.39583	Temp5	811	Precip5	4.57666	Green1	64.7311	Dev4
DEV4-09	2020-09-19	Urban	43.5686	-79.5576	8.3625	Temp5	797	Precip1	0	Green5	67.8286	Dev4
DEV4-10	2020-09-19	Urban	43.5686	-79.5576	8.3625	Temp5	797	Precip1	0	Green5	67.8286	Dev4
DEV4-11	2020-09-19	Urban	43.5686	-79.5576	8.3625	Temp5	797	Precip1	0	Green5	67.8286	Dev4
DEV4-12	2020-09-20	Rural	43.8728	-79.5897	6.97083	Temp2	834	Precip3	16.9763	Green3	60.0743	Dev4
DEV4-13	2020-09-20	Rural	43.8728	-79.5897	6.97083	Temp2	834	Precip3	16.9763	Green3	60.0743	Dev4
DEV5-01	2019-09-06	Rural	43.7779	-79.6027	7.67083	Temp3	807	Precip1	4.22616	Green1	87.9212	Dev5
DEV5-02	2019-09-11	Suburban	43.7459	-79.4829	7.94167	Temp4	837	Precip3	12.0458	Green2	81.3162	Dev5
DEV5-03	2019-09-11	Suburban	43.7459	-79.4829	7.94167	Temp4	837	Precip3	12.0458	Green2	81.3162	Dev5
DEV5-04	2019-09-11	Urban	43.6945	-79.4329	8.3375	Temp5	833	Precip3	0.0286369	Green1	95.7045	Dev5
DEV5-05	2019-09-11	Urban	43.6945	-79.4329	8.3375	Temp5	833	Precip3	0.0286369	Green1	95.7045	Dev5
DEV5-06	2020-08-07	Suburban	43.5911	-79.692	8.15	Temp4	827	Precip2	9.98855	Green2	90.0114	Dev5
DEV5-07	2020-08-07	Suburban	43.5911	-79.692	8.15	Temp4	827	Precip2	9.98855	Green2	90.0114	Dev5
DEV5-08	2020-09-17	Suburban	43.9422	-78.8401	7.35417	Temp2	886	Precip5	8.96078	Green2	82.1071	Dev5
DEV5-09	2020-09-17	Suburban	43.9422	-78.8401	7.35417	Temp2	886	Precip5	8.96078	Green2	82.1071	Dev5
DEV5-10	2020-09-17	Suburban	43.9422	-78.8401	7.35417	Temp2	886	Precip5	8.96078	Green2	82.1071	Dev5
DEV5-11	2020-09-17	Suburban	43.9009	-78.8414	7.94167	Temp4	872	Precip4	2.40481	Green1	94.9327	Dev5
DEV5-12	2020-10-05	Urban	43.6501	-79.5832	8.16667	Temp4	803	Precip1	0	Green5	96.7742	Dev5

## Sheet: S2 Bacteria Read Counts
Table S2. Bacterial read counts after blanks and contaminants were proportionally removed
Phylum	Class	Order	Family	Genus	Species	Taxa	ASV	Category	DEV1-01	DEV1-10	DEV1-11	DEV1-12	DEV1-13	DEV1-14	DEV1-15	DEV1-16	DEV1-02	DEV1-03	DEV1-04	DEV1-05	DEV1-06	DEV1-07	DEV1-08	DEV1-09	DEV2-06	DEV2-01	DEV2-02	DEV2-03	DEV2-04	DEV2-05	DEV3-01	DEV3-04	DEV3-05	DEV3-06	DEV3-07	DEV3-08	DEV3-09	DEV3-10	DEV3-11	DEV3-02	DEV3-03	DEV4-01	DEV4-08	DEV4-09	DEV4-10	DEV4-11	DEV4-12	DEV4-13	DEV4-02
								Development	Dev1	Dev1	Dev1	Dev1	Dev1	Dev1	Dev1	Dev1	Dev1	Dev1	Dev1	Dev1	Dev1	Dev1	Dev1	Dev1	Dev2	Dev2	Dev2	Dev2	Dev2	Dev2	Dev3	Dev3	Dev3	Dev3	Dev3	Dev3	Dev3	Dev3	Dev3	Dev3	Dev3	Dev4	Dev4	Dev4	Dev4	Dev4	Dev4	Dev4	Dev4
								Green Space	Green5	Green5	Green5	Green5	Green5	Green5	Green5	Green5	Green5	Green5	Green5	Green5	Green5	Green5	Green5	Green5	Green5	Green3	Green3	Green3	Green3	Green3	Green4	Green4	Green4	Green1	Green1	Green1	Green1	Green1	Green1	Green4	Green2	Green3	Green1	Green5	Green5	Green5	Green3	Green3	Green3
								Precipitation	Precip3	Precip5	Precip5	Precip4	Precip4	Precip4	Precip5	Precip5	Precip3	Precip4	Precip4	Precip4	Precip3	Precip2	Precip2	Precip2	Precip4	Precip3	Precip3	Precip2	Precip1	Precip1	Precip2	Precip3	Precip3	Precip2	Precip2	Precip2	Precip1	Precip1	Precip1	Precip2	Precip4	Precip5	Precip5	Precip1	Precip1	Precip1	Precip3	Precip3	Precip5
								Temperature	Temp1	Temp1	Temp1	Temp3	Temp3	Temp3	Temp1	Temp1	Temp1	Temp5	Temp5	Temp5	Temp1	Temp1	Temp1	Temp1	Temp2	Temp4	Temp4	Temp5	Temp5	Temp5	Temp2	Temp2	Temp2	Temp5	Temp5	Temp5	Temp5	Temp5	Temp5	Temp2	Temp2	Temp3	Temp5	Temp5	Temp5	Temp5	Temp2	Temp2	Temp3
								Genera Richness	8	7	8	5	4	2	7	4	8	6	7	8	4	3	5	4	4	9	5	8	31	11	7	4	4	12	9	4	7	7	8	5	6	4	2	5	7	7	4	5	5
								Total ASV Count	49	6.44	21791.7	126	271	276	105	6	8	2921.08	8	2.91	9	65	21281.5	87	3	151	1313	2888	6	209	1656.51	5	1721.19	5	37.83	21.43	127	14	108	1074.01	571	4.85	2	837.71	20478.9	18589.8	28	1177.75	23
Firmicutes	Bacilli	Lactobacillales	Enterococcaceae	Melissococcus	plutonius	9dac10c8cf2483e001478a94870b8c28	CAGGATTAGATACCCTGGTAGTCCACGCCGTAAACGATGAGTGCTAAGTGTTGGAGGGTTTCCGCCCTTCAGTGCTGCAGCAAACGCATTAAGCACTCCGCCTGGGGAGTACGACCGCAAGGTTGAAACTCAAAGGAATTGACGGGGGCCCGCACAAGCGGTGGAGCATGTGGTTTAATTCGAAGCAACGCGAAGAACCTTACCAGGTCTTGACATCCTTTGAACACCTTAGAGATAAGGTTTCTCCTTCGGGAGCAAAGAGACAGGTGGTGCATGGCTGTCGTCAGCTCGTGTCGTGAGATGTTGGGTTAAGTCCCGCAACGAGCGCAACCCT		0	0	0	0	0	0	0	0	0	0	0	0	0	0	0	0	0	0	0	0	0	0	0	0	0	0	0	0	0	0	0	0	0	0	0	0	0	0	0	0	0
Firmicutes	Bacilli	Lactobacillales	Enterococcaceae	Melissococcus	plutonius	7fbcf7a39deedac4bb9ffcaca7c90f2d	CCGGATTAGATACCCTGGTAGTCCACGCCGTAAACGATGAGTGCTAAGTGTTGGAGGGTTTCCGCCCTTCAGTGCTGCAGCAAACGCATTAAGCACTCCGCCTGGGGAGTACGACCGCAAGGTTGAAACTCAAAGGAATTGACGGGGGCCCGCACAAGCGGTGGAGCATGTGGTTTAATTCGAAGCAACGCGAAGAACCTTACCAGGTCTTGACATCCTTTGAACACCTTAGAGATAAGGTTTCTCCTTCGGGAGCAAAGAGACAGGTGGTGCATGGCTGTCGTCAGCTCGTGTCGTGAGATGTTGGGTTAAGTCCCGCAACGAGCGCAACCCT		0	0	0	0	0	0	0	0	0	7	0	0	0	0	0	0	0	0	0	0	0	0	0	0	0	0	0	0	0	0	0	0	0	0	0	0	0	0	0	0	0
Firmicutes	Bacilli	Lactobacillales	Lactobacillaceae	Apilactobacillus	micheneri	c652262afa63a77bdf2e91d62d9df6db	CCGGATTAGATACCCTGGTAGTCCATGCCGTAAACGATGAATACTAGGTGTTGGAGGGTTTCCGCCCTTCAGTGCCGCAGCTAACGCATTAAGTATTCCGCCTGGGGAGTACGACCGCAAGGTTGAAACTCAAAGGAATTGACGGGGGCCCGCACAAGTGGTGGAGCATGTGGTTTAATTCGATGCTACGCGAAGAACCTTACCAGGTCTTGACATCTTCTGCCAACCTAAGAGATTAGGCGTTCCCTTCGGGGACAGAATGACAGGTGGTGCATGGTTGTCGTCAGCTCGTGTCGTGAGATGTTGGGTTAAGTCCCGCAACGAGCGCAACCCT		0	0	8540	0	0	0	0	0	0	0	0	0	0	0	8055	11	3	0	0	0	0	0	340	5	562	0	0	0	0	0	0	217	0	0	0	257	7367	6541	0	168	0
Firmicutes	Bacilli	Lactobacillales	Lactobacillaceae	Apilactobacillus	micheneri	3b346b728a1348f661063e9ac8f20922	CAGGATTAGATACCCTGGTAGTCCATGCCGTAAACGATGAATACTAGGTGTTGGAGGGTTTCCGCCCTTCAGTGCCGCAGCTAACGCATTAAGTATTCCGCCTGGGGAGTACGACCGCAAGGTTGAAACTCAAAGGAATTGACGGGGGCCCGCACAAGTGGTGGAGCATGTGGTTTAATTCGATGCTACGCGAAGAACCTTACCAGGTCTTGACATCTTCTGCCAACCTAAGAGATTAGGCGTTCCCTTCGGGGACAGAATGACAGGTGGTGCATGGTTGTCGTCAGCTCGTGTCGTGAGATGTTGGGTTAAGTCCCGCAACGAGCGCAACCCT		0	0	7703.74	0	0	0	0	0	0	62.08	0	2.91	0	0	7516.53	0	0	0	0	0	0	0	371.51	0	608.19	0	37.83	18.43	0	0	0	226.01	0	4.85	0	235.71	7568.91	6118.76	0	169.75	0
Firmicutes	Clostridia	Clostridiales	Clostridiaceae	Clostridium		af3875d6b70b7f4b5b51f0143ae85709	CCGGATTAGATACCCTGGTAGTCCACGCTGTAAACGATGAGTGCTAGGTGTTGGCCAGGAATGGTCGGTGCCGTAGCAAACGCAATAAGCACTCCACCTGGGGAGTACGACCGCAAGGTTGAAACTCAAAGGAATTGACGGGGGCCCGCACAAGCGGTGGAGCATGTGGTTTAATTCGAAGCAACGCGAAGAACCTTACCAAGACTTGACATCCTTCTGAAATAATTAGAGATAGTTATGGCCTTCGGGACAGGAGAGACAGGTGGTGCATGGTTGTCGTCAGCTCGTGTCGTGAGATGTTGGGTTAAGTCCCGCAACGAGCGCAACCCT		0	0	0	0	0	0	0	0	0	0	0	0	0	0	0	0	0	0	0	0	0	0	0	0	0	0	0	0	0	0	0	0	0	0	0	0	0	0	0	0	0
Firmicutes	Bacilli	Lactobacillales	Lactobacillaceae	Apilactobacillus	micheneri	242272eb1d9ac7d52e4459e08c05248c	CAGGATTAGATACCCGGGTAGTCCATGCCGTAAACGATGAATACTAGGTGTTGGAGGGTTTCCGCCCTTCAGTGCCGCAGCTAACGCATTAAGTATTCCGCCTGGGGAGTACGACCGCAAGGTTGAAACTCAAAGGAATTGACGGGGGCCCGCACAAGTGGTGGAGCATGTGGTTTAATTCGATGCTACGCGAAGAACCTTACCAGGTCTTGACATCTTCTGCCAACCTAAGAGATTAGGCGTTCCCTTCGGGGACAGAATGACAGGTGGTGCATGGTTGTCGTCAGCTCGTGTCGTGAGATGTTGGGTTAAGTCCCGCAACGAGCGCAACCCT		0	0	5447	0	0	0	0	0	0	0	0	0	0	0	4913	0	0	0	15	0	0	0	249	0	390	0	0	0	0	0	0	164	0	0	0	168	5097	4231	0	106	0
Proteobacteria	Gammaproteobacteria	Pseudomonadales	Moraxellaceae	Acinetobacter		8c767dd16a17ebd0c82af29ad2e12af7	CCGGATTAGATACCCTGGTAGTCCATGCCGTAAACGATGTCTACTAGCCGTTGGGTCCTTTGAGGACTTAGTGGCGCAGCTAACGCGATAAGTAGACCGCCTGGGGAGTACGGTCGCAAGACTAAAACTCAAATGAATTGACGGGGGCCCGCACAAGCGGTGGAGCATGTGGTTTAATTCGATGCAACGCGAAGAACCTTACCTGGCCTTGACATACTAAGAACTTTCTAGAGATAGATTGGTGCCTTCGGGAACTTAGATACAGGTGCTGCATGGCTGTCGTCAGCTCGTGTCGTGAGATGTTGGGTTAAGTCCCGCAACGAGCGCAACCCT		0	0	0	0	0	0	0	0	8	1095	0	0	0	0	0	0	0	0	0	0	0	0	0	0	0	0	0	0	0	0	0	0	0	0	0	0	0	0	0	0	0
Proteobacteria	Gammaproteobacteria	Pseudomonadales	Moraxellaceae	Acinetobacter		406f88cb78b630d088f5b769cd73150c	CAGGATTAGATACCCTGGTAGTCCATGCCGTAAACGATGTCTACTAGCCGTTGGGTCCTTTGAGGACTTAGTGGCGCAGCTAACGCGATAAGTAGACCGCCTGGGGAGTACGGTCGCAAGACTAAAACTCAAATGAATTGACGGGGGCCCGCACAAGCGGTGGAGCATGTGGTTTAATTCGATGCAACGCGAAGAACCTTACCTGGCCTTGACATACTAAGAACTTTCTAGAGATAGATTGGTGCCTTCGGGAACTTAGATACAGGTGCTGCATGGCTGTCGTCAGCTCGTGTCGTGAGATGTTGGGTTAAGTCCCGCAACGAGCGCAACCCT		43	0	0	0	0	0	0	0	0	1073	8	0	0	0	0	0	0	0	0	0	0	0	0	0	0	0	0	0	0	0	0	0	0	0	0	16	0	0	0	0	0
Proteobacteria	Gammaproteobacteria	Pseudomonadales	Moraxellaceae	Acinetobacter		00035cf9d30cef9812f5312bf9fbc815	CAGGATTAGATACCCGGGTAGTCCATGCCGTAAACGATGTCTACTAGCCGTTGGGTCCTTTGAGGACTTAGTGGCGCAGCTAACGCGATAAGTAGACCGCCTGGGGAGTACGGTCGCAAGACTAAAACTCAAATGAATTGACGGGGGCCCGCACAAGCGGTGGAGCATGTGGTTTAATTCGATGCAACGCGAAGAACCTTACCTGGCCTTGACATACTAAGAACTTTCTAGAGATAGATTGGTGCCTTCGGGAACTTAGATACAGGTGCTGCATGGCTGTCGTCAGCTCGTGTCGTGAGATGTTGGGTTAAGTCCCGCAACGAGCGCAACCCT		0	0	0	0	0	0	0	0	0	638	0	0	0	0	0	0	0	0	0	0	0	0	0	0	0	0	0	0	0	0	0	0	0	0	0	0	0	0	0	0	0
Proteobacteria	Gammaproteobacteria	Oceanospirillales	Halomonadaceae	Carnimonas		c09bad90dc5f7ccf7b892003e1831be6	CAGGATTAGATACCCTGGTAGTCCACGCCGTAAACGATGTCGACTAGCCGTTGGACCCCTAGAGGGTTTAGTGGCGCAGCTAACGCACTAAGTCGACCGCCTGGGGAGTACGGCCGCAAGGCTAAAACTCAAATGAATTGACGGGGGCCCGCACAAGCGGTGGAGCATGTGGTTTAATTCGATGCAACGCGAAGAACCTTACCTACCCTTGACATCCAGAGAATTTTCCAGAGATGGAATAGTGCCTTCGGGAGCTCTGAGACAGGTGCTGCATGGCTGTCGTCAGCTCGTGTTGTGAAATGTTGGGTTAAGTCCCGCAACGAGCGCAACCCT		0	0	0	0	0	0	0	0	0	0	0	0	0	0	0	0	0	0	0	1058	0	0	0	0	0	0	0	0	0	0	0	0	0	0	0	0	0	0	0	0	0
Proteobacteria	Gammaproteobacteria	Oceanospirillales	Halomonadaceae	Carnimonas		3734863de3e575cc183c1634b93c21b4	CCGGATTAGATACCCTGGTAGTCCACGCCGTAAACGATGTCGACTAGCCGTTGGACCCCTAGAGGGTTTAGTGGCGCAGCTAACGCACTAAGTCGACCGCCTGGGGAGTACGGCCGCAAGGCTAAAACTCAAATGAATTGACGGGGGCCCGCACAAGCGGTGGAGCATGTGGTTTAATTCGATGCAACGCGAAGAACCTTACCTACCCTTGACATCCAGAGAATTTTCCAGAGATGGAATAGTGCCTTCGGGAGCTCTGAGACAGGTGCTGCATGGCTGTCGTCAGCTCGTGTTGTGAAATGTTGGGTTAAGTCCCGCAACGAGCGCAACCCT		0	0	0	0	0	0	0	0	0	0	0	0	0	0	0	0	0	0	0	1121	0	0	0	0	0	0	0	0	0	0	0	0	0	0	0	0	0	0	19	0	0
Firmicutes	Bacilli	Lactobacillales	Enterococcaceae	Melissococcus	plutonius	912ed24f984a073b8ccb2c2a2fdc42a3	CAGGATTAGATACCCGGGTAGTCCACGCCGTAAACGATGAGTGCTAAGTGTTGGAGGGTTTCCGCCCTTCAGTGCTGCAGCAAACGCATTAAGCACTCCGCCTGGGGAGTACGACCGCAAGGTTGAAACTCAAAGGAATTGACGGGGGCCCGCACAAGCGGTGGAGCATGTGGTTTAATTCGAAGCAACGCGAAGAACCTTACCAGGTCTTGACATCCTTTGAACGCCTTAGAGATAAGGTTTCTCCTTCGGGAGCAAAGAGACAGGTGGTGCATGGCTGTCGTCAGCTCGTGTCGTGAGATGTTGGGTTAAGTCCCGCAACGAGCGCAACCCT		0	0	0	0	0	0	0	0	0	0	0	0	0	0	0	0	0	0	0	0	0	0	0	0	0	0	0	0	0	0	0	0	0	0	0	0	0	0	0	0	0
Proteobacteria	Gammaproteobacteria	Pseudomonadales	Moraxellaceae	Acinetobacter	lwoffii	0e53817c8475616d6533d2e31ad3a070	CAGGATTAGATACCCTGGTAGTCCATGCCGTAAACGATGTCTACTAGCCGTTGGGGCCTTTGAGGCTTTAGTGGCGCAGCTAACGCGATAAGTAGACCGCCTGGGGAGTACGGTCGCAAGACTAAAACTCAAATGAATTGACGGGGGCCCGCACAAGCGGTGGAGCATGTGGTTTAATTCGATGCAACGCGAAGAACCTTACCTGGTCTTGACATAGTAAGAACTTTCCAGAGATGGATTGGTGCCTTCGGGAACTTACATACAGGTGCTGCATGGCTGTCGTCAGCTCGTGTCGTGAGATGTTGGGTTAAGTCCCGCAACGAGCGCAACCCT		0	0	0	0	0	0	0	0	0	0	0	0	0	0	0	0	0	0	0	0	0	0	0	0	0	0	0	0	0	0	0	0	16	0	0	0	0	0	0	0	0
Proteobacteria	Gammaproteobacteria	Pseudomonadales	Moraxellaceae	Acinetobacter		925e74e3fa7e56911a4622368d043886	CCGGATTAGATACCCTGGTAGTCCATGCCGTAAACGATGTCTACTAGCCGTTGGGGCCTTTGAGGCTTTAGTGGCGCAGCTAACGCGATAAGTAGACCGCCTGGGGAGTACGGTCGCAAGACTAAAACTCAAATGAATTGACGGGGGCCCGCACAAGCGGTGGAGCATGTGGTTTAATTCGATGCAACGCGAAGAACCTTACCTGGTCTTGACATAGTAAGAACTTTCCAGAGATGGATTGGTGCCTTCGGGAACTTACATACAGGTGCTGCATGGCTGTCGTCAGCTCGTGTCGTGAGATGTTGGGTTAAGTCCCGCAACGAGCGCAACCCT		0	6.44	0	0	0	0	0	0	0	0	0	0	0	0	0	0	0	0	0	0	0	0	0	0	0	0	0	0	0	0	0	0	0	0	0	0	0	0	0	0	0
Proteobacteria	Gammaproteobacteria	Oceanospirillales	Halomonadaceae	Carnimonas		6cbb6a4ba0760e079ca2c9908c88edfe	CAGGATTAGATACCCGGGTAGTCCACGCCGTAAACGATGTCGACTAGCCGTTGGACCCCTAGAGGGTTTAGTGGCGCAGCTAACGCACTAAGTCGACCGCCTGGGGAGTACGGCCGCAAGGCTAAAACTCAAATGAATTGACGGGGGCCCGCACAAGCGGTGGAGCATGTGGTTTAATTCGATGCAACGCGAAGAACCTTACCTACCCTTGACATCCAGAGAATTTTCCAGAGATGGAATAGTGCCTTCGGGAGCTCTGAGACAGGTGCTGCATGGCTGTCGTCAGCTCGTGTTGTGAAATGTTGGGTTAAGTCCCGCAACGAGCGCAACCCT		0	0	0	0	0	0	0	0	0	0	0	0	0	0	0	0	0	0	0	668	0	0	0	0	0	0	0	0	0	0	0	0	0	0	0	0	0	0	0	0	0
Proteobacteria	Gammaproteobacteria	Betaproteobacteriales	Nitrosomonadaceae	Sterolibacterium		4eec6cfa9e3ef93baf7f87d1bc893c88	CAGGATTAGATACCCTGGTAGTCCACGCCCTAAACGATGTCAACTAGGTGTTGGGGAAGGTGACTTCCTTAGTACCGCAGCTAACGCGTGAAGTTGACCGCCTGGGGAGTACGGCCGCAAGGTTAAAACTCAAAGGAATTGACGGGGACCCGCACAAGCGGTGGATGATGTGGATTAATTCGATGCAACGCGAAAAACCTTACCTACCCTTGACATGCCTGGAACCCTGCTGAGAGGTGGGGGTGCCCGAAAGGGAGCCGGGACACAGGTGCTGCATGGCTGTCGTCAGCTCGTGTCGTGAGATGTTGGGTTAAGTCCCGCAACGAGCGCAACCCT		0	0	0	0	0	0	0	0	0	0	0	0	0	0	0	0	0	0	0	0	0	0	0	0	0	0	0	0	0	0	0	0	5	0	0	0	0	0	0	0	0
Firmicutes	Bacilli	Lactobacillales	Lactobacillaceae	Apilactobacillus	micheneri	064c07845335963d879036fe9371d61e	CAGGATTAGATACCCTGGTAGTCCATGCCGTAAACGATGAATACTAGGTGTTGGAGGGTTTCCGCTCTTCAGTGCCGCAGCTAACGCATTAAGTATTCCGCCTGGGGAGTACGACCGCAAGGTTGAAACTCAAAGGAATTGACGGGGGCCCGCACAAGTGGTGGAGCATGTGGTTTAATTCGATGCTACGCGAAGAACCTTACCAGGTCTTGACATCTTCTGCCAACCTAAGAGATTAGGCGTTCCCTTCGGGGACAGAATGACAGGTGGTGCATGGTTGTCGTCAGCTCGTGTCGTGAGATGTTGGGTTAAGTCCCGCAACGAGCGCAACCCT		0	0	0	0	0	0	0	0	0	0	0	0	0	0	0	0	0	0	0	0	0	0	290	0	0	0	0	0	0	0	0	168	0	0	0	0	239	644	0	0	0
Firmicutes	Bacilli	Lactobacillales	Lactobacillaceae	Apilactobacillus	micheneri	04990910263d1f8ae005fe97288eda8c	CCGGATTAGATACCCTGGTAGTCCATGCCGTAAACGATGAATACTAGGTGTTGGAGGGTTTCCGCTCTTCAGTGCCGCAGCTAACGCATTAAGTATTCCGCCTGGGGAGTACGACCGCAAGGTTGAAACTCAAAGGAATTGACGGGGGCCCGCACAAGTGGTGGAGCATGTGGTTTAATTCGATGCTACGCGAAGAACCTTACCAGGTCTTGACATCTTCTGCCAACCTAAGAGATTAGGCGTTCCCTTCGGGGACAGAATGACAGGTGGTGCATGGTTGTCGTCAGCTCGTGTCGTGAGATGTTGGGTTAAGTCCCGCAACGAGCGCAACCCT		0	0	0	0	0	0	0	0	0	0	0	0	0	0	0	0	0	0	0	0	0	0	254	0	0	0	0	0	0	0	0	194	0	0	0	0	201	649	0	0	0
Firmicutes	Bacilli	Lactobacillales	Lactobacillaceae	Lactobacillus		7007566fabef31a2b0f4f251feb1940a	CAGGATTAGATACCCTGGTAGTCCATGCTGTAAACGATGTCGATTTGAAGGTTGTGGCCTTGAGTCGTAGCTTTCGGAGCTAACGCGCTAAATCGACCGCCTGGGGAGTACGGCCGCAAGGTTAAAACTCAAATGAATTGACGGGGGCCCGCACAAGCGGTGGAGCATGTGGTTTAATTCGATGCTACGCGAAGAACCTTACCAGGTCTTGACATCTTCTGCCAACCTAAGAGATTAGGCGTTCCCTTCGGGGACAGAATGACAGGTGGTGCATGGTTGTCGTCAGCTCGTGTCGTGAGATGTTGGGTTAAGTCCCGCAACGAGCGCAACCCT		0	0	78	0	0	0	0	0	0	0	0	0	0	0	0	0	0	0	0	0	0	0	152	0	161	0	0	0	0	0	0	105	0	0	0	0	0	0	0	61	0
Actinobacteria	Actinobacteria	Propionibacteriales	Propionibacteriaceae	Cutibacterium		d59bec779fa0648065951961fd8ea9bb	CCGGATTAGATACCCTGGTAGTCCACGCTGTAAACGGTGGGTACTAGGTGTGGGGTCCATTCCACGGGTTCCGTGCCGTAGCTAACGCTTTAAGTACCCCGCCTGGGGAGTACGGCCGCAAGGCTAAAACTCAAAGGAATTGACGGGGCCCCGCACAAGCGGCGGAGCATGCGGATTAATTCGATGCAACGCGTAGAACCTTACCTGGGTTTGACATGGATCGGGAGTGCTCAGAGATGGGTGTGCCTCTTTTGGGGTCGGTTCACAGGTGGTGCATGGCTGTCGTCAGCTCGTGTCGTGAGATGTTGGGTTAAGTCCCGCAACGAGCGCAACCCT		0	0	0	0	0	0	0	0	0	0	0	0	0	0	0	0	0	0	0	0	0	0	0	0	0	0	0	0	0	0	0	0	0	0	0	14	0	0	0	0	0
Actinobacteria	Actinobacteria	Corynebacteriales	Nocardiaceae	Nocardia		4488617b44e007ba4e67779fb35874fc	CCGGATTAGATACCCTGGTAGTCCACGCCGTAAACGGTGGGCGCTAGGTGTGGGTTTCCTTCCACGGGATCCGTGCCGTAGCTAACGCATTAAGCGCCCCGCCTGGGGAGTACGGCCGCAAGGCTAAAACTCAAAGGAATTGACGGGGGCCCGCACAAGCGGCGGAGCATGTGGATTAATTCGATGCAACGCGAAGAACCTTACCTGGGTTTGACATGCACGAGATCGCCGTAGAGATACGGTTTCCCTTGTGGCTCGTGTGCAGGTGGTGCATGGCTGTCGTCAGCTCGTGTCGTGAGATGTTGGGTTAAGTCCCGCAACGAGCGCAACCCT		0	0	0	0	0	0	0	0	0	0	0	0	0	0	0	0	0	0	670	0	0	109	0	0	0	0	0	0	0	0	47	0	0	0	0	0	0	0	0	0	0
Actinobacteria	Actinobacteria	Corynebacteriales	Nocardiaceae	Nocardia		fe13f9dd050ecc359ed74654c68dbbb0	CAGGATTAGATACCCTGGTAGTCCACGCCGTAAACGGTGGGCGCTAGGTGTGGGTTTCCTTCCACGGGATCCGTGCCGTAGCTAACGCATTAAGCGCCCCGCCTGGGGAGTACGGCCGCAAGGCTAAAACTCAAAGGAATTGACGGGGGCCCGCACAAGCGGCGGAGCATGTGGATTAATTCGATGCAACGCGAAGAACCTTACCTGGGTTTGACATGCACGAGATCGCCGTAGAGATACGGTTTCCCTTGTGGCTCGTGTGCAGGTGGTGCATGGCTGTCGTCAGCTCGTGTCGTGAGATGTTGGGTTAAGTCCCGCAACGAGCGCAACCCT		0	0	0	0	0	0	0	0	0	0	0	0	0	0	0	0	0	0	628	0	0	100	0	0	0	0	0	0	0	0	53	0	0	0	0	0	0	0	0	0	0
Proteobacteria	Alphaproteobacteria	Rhizobiales	Beijerinckiaceae	Methylobacterium		ae142130a7c9734b2469427d94851301	CAGGATTAGATACCCTGGTAGTCCACGCCGTAAACGATGAATGCTAGCTGTTGGGGTGCTTGCACCTCAGTAGCGCAGCTAACGCTTTAAGCATTCCGCCTGGGGAGTACGGTCGCAAGATTAAAACTCAAAGGAATTGACGGGGGCCCGCACAAGCGGTGGAGCATGTGGTTTAATTCGAAGCAACGCGCAGAACCTTACCATCCCTTGACATGTCGTGCCATCCGGAGAGATCCGGGGTTCCCTTCGGGGACGCGAACACAGGTGCTGCATGGCTGTCGTCAGCTCGTGTCGTGAGATGTTGGGTTAAGTCCCGCAACGAGCGCAACCCT		0	0	0	7	19	11	0	0	0	0	0	0	0	0	0	0	0	0	0	0	0	0	0	0	0	0	0	0	0	0	0	0	29	0	0	0	0	0	0	0	0
Proteobacteria	Alphaproteobacteria	Rhizobiales	Beijerinckiaceae	Methylobacterium		81a7111b9cac264bf34c4d652807d1dc	CCGGATTAGATACCCTGGTAGTCCACGCCGTAAACGATGAATGCTAGCTGTTGGGGTGCTTGCACCTCAGTAGCGCAGCTAACGCTTTAAGCATTCCGCCTGGGGAGTACGGTCGCAAGATTAAAACTCAAAGGAATTGACGGGGGCCCGCACAAGCGGTGGAGCATGTGGTTTAATTCGAAGCAACGCGCAGAACCTTACCATCCCTTGACATGTCGTGCCATCCGGAGAGATCCGGGGTTCCCTTCGGGGACGCGAACACAGGTGCTGCATGGCTGTCGTCAGCTCGTGTCGTGAGATGTTGGGTTAAGTCCCGCAACGAGCGCAACCCT		0	0	0	0	0	0	0	0	0	0	0	0	0	0	0	0	0	0	0	0	0	0	0	0	0	0	0	0	0	0	0	0	0	0	0	8	0	0	0	0	0
Proteobacteria	Alphaproteobacteria	Sphingomonadales	Sphingomonadaceae	Sphingomonas		79f70dea7a474a230151b8a20479f8a8	CCGGATTAGATACCCTGGTAGTCCACGCCGTAAACGATGATAACTAGCTGTCCGGGGACTTGGTCTTTGGGTGGCGCAGCTAACGCATTAAGTTATCCGCCTGGGGAGTACGGCCGCAAGGTTAAAACTCAAAGGAATTGACGGGGGCCTGCACAAGCGGTGGAGCATGTGGTTTAATTCGAAGCAACGCGCAGAACCTTACCAGCGTTTGACATGGTAGGACGACTGGCAGAGATGCCTTTCTTCCCTTCGGGGACCTACACACAGGTGCTGCATGGCTGTCGTCAGCTCGTGTCGTGAGATGTTGGGTTAAGTCCCGCAACGAGCGCAACCCT		0	0	0	0	0	0	0	0	0	0	0	0	0	0	0	0	0	0	0	0	0	0	0	0	0	0	0	0	0	0	0	0	0	0	0	10	0	0	0	0	0
Proteobacteria	Alphaproteobacteria	Sphingomonadales	Sphingomonadaceae	Sphingomonas		4142645d33259d09328d725968d7e8bc	CCGGATTAGATACCCTGGTAGTCCACGCCGTAAACGATGATAACTAGCTGTCCGGGGACTTGGTCTTTGGGTGGCGCAGCTAACGCATTAAGTTATCCGCCTGGGGAGTACGGCCGCAAGGTTAAAACTCAAATGAATTGACGGGGGCCTGCACAAGCGGTGGAGCATGTGGTTTAATTCGAAGCAACGCGCAGAACCTTACCAGCGTTTGACATGTCCGGACGATTTCCAGAGATGGATCTCTTCCCTTCGGGGACTGGAACACAGGTGCTGCATGGCTGTCGTCAGCTCGTGTCGTGAGATGTTGGGTTAAGTCCCGCAACGAGCGCAACCCT		0	0	0	0	23	0	0	6	0	9	0	0	0	0	0	0	0	0	0	0	0	0	0	0	0	0	0	0	0	0	0	0	0	0	0	0	0	0	0	0	0
Actinobacteria	Actinobacteria	Micrococcales	Microbacteriaceae	Curtobacterium	flaccumfaciens	87a33681a43de7b5e96a04bcd6077097	CAGGATTAGATACCCTGGTAGTCCATGCCGTAAACGTTGGGCGCTAGATGTAGGGACCTTTCCACGGTTTCTGTGTCGTAGCTAACGCATTAAGCGCCCCGCCTGGGGAGTACGGCCGCAAGGCTAAAACTCAAAGGAATTGACGGGGGCCCGCACAAGCGGCGGAGCATGCGGATTAATTCGATGCAACGCGAAGAACCTTACCAAGGCTTGACATACACCGGAAACGGCCAGAGATGGTCGCCCCCTTGTGGTCGGTGTACAGGTGGTGCATGGTTGTCGTCAGCTCGTGTCGTGAGATGTTGGGTTAAGTCCCGCAACGAGCGCAACCCT		0	0	0	0	0	0	0	0	0	0	0	0	0	0	0	0	0	0	0	0	0	0	0	0	0	0	0	0	0	0	0	0	0	0	0	5	0	0	0	0	0
Firmicutes	Bacilli	Lactobacillales	Lactobacillaceae	Apilactobacillus	ozensis	e74c356b19274ba28125e539eb723c3a	CAGGATTAGATACCCTGGTAGTCCATGCCGTAAACGATGAATGCTAGGTGTTAGAGGATTTCCGTCCTTTAGTGCCGCAGTTAACGCATTAAGCATTCCGCCTGGGGAGTACGACCGCAAGGTTGAAACTCAAAGGAATTGACGGGGGCCCGCACAAGTGGTGGAGCATGTGGTTTAATTCGATGCTACGCGAAGAACCTTACCAGGTCTTGACATCTTTCTGATCGCTTAAGAGATTAAGCTTTCCCTTCGGGGACAGATTGACAGGTGGTGCATGGTTGTCGTCAGCTCGTGTCGTGAGATGTTGGGTTAAGTCCCGCAACGAGCGCAACCCT		0	0	0	0	0	0	0	0	0	0	0	0	0	0	0	0	0	0	0	0	0	0	0	0	0	0	0	0	0	0	0	0	0	0	0	0	0	106	0	236	0
Firmicutes	Bacilli	Lactobacillales	Lactobacillaceae	Apilactobacillus	micheneri	b145b38b7ea5d3b59b09c219f8389437	CCGGATTAGATACCCTGGTAGTCCATGCCGTAAACGATGAATACTAGGTGTTGGAGGGTTTCCGCCCTTCAGTGCCGCAGCTAACGCATTAAGTATTCCGCCTGGGGAGTACGACCGCAAGGTTGAAACTCAAAGGAATTGACGGGGGCCCGCACAAGTGGTGGAGCATGTGGTTTAATTCGATGCTACGCGAAGAACCTTACCAGGTCTTGACATCTTCTGTCAACCTAAGAGATTAGGCGTTCCCTTCGGGGACAGAATGACAGGTGGTGCATGGTTGTCGTCAGCTCGTGTCGTGAGATGTTGGGTTAAGTCCCGCAACGAGCGCAACCCT		0	0	0	0	0	0	0	0	0	0	0	0	0	0	540	0	0	0	0	0	0	0	0	0	0	0	0	0	0	0	0	0	0	0	0	0	0	0	0	0	0
Actinobacteria	Actinobacteria	Micrococcales	Microbacteriaceae	Curtobacterium	flaccumfaciens	4bb5fc60e97532e6e27b2564e028e3a6	CCGGATTAGATACCCTGGTAGTCCATGCCGTAAACGTTGGGCGCTAGATGTAGGGACCTTTCCACGGTTTCTGTGTCGTAGCTAACGCATTAAGCGCCCCGCCTGGGGAGTACGGCCGCAAGGCTAAAACTCAAAGGAATTGACGGGGGCCCGCACAAGCGGCGGAGCATGCGGATTAATTCGATGCAACGCGAAGAACCTTACCAAGGCTTGACATACACCGGAAACGGCCAGAGATGGTCGCCCCCTTGTGGTCGGTGTACAGGTGGTGCATGGTTGTCGTCAGCTCGTGTCGTGAGATGTTGGGTTAAGTCCCGCAACGAGCGCAACCCT		0	0	0	0	0	0	0	0	0	0	0	0	0	0	0	0	0	0	0	0	0	0	0	0	0	0	0	0	0	0	0	0	35	0	0	0	0	0	0	0	0
Firmicutes	Bacilli	Lactobacillales	Lactobacillaceae	Apilactobacillus	ozensis	905dc9d8806edaa8aa36c58f0c9ee715	CCGGATTAGATACCCTGGTAGTCCATGCCGTAAACGATGAATGCTAGGTGTTAGAGGATTTCCGTCCTTTAGTGCCGCAGTTAACGCATTAAGCATTCCGCCTGGGGAGTACGACCGCAAGGTTGAAACTCAAAGGAATTGACGGGGGCCCGCACAAGTGGTGGAGCATGTGGTTTAATTCGATGCTACGCGAAGAACCTTACCAGGTCTTGACATCTTTCTGATCGCTTAAGAGATTAAGCTTTCCCTTCGGGGACAGATTGACAGGTGGTGCATGGTTGTCGTCAGCTCGTGTCGTGAGATGTTGGGTTAAGTCCCGCAACGAGCGCAACCCT		0	0	0	0	0	0	0	0	0	0	0	0	0	0	14	0	0	0	0	0	0	0	0	0	0	0	0	0	0	0	0	0	0	0	0	0	0	101	0	227	0
Proteobacteria	Alphaproteobacteria	Sphingomonadales	Sphingomonadaceae	Sphingomonas	melonis	d7aa4c6c813c7d5b362a069eefed376f	CAGGATTAGATACCCTGGTAGTCCACGCCGTAAACGATGATAACTAGCTGTCCGGGGACTTGGTCTTTGGGTGGCGCAGCTAACGCATTAAGTTATCCGCCTGGGGAGTACGGCCGCAAGGTTAAAACTCAAATGAATTGACGGGGGCCTGCACAAGCGGTGGAGCATGTGGTTTAATTCGAAGCAACGCGCAGAACCTTACCAGCGTTTGACATGTCCGGACGATTTCCAGAGATGGATCTCTTCCCTTCGGGGACTGGAACACAGGTGCTGCATGGCTGTCGTCAGCTCGTGTCGTGAGATGTTGGGTTAAGTCCCGCAACGAGCGCAACCCT		0	0	0	0	0	29	0	0	0	0	0	0	0	0	0	0	0	0	0	0	0	0	0	0	0	0	0	0	0	0	0	0	0	0	0	0	0	0	0	0	0
Firmicutes	Bacilli	Bacillales	Staphylococcaceae	Staphylococcus		7e8c67228c014e0451850e82c75de4e1	CAGGATTAGATACCCGGGTAGTCCACGCCGTAAACGATGAGTGCTAAGTGTTAGGGGGTTTCCGCCCCTTAGTGCTGCAGCTAACGCATTAAGCACTCCGCCTGGGGAGTACGACCGCAAGGTTGAAACTCAAAGGAATTGACGGGGACCCGCACAAGCGGTGGAGCATGTGGTTTAATTCGAAGCAACGCGAAGAACCTTACCAAATCTTGACATCCTCTGACCCCTCTAGAGATAGAGTTTTCCCCTTCGGGGGACAGAGTGACAGGTGGTGCATGGTTGTCGTCAGCTCGTGTCGTGAGATGTTGGGTTAAGTCCCGCAACGAGCGCAACCCT		4	0	0	0	0	0	0	0	0	0	0	0	0	0	0	0	0	0	0	0	0	0	0	0	0	0	0	0	0	0	0	0	0	0	0	0	0	0	0	0	0
Proteobacteria	Gammaproteobacteria	Xanthomonadales	Rhodanobacteraceae	Luteibacter	rhizovicinus	6a3dc77537c8bcb8d152d24166bbc978	CAGGATTAGATACCCTGGTAGTCCACGCCCTAAACGATGCGAACTGGATGTTGGTCTCAACTCGGAGATCAGTGTCGAAGCTAACGCGTTAAGTTCGCCGCCTGGGGAGTACGGTCGCAAGACTGAAACTCAAAGGAATTGACGGGGGCCCGCACAAGCGGTGGAGTATGTGGTTTAATTCGATGCAACGCGAAGAACCTTACCTGGCCTTGACATGTCCGGAATCCAGCAGAGATGCAGGAGTGCCTTCGGGAATCGGAACACAGGTGCTGCATGGCTGTCGTCAGCTCGTGTCGTGAGATGTTGGGTTAAGTCCCGCAACGAGCGCAACCCT		0	0	0	8	0	0	0	0	0	0	0	0	0	0	0	0	0	0	0	0	0	0	0	0	0	0	0	0	12	0	0	0	0	0	0	0	0	0	0	0	0
Proteobacteria	Gammaproteobacteria	Betaproteobacteriales	Neisseriaceae	Neisseria		ec58e7d745ade3ae45b15697522cbdfc	CAGGATTAGATACCCTGGTAGTCCACGCCCTAAACGATGTCGATTAGCTGTTGGGCAGCTTGACTGCTTAGTAGCGAAGCTAACGCGTGAAATCGACCGCCTGGGGAGTACGGTCGCAAGATTAAAACTCAAAGGAATTGACGGGGACCCGCACAAGCGGTGGATGATGTGGATTAATTCGATGCAACGCGAAGAACCTTACCTGGTCTTGACATGTACGGAACCCTCCAGAGACGGAGGGGTGCCTTCGGGAGCCGTAACACAGGTGCTGCATGGCTGTCGTCAGCTCGTGTCGTGAGATGTTGGGTTAAGTCCCGCAACGAGCGCAACCCT		0	0	0	0	0	0	0	0	0	0	0	0	0	0	0	0	0	0	0	0	0	0	0	0	0	0	0	0	0	0	0	0	0	0	0	0	0	0	0	0	23
Actinobacteria	Actinobacteria	Micrococcales	Microbacteriaceae	Curtobacterium	flaccumfaciens	c741b3d52dda73691ec59ebc1662d7a0	CAGGATTAGATACCCGGGTAGTCCATGCCGTAAACGTTGGGCGCTAGATGTAGGGACCTTTCCACGGTTTCTGTGTCGTAGCTAACGCATTAAGCGCCCCGCCTGGGGAGTACGGCCGCAAGGCTAAAACTCAAAGGAATTGACGGGGGCCCGCACAAGCGGCGGAGCATGCGGATTAATTCGATGCAACGCGAAGAACCTTACCAAGGCTTGACATACACCGGAAACGGCCAGAGATGGTCGCCCCCTTGTGGTCGGTGTACAGGTGGTGCATGGTTGTCGTCAGCTCGTGTCGTGAGATGTTGGGTTAAGTCCCGCAACGAGCGCAACCCT		0	0	0	0	0	0	0	0	0	0	0	0	0	0	0	0	0	0	0	0	0	0	0	0	0	0	0	0	0	0	0	0	24	0	0	0	0	0	0	0	0
Proteobacteria	Alphaproteobacteria	Rhizobiales	Beijerinckiaceae	Methylobacterium		53965d2ade1578dd5abae3795f043d1b	CCGGATTAGATACCCTGGTAGTCCACGCCGTAAACGATGAATGCCAGCTGTTGGGGTGCTTGCACCGCAGTAGCGCAGCTAACGCTTTGAGCATTCCGCCTGGGGAGTACGGTCGCAAGATTAAAACTCAAAGGAATTGACGGGGGCCCGCACAAGCGGTGGAGCATGTGGTTTAATTCGAAGCAACGCGCAGAACCTTACCATCCTTTGACATGGCGTGTTACCCAGAGAGATTTGGGGTCCACTTCGGTGGCGCGCACACAGGTGCTGCATGGCTGTCGTCAGCTCGTGTCGTGAGATGTTGGGTTAAGTCCCGCAACGAGCGCAACCCT		0	0	7	0	0	0	0	0	0	0	0	0	0	0	0	0	0	0	0	0	0	0	0	0	0	0	0	0	0	0	0	0	0	0	0	0	0	0	0	0	0
Actinobacteria	Actinobacteria	Corynebacteriales	Nocardiaceae	Williamsia		e3dbb6b932e5637b4537f42053da4d17	CAGGATTAGATACCCGGGTAGTCCACGCTGTAAACGGTGGGTACTAGGTGTGGGTTCCTTTTCACGGGATCCGTGCCGTAGCTAACGCATTAAGTACCCCGCCTGGGGAGTACGGCCGCAAGGCTAAAACTCAAAGGAATTGACGGGGGCCCGCACAAGCGGCGGAGCATGTGGATTAATTCGATGCAACGCGAAGAACCTTACCTGGGTTTGACATACACCAGAAAGCGGCAGAGATGTCGCCCCCCTTGTGGTTGGTGTACAGGTGGTGCATGGCTGTCGTCAGCTCGTGTCGTGAGATGTTGGGTTAAGTCCCGCAACGAGCGCAACCCT		0	0	0	0	0	0	0	0	0	14	0	0	0	0	0	0	0	0	0	0	0	0	0	0	0	0	0	0	0	0	0	0	0	0	0	0	0	0	0	0	0
Proteobacteria	Gammaproteobacteria	Pseudomonadales	Pseudomonadaceae	Pseudomonas		eb209e702153bac305b42ca084a3b62d	CAGGATTAGATACCCTGGTAGTCCACGCCGTAAACGATGTCAACTAGCCGTTGGGAGTCTTGAACTCTTAGTGGCGCAGCTAACGCATTAAGTTGACCGCCTGGGGAGTACGGCCGCAAGGTTAAAACTCAAATGAATTGACGGGGGCCCGCACAAGCGGTGGAGCATGTGGTTTAATTCGAAGCAACGCGAAGAACCTTACCAGGCCTTGACATCCAATGAACTTTCCAGAGATGGATTGGTGCCTTCGGGAACATTGAGACAGGTGCTGCATGGCTGTCGTCAGCTCGTGTCGTGAGATGTTGGGTTAAGTCCCGCAACGAGCGCAACCCT		0	0	0	0	0	0	0	0	0	0	0	0	0	0	0	0	0	0	0	0	0	0	0	0	0	0	0	0	0	0	0	0	0	0	0	16	0	0	0	0	0
Proteobacteria	Gammaproteobacteria	Pseudomonadales	Pseudomonadaceae	Pseudomonas		39f8e9429a91b425a90d9c64f8405385	CCGGATTAGATACCCTGGTAGTCCACGCCGTAAACGATGTCAACTAGCCGTTGGGAGTCTTGAACTCTTAGTGGCGCAGCTAACGCATTAAGTTGACCGCCTGGGGAGTACGGCCGCAAGGTTAAAACTCAAATGAATTGACGGGGGCCCGCACAAGCGGTGGAGCATGTGGTTTAATTCGAAGCAACGCGAAGAACCTTACCAGGCCTTGACATCCAATGAACTTTCCAGAGATGGATTGGTGCCTTCGGGAACATTGAGACAGGTGCTGCATGGCTGTCGTCAGCTCGTGTCGTGAGATGTTGGGTTAAGTCCCGCAACGAGCGCAACCCT		0	0	0	0	0	0	0	0	0	0	0	0	0	0	0	0	0	0	0	0	0	0	0	0	0	0	0	0	0	0	0	0	37	0	0	0	0	0	0	0	0
Proteobacteria	Alphaproteobacteria	Rhizobiales	Beijerinckiaceae	Methylobacterium		14790e2faa870da88f3f322474b49d9d	CAGGATTAGATACCCTGGTAGTCCACGCCGTAAACGATGAATGCCAGCTGTTGGGGTGCTTGCACCTCAGTAGCGCAGCTAACGCATTAAGCATTCCGCCTGGGGAGTACGGTCGCAAGATTAAAACTCAAAGGAATTGACGGGGGCCCGCACAAGCGGTGGAGCATGTGGTTTAATTCGAAGCAACGCGCAGAACCTTACCATCCTTTGACATGGCATGTTACCCAGAGAGATTTGGGATCCTCTTCGGAGGCGTGCACACAGGTGCTGCATGGCTGTCGTCAGCTCGTGTCGTGAGATGTTGGGTTAAGTCCCGCAACGAGCGCAACCCT		0	0	0	0	0	5	0	0	0	0	0	0	0	0	0	0	0	15	0	0	0	0	0	0	0	0	0	0	0	0	0	0	36	0	0	0	0	0	0	0	0
Proteobacteria	Alphaproteobacteria	Rhizobiales	Beijerinckiaceae	Methylobacterium		f001db42b10767ae12c3007374a0de4e	CAGGATTAGATACCCGGGTAGTCCACGCCGTAAACGATGAATGCTAGCTGTTGGGGTGCTTGCACCTCAGTAGCGCAGCTAACGCTTTAAGCATTCCGCCTGGGGAGTACGGTCGCAAGATTAAAACTCAAAGGAATTGACGGGGGCCCGCACAAGCGGTGGAGCATGTGGTTTAATTCGAAGCAACGCGCAGAACCTTACCATCCCTTGACATGTCGTGCCATCCGGAGAGATCCGGGGTTCCCTTCGGGGACGCGAACACAGGTGCTGCATGGCTGTCGTCAGCTCGTGTCGTGAGATGTTGGGTTAAGTCCCGCAACGAGCGCAACCCT		0	0	0	0	0	0	0	0	0	0	0	0	0	0	0	0	0	7	0	0	0	0	0	0	0	0	0	0	16	0	0	0	0	0	0	0	0	0	0	0	0
Proteobacteria	Alphaproteobacteria	Acetobacterales	Acetobacteraceae	Saccharibacter	floricola	1ad5a45564547dc43c556423219527f6	CAGGATTAGATACCCTGGTAGTCCACGCTGTAAACGATGTGTGCTGGATGTTGGGAAACTTAGTTTTTCAGTGTCGAAGCTAACGTGTTAAGCACACCGCCTGGGGAGTACGACCGCAAGGTTGAAACTCAAAGAAATTGACGGGGGCCCGCACAAGCGGTGGAGCATGTGGTTTAATTCGAAGCAACGCGCAGAACCTTACCAGGTCTTGTATGGGGAGGACGTACTCAGAGATGAGTATTTCTTCGGACCTCCCGCACAGGTGCTGCATGGCTGTCGTCAGCTCGTGTCGTGAGATGTTGGGTTAAGTCCCGCAACGAGCGCAACCCT		0	0	0	0	0	0	0	0	0	0	0	0	0	65	173	29	0	0	0	0	0	0	0	0	0	0	0	0	0	0	0	0	0	0	0	0	0	0	0	0	0
Actinobacteria	Actinobacteria	Corynebacteriales	Nocardiaceae	Williamsia		d6c45db31dbe5073dfd10ae0fb7d55a5	CAGGATTAGATACCCTGGTAGTCCACGCTGTAAACGGTGGGTACTAGGTGTGGGTTCCTTTTCACGGGATCCGTGCCGTAGCTAACGCATTAAGTACCCCGCCTGGGGAGTACGGCCGCAAGGCTAAAACTCAAAGGAATTGACGGGGGCCCGCACAAGCGGCGGAGCATGTGGATTAATTCGATGCAACGCGAAGAACCTTACCTGGGTTTGACATACACCAGAAAGCCATAGAGATATGGCCCCCCTTGTGGTTGGTGTACAGGTGGTGCATGGCTGTCGTCAGCTCGTGTCGTGAGATGTTGGGTTAAGTCCCGCAACGAGCGCAACCCT		0	0	0	0	0	0	0	0	0	0	0	0	0	0	0	0	0	0	0	0	0	0	0	0	0	0	0	0	49	0	0	0	0	0	0	0	0	0	0	0	0
Actinobacteria	Actinobacteria	Pseudonocardiales	Pseudonocardiaceae	Actinomycetospora		a864c98a30adbab5a87e62155a886e23	CAGGATTAGATACCCTGGTAGTCCATGCCGTAAACGTTGGGCGCTAGGTGTGGGGTCCATTCCACGGGTTCCGTGCCGCAGCTAACGCATTAAGCGCCCCGCCTGGGGAGTACGGCCGCAAGGCTAAAACTCAAAGGAATTGACGGGGGCCCGCACAAGCGGCGGAGCATGTGGATTAATTCGATGCAACGCGAAGAACCTTACCTGGGTTTGACATGCACCAGACAGGCGTAGAGATACGTCCTCCCTTGTGGTTGGTGTGCAGGTGGTGCATGGCTGTCGTCAGCTCGTGTCGTGAGATGTTGGGTTAAGTCCCGCAACGAGCGCAACCCT		0	0	0	0	0	2	0	0	0	0	0	0	0	0	0	0	0	0	0	0	0	0	0	0	0	0	0	0	0	0	0	0	0	0	0	0	0	0	0	0	0
Firmicutes	Bacilli	Lactobacillales	Lactobacillaceae	Apilactobacillus	ozensis	e06bcbc6b0d1a5a2f7975f2ce05eb370	CAGGATTAGATACCCTGGTAGTCCATGCCGTAAACGATGAATGCTAGGTGTTAGAGGATTTCCGTCCTTTAGTGCCGCAGCTAACGCATTAAGCATTCCGCCTGGGGAGTACGACCGCAAGGTTGAAACTCAAAGGAATTGACGGGGGCCCGCACAAGTGGTGGAGCATGTGGTTTAATTCGATGCTACGCGAAGAACCTTACCAGGTCTTGACATCTTTCTGATCGCTCAAGAGATTGAGTTTTCCCTTCGGGGACAGATTGACAGGTGGTGCATGGTTGTCGTCAGCTCGTGTCGTGAGATGTTGGGTTAAGTCCCGCAACGAGCGCAACCCT		0	0	0	0	0	0	0	0	0	0	0	0	0	0	0	0	0	0	0	0	0	0	0	0	0	0	0	0	0	0	0	0	0	0	0	0	0	0	0	210	0
Proteobacteria	Alphaproteobacteria	Rhizobiales	Rhizobiaceae	Allorhizobium-Neorhizobium-Pararhizobium-Rhizobium		084a6221cf19c69d5bad25f86cd300f7	CAGGATTAGATACCCTGGTAGTCCACGCCGTAAACGATGAATGTTAGCCGTCGGGCAGTATACTGTTCGGTGGCGCAGCTAACGCATTAAACATTCCGCCTGGGGAGTACGGTCGCAAGATTAAAACTCAAAGGAATTGACGGGGGCCCGCACAAGCGGTGGAGCATGTGGTTTAATTCGAAGCAACGCGCAGAACCTTACCAGCCCTTGACATGTCCGGCTATCCAGAGAGATTTGGAGTTCCCTTCGGGGACCGGAGCACAGGTGCTGCATGGCTGTCGTCAGCTCGTGTCGTGAGATGTTGGGTTAAGTCCCGCAACGAGCGCAACCCT		0	0	0	0	0	0	0	0	0	0	0	0	0	0	0	0	0	0	0	0	0	0	0	0	0	0	0	0	0	0	0	0	0	0	0	4	0	0	0	0	0
Proteobacteria	Gammaproteobacteria	Enterobacteriales	Erwiniaceae	Erwinia	gerundensis	2ed3159d2136913cb66392472a5339fa	CAGGATTAGATACCCTGGTAGTCCACGCCGTAAACGATGTCGACTTGGAGGCTGTGAGCATGACTCGTGGCTTCCGGAGCTAACGCGTTAAGTCGACCGCCTGGGGAGTACGGCCGCAAGGTTAAAACTCAAATGAATTGACGGGGGCCCGCACAAGCGGTGGAGCATGTGGTTTAATTCGATGCAACGCGAAGAACCTTACCTGCTCTTGACATCCACGGAATTTGGCAGAGATGCCTTAGTGCCTTCGGGAACCGTGAGACAGGTGCTGCATGGCTGTCGTCAGCTCGTGTTGTGAAATGTTGGGTTAAGTCCCGCAACGAGCGCAACCCT		0	0	0	0	0	0	0	0	0	0	0	0	0	0	0	0	0	0	0	0	0	0	0	0	0	0	0	0	0	0	0	0	0	0	0	0	0	0	0	0	0
Proteobacteria	Alphaproteobacteria	Sphingomonadales	Sphingomonadaceae	Sphingobium	yanoikuyae	80ef73c8b4bbc5b8db9a84ae73e2b218	CAGGATTAGATACCCTGGTAGTCCACGCCGTAAACGATGATAACTAGCTGTCAGGGCACATGGTGTTTTGGTGGCGCAGCTAACGCATTAAGTTATCCGCCTGGGGAGTACGGTCGCAAGATTAAAACTCAAAGGAATTGACGGGGGCCTGCACAAGCGGTGGAGCATGTGGTTTAATTCGAAGCAACGCGCAGAACCTTACCAACGTTTGACATCCCTATCGCGGATCGTGGAGACACTTTCCTTCAGTTCGGCTGGATAGGTGACAGGTGCTGCATGGCTGTCGTCAGCTCGTGTCGTGAGATGTTGGGTTAAGTCCCGCAACGAGCGCAACCCT		0	0	0	0	0	0	0	0	0	5	0	0	0	0	0	0	0	0	0	0	0	0	0	0	0	0	0	0	0	0	0	0	0	0	0	0	0	0	0	0	0
Proteobacteria	Gammaproteobacteria	Xanthomonadales	Rhodanobacteraceae	Luteibacter	rhizovicinus	423c67ab8c9766d7c41890f05596b71b	CAGGATTAGATACCCGGGTAGTCCACGCCCTAAACGATGCGAACTGGATGTTGGTCTCAACTCGGAGATCAGTGTCGAAGCTAACGCGTTAAGTTCGCCGCCTGGGGAGTACGGTCGCAAGACTGAAACTCAAAGGAATTGACGGGGGCCCGCACAAGCGGTGGAGTATGTGGTTTAATTCGATGCAACGCGAAGAACCTTACCTGGCCTTGACATGTCCGGAATCCAGCAGAGATGCAGGAGTGCCTTCGGGAATCGGAACACAGGTGCTGCATGGCTGTCGTCAGCTCGTGTCGTGAGATGTTGGGTTAAGTCCCGCAACGAGCGCAACCCT		0	0	0	0	0	0	0	0	0	0	0	0	0	0	0	0	0	0	0	0	0	0	0	0	0	0	0	0	0	0	0	0	10	0	0	9	0	0	0	0	0
Proteobacteria	Alphaproteobacteria	Rhizobiales	Rhizobiaceae	Corticibacterium	populi	2559c99e47c2ac53cbad31bc5324d41b	CAGGATTAGATACCCTGGTAGTCCACGCCGTAAACTATGAGAGCTAGCTGTTGGGCAGTTTACTGTTCAGTGGCGCAGCTAACGCATTAAGCTCTCCGCCTGGGGAGTACGGTCGCAAGATTAAAACTCAAAGGAATTGACGGGGGCCCGCACAAGCGGTGGAGCATGTGGTTTAATTCGAAGCAACGCGCAGAACCTTACCAGCCCTTGACATCCCGGTCGCGGCTTAGAGAGATCTAGGCTTTCAGTTCGGCTGGACCGGTGACAGGTGCTGCATGGCTGTCGTCAGCTCGTGTCGTGAGATGTTGGGTTAAGTCCCGCAACGAGCGCAACCCT		0	0	0	0	0	0	0	0	0	0	0	0	0	0	0	0	0	0	0	0	0	0	0	0	0	0	0	0	0	0	0	0	4	0	0	0	0	0	0	0	0
Proteobacteria	Gammaproteobacteria	Enterobacteriales	Enterobacteriaceae	Erwinia	gerundensis	fc2140d1dcfac2ec5bd238ec5f9694bc	CAGGATTAGATACCCTGGTAGTCCACGCCGTAAACGATGTCGACTTGGAGGCTGTGAGCATGACTCGTGGCTTCCGGAGCTAACGCGTTAAGTCGACCGCCTGGGGAGTACGGCCGCAAGGTTAAAACTCAAATGAATTGACGGGGGCCCGCACAAGCGGTGGAGCATGTGGTTTAATTCGATGCAACGCGAAGAACCTTACCTGCTCTTGACATCCACGGAATTCGGCAGAGATGCCTTAGTGCCTTCGGGAACCGTGAGACAGGTGCTGCATGGCTGTCGTCAGCTCGTGTTGTGAAATGTTGGGTTAAGTCCCGCAACGAGCGCAACCCT		0	0	0	0	0	0	0	0	0	0	0	0	0	0	0	0	0	0	0	0	0	0	0	0	0	0	0	0	0	0	0	0	0	0	0	0	0	0	0	0	0
Actinobacteria	Actinobacteria	Frankiales	Geodermatophilaceae	Geodermatophilus		5447f028747aa7101139db68ae3a92bf	CCGGATTAGATACCCTGGTAGTCCACGCCGTAAACGTTGGGCGCTAGGTGTGGGGGCCATTCCACGGTCTCCGTGCCGCAGCTAACGCATTAAGCGCCCCGCCTGGGGAGTACGGCCGCAAGGCTAAAACTCAAAGGAATTGACGGGGGCCCGCACAAGCGGCGGAGCATGTTGCTTAATTCGATGCAACGCGAAGAACCTTACCTAGGCTTGACATGTGCGGAAATCCTCCAGAGATGGTGGGTCCGTAAGGGTCGCACACAGGTGGTGCATGGTTGTCGTCAGCTCGTGTCGTGAGATGTTGGGTTAAGTCCCGCAACGAGCGCAACCCT		0	0	0	0	0	0	0	0	0	0	0	0	0	0	0	0	0	0	0	0	0	0	0	0	0	0	0	0	0	0	0	0	11	0	0	0	0	0	0	0	0
Proteobacteria	Gammaproteobacteria	Betaproteobacteriales	Neisseriaceae	Neisseria		6522228e3e6e8941a4d8923f1f7eeeda	CCGGATTAGATACCCTGGTAGTCCACGCCCTAAACGATGTCGATTAGCTGTTGGGCAGCTTGACTGCTTAGTAGCGAAGCTAACGCGTGAAATCGACCGCCTGGGGAGTACGGTCGCAAGATTAAAACTCAAAGGAATTGACGGGGACCCGCACAAGCGGTGGATGATGTGGATTAATTCGATGCAACGCGAAGAACCTTACCTGGTCTTGACATGTACGGAACCCTCCAGAGACGGAGGGGTGCCTTCGGGAGCCGTAACACAGGTGCTGCATGGCTGTCGTCAGCTCGTGTCGTGAGATGTTGGGTTAAGTCCCGCAACGAGCGCAACCCT		0	0	0	0	0	0	0	0	0	0	0	0	0	0	0	0	0	0	0	0	0	0	0	0	0	0	0	0	0	0	0	0	0	0	0	0	0	0	0	0	0
Actinobacteria	Actinobacteria	Propionibacteriales	Propionibacteriaceae	Friedmanniella		46f30472437e634ec39a0d2b91fe1ec6	CAGGATTAGATACCCTGGTAGTCCACGCCGTAAACGGTGGGCACTAGGTGTGGGGGACATTCCACGTTCTCCGTGCCGAAGCTAACGCATTAAGTGCCCCGCCTGGGGAGTACGGCCGCAAGGCTAAAACTCAAAGGAATTGACGGGGGCCCGCACAAGCGGCGGAGCATGCGGATTAATTCGATGCAACGCGAAGAACCTTACCTGGGTTTGACATACACCGGAAAGCTGCAGAGATGTAGCCCCCGCAAGGTCGGTGTACAGGTGGTGCATGGCTGTCGTCAGCTCGTGTCGTGAGATGTTGGGTTAAGTCCCGCAACGAGCGCAACCCT		0	0	0	0	0	0	0	0	0	0	0	0	0	0	0	0	0	0	0	0	0	0	0	0	0	0	0	0	0	0	0	0	0	0	0	0	0	0	0	0	0
Actinobacteria	Actinobacteria	Micrococcales	Micrococcaceae	Kocuria	rhizophila	2f1ae89546ad57f81933c0a8ed881ce6	CCGGATTAGATACCCTGGTAGTCCATGCCGTAAACGTTGGGCACTAGGTGTGGGGAACATTCCACGTTTTCCGCGCCGTAGCTAACGCATTAAGTGCCCCGCCTGGGGAGTACGGCCGCAAGGCTAAAACTCAAAGGAATTGACGGGGGCCCGCACAAGCGGCGGAGCATGCGGATTAATTCGATGCAACGCGAAGAACCTTACCAAGGCTTGACATACACCGGACCGGGCCAGAGATGGTCTTTCCCCCTTGTGGGGCTGGTGTACAGGTGGTGCATGGTTGTCGTCAGCTCGTGTCGTGAGATGTTGGGTTAAGTCCCGCAACGAGCGCAACCCT		0	0	0	0	0	0	0	0	0	0	0	0	0	0	0	0	0	0	0	0	0	0	0	0	0	0	0	0	0	0	0	0	0	0	0	0	0	0	0	0	0
Proteobacteria	Alphaproteobacteria	Acetobacterales	Acetobacteraceae	Saccharibacter		9f6925f88c4b4a158d8bccee3910f783	CAGGATTAGATACCCTGGTAGTCCACGCTGTAAACGATGTGTGCTGGATGTTGGGAAGCTTAGCTTTTCAGTGTCGGAGCTAACGCGTTAAGCACACCGCCTGGGGAGTACGGCCGCAAGGCTGAAACTCAAAGAAATTGACGGGGGCCCGCACAAGCGGTGGAGCATGTGGTTTAATTCGAAGCAACGCGCAGAACCTTACCAGGGCTTGCATGGGGAGGATGTTCCCAGAGATGGGTATTTCTTCGGACCTCCCGCACAGGTGCTGCATGGCTGTCGTCAGCTCGTGTCGTGAGATGTTGGGTTAAGTCCCGCAACGAGCGCAACCCT		0	0	0	0	0	167	0	0	0	0	0	0	0	0	0	0	0	0	0	0	0	0	0	0	0	0	0	0	0	0	0	0	0	0	0	0	0	0	0	0	0
Firmicutes	Bacilli	Lactobacillales	Lactobacillaceae	Lactobacillus	crispatus	68a196638d15ad47871867063ae0c3b5	CAGGATTAGATACCCGGGTAGTCCATGCCGTAAACGATGAGTGCTAAGTGTTGGGAGGTTTCCGCCTCTCAGTGCTGCAGCTAACGCATTAAGCACTCCGCCTGGGGAGTACGACCGCAAGGTTGAAACTCAAAGGAATTGACGGGGGCCCGCACAAGCGGTGGAGCATGTGGTTTAATTCGAAGCAACGCGAAGAACCTTACCAGGTCTTGACATCTAGTGCCATTTGTAGAGATACAAAGTTCCCTTCGGGGACGCTAAGACAGGTGGTGCATGGCTGTCGTCAGCTCGTGTCGTGAGATGTTGGGTTAAGTCCCGCAACGAGCGCAACCCT		0	0	0	0	0	0	0	0	0	0	0	0	0	0	0	0	0	0	0	0	0	0	0	0	0	0	0	0	0	0	0	0	0	0	0	0	0	0	0	0	0
Proteobacteria	Alphaproteobacteria	Rhizobiales	Beijerinckiaceae	Methylobacterium		bdbf9093c4e60f4da8e66af5d3fd4544	CCGGATTAGATACCCTGGTAGTCCACGCCGTAAACGATGAATGCCAGCTGTTGGGGTGCTTGCACCTCAGTAGCGCAGCTAACGCATTAAGCATTCCGCCTGGGGAGTACGGTCGCAAGATTAAAACTCAAAGGAATTGACGGGGGCCCGCACAAGCGGTGGAGCATGTGGTTTAATTCGAAGCAACGCGCAGAACCTTACCATCCTTTGACATGGCATGTTACCCAGAGAGATTTGGGATCCTCTTCGGAGGCGTGCACACAGGTGCTGCATGGCTGTCGTCAGCTCGTGTCGTGAGATGTTGGGTTAAGTCCCGCAACGAGCGCAACCCT		0	0	0	6	15	0	0	0	0	0	0	0	0	0	0	0	0	0	0	0	0	0	0	0	0	0	0	0	8	0	0	0	0	0	0	0	0	0	0	0	0
Proteobacteria	Alphaproteobacteria	Rhizobiales	Xanthobacteraceae	Tardiphaga	robiniae	346ddd21681e529279c84317686ff5ef	CAGGATTAGATACCCGGGTAGTCCACGCCGTAAACGATGAATGCCAGCCGTTAGTGGGTTTACTCACTAGTGGCGCAGCTAACGCTTTAAGCATTCCGCCTGGGGAGTACGGTCGCAAGATTAAAACTCAAAGGAATTGACGGGGGCCCGCACAAGCGGTGGAGCATGTGGTTTAATTCGACGCAACGCGCAGAACCTTACCAGCCCTTGACATGTCTATGACCGGTACCAGAGATGGAACCTTCCCTTCGGGGCATAGAGCACAGGTGCTGCATGGCTGTCGTCAGCTCGTGTCGTGAGATGTTGGGTTAAGTCCCGCAACGAGCGCAACCCT		0	0	0	0	0	0	0	0	0	0	0	0	0	0	0	0	0	0	0	0	0	0	0	0	0	0	0	0	0	0	0	0	0	0	0	0	0	0	0	0	0
Proteobacteria	Alphaproteobacteria	Rhizobiales	Beijerinckiaceae	Methylobacterium		a759f37f0619b62cca4700532816b7cd	CAGGATTAGATACCCGGGTAGTCCACGCCGTAAACGATGAATGCCAGCTGTTGGGGTGCTTGCACCTCAGTAGCGCAGCTAACGCATTAAGCATTCCGCCTGGGGAGTACGGTCGCAAGATTAAAACTCAAAGGAATTGACGGGGGCCCGCACAAGCGGTGGAGCATGTGGTTTAATTCGAAGCAACGCGCAGAACCTTACCATCCTTTGACATGGCATGTTACCCAGAGAGATTTGGGATCCTCTTCGGAGGCGTGCACACAGGTGCTGCATGGCTGTCGTCAGCTCGTGTCGTGAGATGTTGGGTTAAGTCCCGCAACGAGCGCAACCCT		0	0	0	0	0	0	0	0	0	3	0	0	0	0	0	0	0	0	0	0	0	0	0	0	0	0	0	0	0	0	0	0	0	0	0	0	0	0	0	0	0
Proteobacteria	Gammaproteobacteria	Oceanospirillales	Halomonadaceae	Carnimonas		d553f35dd53adb7876f12e83d7289bef	CAGGATTAGATACCCTGGTAGTCCACGCCGTAAACGATGTCGACTAGCCGTTGGACCCCTAGAGGGTTTAGTGGCGCAGCTAACGCACTAAGTCGACCGCCTGGGGAGTACGGCCGCAAGGCTAAAACTCAAATGAATTGACGGGGGCCCGCACAAGCGGTGGAGCATGTGGTTTAATTCGATGCAACGCGAAGAACCTTACCTACCCTTGACATCCAGAGAATTTTCCAGAGATGGAATAGTGCCTTCGGGAGCTCTGAGACAGGTGCTGCATGGCTGTCGTCAGCTCGTGTTGTGAAATGTTGGGTTAAGTCCCGTAACGAGCGCAACCCT		0	0	0	0	0	0	0	0	0	0	0	0	0	0	0	0	0	0	0	37	0	0	0	0	0	0	0	0	0	0	0	0	0	0	0	0	0	0	0	0	0
Proteobacteria	Alphaproteobacteria	Sphingomonadales	Sphingomonadaceae	Sphingomonas		937f28185101a7df45e51cf2db054dd4	CCGGATTAGATACCCTGGTAGTCCACGCCGTAAACGATGATAACTAGCTGTCCGGGGACTTGGTCTTTGGGTGGCGCAGCTAACGCATTAAGTTATCCGCCTGGGGAGTACGGCCGCAAGGTTAAAACTCAAATGAATTGACGGGGGCCTGCACAAGCGGTGGAGCATGTGGTTTAATTCGAAGCAACGCGCAGAACCTTACCAGCGTTTGACATGTCCGGACGATTTCCAGAGATGGATTTCTTCCCTTCGGGGACTGGAACACAGGTGCTGCATGGCTGTCGTCAGCTCGTGTCGTGAGATGTTGGGTTAAGTCCCGCAACGAGCGCAACCCT		0	0	0	0	0	0	0	0	0	0	0	0	0	0	0	0	0	0	0	0	0	0	0	0	0	0	0	0	0	0	0	0	67	0	0	0	0	0	0	0	0
Proteobacteria	Alphaproteobacteria	Sphingomonadales	Sphingomonadaceae	Sphingomonas		bc24f8c887a41938d88a25f67d8de53f	CAGGATTAGATACCCTGGTAGTCCACGCCGTAAACGATGATAACTAGCTGTCCGGACACTTGGTGTTTGGGTGGCGCAGCTAACGCATTAAGTTATCCGCCTGGGGAGTACGGCCGCAAGGTTAAAACTCAAATGAATTGACGGGGGCCTGCACAAGCGGTGGAGCATGTGGTTTAATTCGAAGCAACGCGCAGAACCTTACCAGCGTTTGACATGGCAGGACGACTTCCAGAGATGGATTTCTTCCCTTCGGGGACCTGCACACAGGTGCTGCATGGCTGTCGTCAGCTCGTGTCGTGAGATGTTGGGTTAAGTCCCGCAACGAGCGCAACCCT		0	0	0	0	14	0	0	0	0	0	0	0	0	0	5	0	0	0	0	0	0	0	0	0	0	0	0	0	0	0	0	0	18	0	0	0	0	0	0	0	0
Firmicutes	Bacilli	Bacillales	Paenibacillaceae	Saccharibacillus	endophyticus	440fa6d5e7ea50f6adb6298e7f640a65	CAGGATTAGATACCCTGGTAGTCCACGCCGTAAACGATGAGTGCTAGGTGTTCGGGGTTTCGATACCCTGGGTGCCGAAGTTCACGCATTAAGCACTCCGCCTGGGGAGTACGGTCGCAAGACTGAAACTCAAAGGAATTGACGGGGACCCGCACAAGCAGTGGAGTATGTGGTTTAATTCGAAGCAACGCGAAGAACCTTACCAAGTCTTGACATCCTTCTGACCGGGCTAGAGATAGCCTTTCCCTTCGGGGCAGAAGTGACAGGTGGTGCATGGTTGTCGTCAGCTCGTGTCGTGAGATGTTGGGTTAAGTCCCGCAACGAGCGCAACCCT		0	0	0	0	0	0	0	0	0	0	0	0	0	0	0	0	0	0	0	0	0	0	0	0	0	0	0	0	0	0	0	0	0	0	0	0	0	0	0	0	0
Proteobacteria	Alphaproteobacteria	Sphingomonadales	Sphingomonadaceae	Sphingomonas		59416c3188bb3261ae189d78d09f6d81	CAGGATTAGATACCCGGGTAGTCCACGCCGTAAACGATGATAACTAGCTGTCCGGGGACTTGGTCTTTGGGTGGCGCAGCTAACGCATTAAGTTATCCGCCTGGGGAGTACGGCCGCAAGGTTAAAACTCAAATGAATTGACGGGGGCCTGCACAAGCGGTGGAGCATGTGGTTTAATTCGAAGCAACGCGCAGAACCTTACCAGCGTTTGACATGGCAGGACGACTTCTGGAGACAGATTTCTTCCCTTCGGGGACCTGCACACAGGTGCTGCATGGCTGTCGTCAGCTCGTGTCGTGAGATGTTGGGTTAAGTCCCGCAACGAGCGCAACCCT		0	0	0	0	0	0	0	0	0	0	0	0	0	0	0	0	0	0	0	0	0	0	0	0	0	0	0	0	0	0	0	0	0	0	0	0	0	0	0	0	0
Actinobacteria	Actinobacteria	Micrococcales	Microbacteriaceae	Amnibacterium		8bd93df512d0f05798c0d7db35ed7576	CAGGATTAGATACCCTGGTAGTCCACGCCGTAAACGTTGGGAACTAGATGTGGGGTCCATTCCACGGATTCCGTGTCGCAGCTAACGCATTAAGTTCCCCGCCTGGGGAGTACGGCCGCAAGGCTAAAACTCAAAGGAATTGACGGGGGCCCGCACAAGCGGCGGAGCATGCGGATTAATTCGATGCAACGCGAAGAACCTTACCAAGGCTTGACATGCACCTGAAAAGGCTGGAAACAGTCTCCTCGCAAGACAGGTGCACAGGTGGTGCATGGTTGTCGTCAGCTCGTGTCGTGAGATGTTGGGTTAAGTCCCGCAACGAGCGCAACCCT		0	0	0	3	0	0	0	0	0	0	0	0	0	0	0	0	0	0	0	0	0	0	0	0	0	0	0	0	0	0	0	0	0	0	0	0	0	0	0	0	0
Proteobacteria	Gammaproteobacteria	Betaproteobacteriales	Burkholderiaceae	Delftia	tsuruhatensis	c4c69448c849d67942330f9042e19786	CAGGATTAGATACCCTGGTAGTCCACGCCCTAAACGATGTCAACTGGTTGTTGGGAATTAACTTTCTCAGTAACGAAGCTAACGCGTGAAGTTGACCGCCTGGGGAGTACGGCCGCAAGGTTGAAACTCAAAGGAATTGACGGGGACCCGCACAAGCGGTGGATGATGTGGTTTAATTCGATGCAACGCGAAAAACCTTACCCACCTTTGACATGGCAGGAAGTTTCCAGAGATGGATTCGTGCTCGAAAGAGAACCTGCACACAGGTGCTGCATGGCTGTCGTCAGCTCGTGTCGTGAGATGTTGGGTTAAGTCCCGCAACGAGCGCAACCCT		0	0	0	0	0	0	0	0	0	0	0	0	0	0	0	0	0	0	0	0	0	0	0	0	0	0	0	0	0	0	0	0	0	0	0	0	0	0	0	0	0
Proteobacteria	Gammaproteobacteria	Betaproteobacteriales	Burkholderiaceae	Delftia	tsuruhatensis	57524fc40697e6f31dcfe90452a6cd44	CCGGATTAGATACCCTGGTAGTCCACGCCCTAAACGATGTCAACTGGTTGTTGGGAATTAACTTTCTCAGTAACGAAGCTAACGCGTGAAGTTGACCGCCTGGGGAGTACGGCCGCAAGGTTGAAACTCAAAGGAATTGACGGGGACCCGCACAAGCGGTGGATGATGTGGTTTAATTCGATGCAACGCGAAAAACCTTACCCACCTTTGACATGGCAGGAAGTTTCCAGAGATGGATTCGTGCTCGAAAGAGAACCTGCACACAGGTGCTGCATGGCTGTCGTCAGCTCGTGTCGTGAGATGTTGGGTTAAGTCCCGCAACGAGCGCAACCCT		0	0	0	0	0	0	0	0	0	0	0	0	0	0	0	0	0	0	0	0	0	0	0	0	0	0	0	0	0	0	0	0	0	0	0	0	0	0	0	0	0
Proteobacteria	Alphaproteobacteria	Acetobacterales	Acetobacteraceae	Saccharibacter		340e666ecb679cad060d8305e6ac6e20	CCGGATTAGATACCCTGGTAGTCCACGCTGTAAACGATGTGTGCTGGATGTTGGGAAGCTTAGCTTTTCAGTGTCGGAGCTAACGCGTTAAGCACACCGCCTGGGGAGTACGGCCGCAAGGCTGAAACTCAAAGAAATTGACGGGGGCCCGCACAAGCGGTGGAGCATGTGGTTTAATTCGAAGCAACGCGCAGAACCTTACCAGGGCTTGCATGGGGAGGACGTTCCCAGAGATGGGTATTTCTTCGGACCTCCCGCACAGGTGCTGCATGGCTGTCGTCAGCTCGTGTCGTGAGATGTTGGGTTAAGTCCCGCAACGAGCGCAACCCT		0	0	0	0	0	0	105	0	0	0	0	0	0	0	0	0	0	0	0	0	0	0	0	0	0	0	0	0	0	0	0	0	0	0	0	0	0	0	0	0	0
Bacteroidetes	Bacteroidia	Sphingobacteriales	Sphingobacteriaceae	Pedobacter		52504fbb292df93ada3d44686c8cf0fb	CCGGATTAGATACCCTGGTAGTCCACGCCCTAAACGATGAATACTCGCTGTTAGCGATACACAGTTAGCGGCTAAGCGAAAGCGTTAAGTATTCCACCTGGGGAGTACGGTCGCAAGATTGAAACTCAAAGGAATTGACGGGGGCCCGCACAAGCGGAGGAGCATGTGGTTTAATTCGATGATACGCGAGGAACCTTACCCGGGCTTGAAAGTTAGTGAATCATTTAGAGATAGATGAGTCCGCAAGGACACGAAACTAGGTGCTGCATGGCTGTCGTCAGCTCGTGCCGTGAGGTGTTGGGTTAAGTCCCGCAACGAGCGCAACCCT		0	0	0	11	0	0	0	0	0	0	0	0	0	0	0	0	0	0	0	0	0	0	0	0	0	0	0	0	0	0	0	0	0	0	0	0	0	0	0	0	0
Firmicutes	Bacilli	Bacillales	Paenibacillaceae	Saccharibacillus	endophyticus	63bc392c63edaf5aead2b89956a7175a	CAGGATTAGATACCCTGGTAGTCCACGCCGTAAACGATGAGTGCTAGGTGTTCGGGGTTTCGATACCCTGGGTGCCGAAGTTCACGCATTAAGCACTCCGCCTGGGGAGTACGGTCGCAAGACTGAAACTCAAAGGAATTGACGGGGACCCGCACAAGCAGTGGAGTATGTGGTTTAATTCGAAGCAACGCGAAGAACCTTACCAAGTCTTGACATCCTTCTGACCGGACTAGAGATAGTCTTTCCCTTCGGGGCAGAAGTGACAGGTGGTGCATGGTTGTCGTCAGCTCGTGTCGTGAGATGTTGGGTTAAGTCCCGCAACGAGCGCAACCCT		0	0	0	0	0	0	0	0	0	0	0	0	0	0	0	0	0	0	0	0	0	0	0	0	0	0	0	0	0	0	0	0	0	0	0	0	0	0	0	0	0
Proteobacteria	Gammaproteobacteria	Betaproteobacteriales	Burkholderiaceae	Variovorax		c7f77cec30503236665419c7c9c92a9e	CAGGATTAGATACCCTGGTAGTCCACGCCCTAAACGATGTCAACTGGTTGTTGGGTCTTCACTGACTCAGTAACGAAGCTAACGCGTGAAGTTGACCGCCTGGGGAGTACGGCCGCAAGGTTGAAACTCAAAGGAATTGACGGGGACCCGCACAAGCGGTGGATGATGTGGTTTAATTCGATGCAACGCGAAAAACCTTACCCACCTTTGACATGTACGGAATTCGCCAGAGATGGCTTAGTGCTCGAAAGAGAACCGTAACACAGGTGCTGCATGGCTGTCGTCAGCTCGTGTCGTGAGATGTTGGGTTAAGTCCCGCAACGAGCGCAACCCT		0	0	0	0	0	0	0	0	0	0	0	0	0	0	0	0	0	0	0	0	0	0	0	0	0	0	0	0	0	0	0	0	16	0	0	0	0	0	0	0	0
Bacteroidetes	Bacteroidia	Cytophagales	Spirosomaceae	Dyadobacter		c02aa5f9e8949f9bf7c91a6a533b171f	CAGGATTAGATACCCTGGTAGTCCATGCCGTAAACGATGAGGACTCGCTGTTGGGCTGTCAAGGCTCAGCGGCTTAGGGAAACCGTTAAGTCCTCCACCTGGGGAGTACGCCGGCAACGGTGAAACTCAAAGGAATTGACGGGGGTCCGCACAAGCGGTGGAGCATGTGGTTTAATTCGATGATACGCGAGGAACCTTACCTGGGCTAAATCACACAGGAATTATTCAGAAATGGGTAAGCCAGCAATGGCCTGTGTGAAGGTGCTGCATGGCTGTCGTCAGCTCGTGTCGTGAGATGTTGGGTTAAGTCCCGCAACGAGCGCAACCCT		0	0	0	0	0	0	0	0	0	0	0	0	0	0	0	0	0	0	0	0	0	0	0	0	0	0	0	0	0	0	0	0	0	0	0	0	0	0	0	0	0
Proteobacteria	Alphaproteobacteria	Sphingomonadales	Sphingomonadaceae	Sphingomonas		263be89bf1d93b4483676b2a32773c49	CAGGATTAGATACCCTGGTAGTCCACGCCGTAAACGATGAGAACTAGCTGTCTGGGTACTTGGTACTTAGGTGGCGCAGCTAACGCATTAAGTTCTCCGCCTGGGGAGTACGGCCGCAAGGTTAAAACTCAAAGAAATTGACGGGGGCCTGCACAAGCGGTGGAGCATGTGGTTTAATTCGAAGCAACGCGCAGAACCTTACCAACGTTTGACATGTCTAGTATGATCGCAGGAGACTGCTTTCTTCAGTTCGGCTGGCTAGAACACAGGTGCTGCATGGCTGTCGTCAGCTCGTGTCGTGAGATGTTGGGTTAAGTCCCGCAACGAGCGCAACCCT		0	0	0	0	0	0	0	0	0	0	0	0	0	0	0	0	0	0	0	0	0	0	0	0	0	0	0	0	0	0	0	0	6	0	0	0	0	0	0	0	0
Proteobacteria	Gammaproteobacteria	Betaproteobacteriales	Burkholderiaceae	Herbaspirillum	rubrisubalbicans	c0c742baa66ef5700ab50134c92eeabd	CAGGATTAGATACCCTGGTAGTCCACGCCCTAAACGATGTCTACTAGTTGTCGGGTCTTAATTGACTTGGTAACGCAGCTAACGCGTGAAGTAGACCGCCTGGGGAGTACGGTCGCAAGATTAAAACTCAAAGGAATTGACGGGGACCCGCACAAGCGGTGGATGATGTGGATTAATTCGATGCAACGCGAAAAACCTTACCTACCCTTGACATGGTCGGAATCCTGAAGAGATTTGGGAGTGCTCGAAAGAGAACCGGCGCACAGGTGCTGCATGGCTGTCGTCAGCTCGTGTCGTGAGATGTTGGGTTAAGTCCCGCAACGAGCGCAACCCT		0	0	0	0	0	0	0	0	0	0	0	0	0	0	0	0	0	0	0	0	0	0	0	0	0	0	0	0	0	0	0	0	0	0	0	0	0	0	0	0	0
Proteobacteria	Alphaproteobacteria	Rhizobiales	Beijerinckiaceae	Lichenibacterium	minor	bb622b09a83c338893fe300d7b66fae2	CAGGATTAGATACCCTGGTAGTCCACGCCGTAAACGATGAATGCCAGCCGTTGGGTGATTTATCACTGAGTGGCGCAGCTAACGCTTTGAGCATTCCGCCTGGGGAGTACGGTCGCAAGATTAAAACTCAAAGGAATTGACGGGGGCCCGCACAAGCGGTGGAGCATGTGGTTTAATTCGAAGCAACGCGCAGAACCTTACCAGCCTTTGACATGGCGGGACGGGCGAGAGAGATTTCGTCCTTCACTTCGGTGACCCGCGCACAGGTGCTGCATGGCTGTCGTCAGCTCGTGTCGTGAGATGTTGGGTTAAGTCCCGCAACGAGCGCAACCCT		0	0	0	0	0	0	0	0	0	0	0	0	0	0	0	0	0	0	0	0	0	0	0	0	0	0	0	0	0	0	0	0	11	0	0	0	0	0	0	0	0
Actinobacteria	Actinobacteria	Corynebacteriales	Nocardiaceae	Rhodococcus	sovatensis	063d0ecb5889357630d9e284fdf62f51	CCGGATTAGATACCCTGGTAGTCCACGCCGTAAACGGTGGGCGCTAGGTGTGGGTTCCTTCCACGGGATCTGTGCCGTAGCTAACGCATTAAGCGCCCCGCCTGGGGAGTACGGCCGCAAGGCTAAAACTCAAAGGAATTGACGGGGGCCCGCACAAGCGGCGGAGCATGTGGATTAATTCGATGCAACGCGAAGAACCTTACCTGGGTTTGACATACACCAGAAAGCCGTAGAGATACGGCCCCCCTTGTGGTTGGTGTACAGGTGGTGCATGGCTGTCGTCAGCTCGTGTCGTGAGATGTTGGGTTAAGTCCCGCAACGAGCGCAACCCT		0	0	0	0	0	0	0	0	0	0	0	0	9	0	0	0	0	0	0	0	0	0	0	0	0	0	0	0	0	0	0	0	0	0	0	0	0	0	0	0	0
Proteobacteria	Gammaproteobacteria	Enterobacteriales	Enterobacteriaceae	Enterobacter		45cadcd620a840a577b521d32c297f74	CCGGATTAGATACCCTGGTAGTCCACGCCGTAAACGATGAATGCCAGCTGTTGGGGTGCTTGCACCTCAGTAGCGCAGCTAACGCTTTGAGCATTCCGCCTGGGGAGTACGGTCGCAAGATTAAAACTCAAAGGAATTGACGGGGGCCCGCACAAGCGGTGGAGCATGTGGTTTAATTCGATGCAACGCGAAGAACCTTACCTACTCTTGACATCCAGAGTACGTAGCAGAGATGCTTTGGTGCCTTCGGGAGCTCTGAGACAGGTGCTGCATGGCTGTCGTCAGCTCGTGTTGTGAAATGTTGGGTTAAGTCCCGCAACGAGCGCAACCCT		0	0	0	33	48	0	0	0	0	0	0	0	0	0	0	0	0	0	0	0	0	0	0	0	0	0	0	0	0	0	0	0	0	0	0	0	0	0	0	0	0
Proteobacteria	Alphaproteobacteria	Rhizobiales	Rhizobiaceae	Allorhizobium-Neorhizobium-Pararhizobium-Rhizobium		5e4e75b9460d7b15e912bef90a4f1811	CCGGATTAGATACCCTGGTAGTCCACGCCGTAAACGATGAATGTTAGCCGTCGGGCAGTATACTGTTCGGTGGCGCAGCTAACGCATTAAACATTCCGCCTGGGGAGTACGGTCGCAAGATTAAAACTCAAAGGAATTGACGGGGGCCCGCACAAGCGGTGGAGCATGTGGTTTAATTCGAAGCAACGCGCAGAACCTTACCAGCTCTTGACATTCGGGGTTTGGGCAGTGGAGACATTGTCCTTCAGTTAGGCTGGCCCCAGAACAGGTGCTGCATGGCTGTCGTCAGCTCGTGTCGTGAGATGTTGGGTTAAGTCCCGCAACGAGCGCAACCCT		0	0	0	0	0	0	0	0	0	0	0	0	0	0	0	0	0	0	0	0	0	0	0	0	0	0	0	0	6	0	0	0	0	0	0	0	0	0	0	0	0
Proteobacteria	Gammaproteobacteria	Xanthomonadales	Xanthomonadaceae	Xanthomonas	albilineans	f4a0d1c16d4dfaf0fe09a0addde86ec2	CCGGATTAGATACCCTGGTAGTCCACGCCCTAAACGATGCGAACTGGATGTTGGGTGCAACTTGGCACGCAGTATCGAAGCTAACGCGTTAAGTTCGCCGCCTGGGGAGTACGGTCGCAAGACTGAAACTCAAAGGAATTGACGGGGGCCCGCACAAGCGGTGGAGTATGTGGTTTAATTCGATGCAACGCGAAGAACCTTACCTGGTCTTGACATCCACGGAACTTTCCAGAGATGGATTGGTGCCTTCGGGAACCGTGAGACAGGTGCTGCATGGCTGTCGTCAGCTCGTGTCGTGAGATGTTGGGTTAAGTCCCGCAACGAGCGCAACCCT		0	0	0	0	0	0	0	0	0	0	0	0	0	0	0	0	0	0	0	0	0	0	0	0	0	0	0	0	0	0	0	0	0	0	0	0	0	0	0	0	0
Proteobacteria	Alphaproteobacteria	Rhizobiales	Beijerinckiaceae	Methylobacterium	mesophilicum	1055cc1da2925a5db1343caf9ff7f902	CCGGATTAGATACCCTGGTAGTCCACGCCGTAAACGATGAATGCCAGCTGTTGGGGTGCTTGCACCTCAGTAGCGCAGCTAACGCTTTGAGCATTCCGCCTGGGGAGTACGGTCGCAAGATTAAAACTCAAAGGAATTGACGGGGGCCCGCACAAGCGGTGGAGCATGTGGTTTAATTCGAAGCAACGCGCAGAACCTTACCATCCTTTGACATGGCGTGTTATGGGGAGAGATTCCCAGTCCACTTCGGTGGCGCGCACACAGGTGCTGCATGGCTGTCGTCAGCTCGTGTCGTGAGATGTTGGGTTAAGTCCCGCAACGAGCGCAACCCT		0	0	0	0	0	0	0	0	0	0	0	0	0	0	0	0	0	0	0	0	0	0	0	0	0	0	0	0	0	0	0	0	0	0	0	0	0	0	0	0	0
Actinobacteria	Actinobacteria	Corynebacteriales	Corynebacteriaceae	Corynebacterium		7fa5390f867f1e8aff5326f0f241d28a	CCGGATTAGATACCCTGGTAGTCCATGCCGTAAACGGTGGGCGCTAGGTGTGAGGGTCTTTTCACGACTTTCGTGCCGTAGCTAACGCATTAAGCGCCCCGCCTGGGGAGTACGGCCGCAAGGCTAAAACTCAAAGGAATTGACGGGGGCCCGCACAAGCGGCGGAGCATGTGGATTAATTCGATGCAACGCGAAGAACCTTACCTGGGCTTGACATACACCGGATCGGGCTAGAGATAGTCTTTCCCTTTGTGGCTGGTGTACAGGTGGTGCATGGTTGTCGTCAGCTCGTGTCGTGAGATGTTGGGTTAAGTCCCGCAACGAGCGCAACCCT		2	0	0	0	0	0	0	0	0	0	0	0	0	0	0	0	0	0	0	0	0	0	0	0	0	0	0	0	0	0	0	0	0	0	0	0	0	0	0	0	0
Actinobacteria	Actinobacteria	Propionibacteriales	Propionibacteriaceae	Friedmanniella		f908ec001bf3f478a56f378bcc617a3f	CCGGATTAGATACCCTGGTAGTCCACGCCGTAAACGGTGGGCACTAGGTGTGGGGGACATTCCACGTTCTCCGTGCCGAAGCTAACGCATTAAGTGCCCCGCCTGGGGAGTACGGCCGCAAGGCTAAAACTCAAAGGAATTGACGGGGGCCCGCACAAGCGGCGGAGCATGCGGATTAATTCGATGCAACGCGAAGAACCTTACCTGGGTTTGACATATGCCGGAAAGCTGCAGAGATGTAGCCCCCGCAAGGTCGGTATACAGGTGGTGCATGGCTGTCGTCAGCTCGTGTCGTGAGATGTTGGGTTAAGTCCCGCAACGAGCGCAACCCT		0	0	0	0	0	0	0	0	0	0	0	0	0	0	0	0	0	0	0	0	0	0	0	0	0	0	0	0	0	0	0	0	0	0	0	0	0	0	0	0	0
Firmicutes	Bacilli	Lactobacillales	Lactobacillaceae	Apilactobacillus	quenuiae	f6666c4558610e76334f6588336f7fbe	CCGGATTAGATACCCTGGTAGTCCATGCCGTAAACGATGAATACTAGGTGTTGGAGGGTTTCCGCCCTTCAGTGCCGCAGCTAACGCATTAAGTATTCCGCCTGGGGAGTACGACCGCAAGGTTGAAACTCAAAGGAATTGACGGGGGCCCGCACAAGTGGTGGAGCATGTGGTTTAATTCGATGCTACGCGAAGAACCTTACCAGGTCTTGACATCTTTCTGATCGCTTAAGAGATTAAGTTTTCCCTTCGGGGACAGATTGACAGGTGGTGCATGGTTGTCGTCAGCTCGTGTCGTGAGATGTTGGGTTAAGTCCCGCAACGAGCGCAACCCT		0	0	0	0	0	0	0	0	0	0	0	0	0	0	0	0	0	0	0	0	0	0	0	0	0	0	0	0	0	0	0	0	0	0	0	0	0	72	0	0	0
Firmicutes	Bacilli	Lactobacillales	Lactobacillaceae	Apilactobacillus	quenuiae	0209f459fb4eaca6833e5c4421e3e0c0	CAGGATTAGATACCCTGGTAGTCCATGCCGTAAACGATGAATACTAGGTGTTGGAGGGTTTCCGCCCTTCAGTGCCGCAGCTAACGCATTAAGTATTCCGCCTGGGGAGTACGACCGCAAGGTTGAAACTCAAAGGAATTGACGGGGGCCCGCACAAGTGGTGGAGCATGTGGTTTAATTCGATGCTACGCGAAGAACCTTACCAGGTCTTGACATCTTTCTGATCGCTTAAGAGATTAAGTTTTCCCTTCGGGGACAGATTGACAGGTGGTGCATGGTTGTCGTCAGCTCGTGTCGTGAGATGTTGGGTTAAGTCCCGCAACGAGCGCAACCCT		0	0	0	0	0	0	0	0	0	0	0	0	0	0	0	0	0	0	0	0	0	0	0	0	0	0	0	0	0	0	0	0	0	0	0	0	0	72	0	0	0
Actinobacteria	Actinobacteria	Propionibacteriales	Nocardioidaceae	Nocardioides	anomalus	ca206115e4cb408dda7188ecb0815f32	CCGGATTAGATACCCTGGTAGTCCACACCGTAAACGTTGGGCGCTAGGTGTGGGGTCCATTCCACGGATTCCGTGCCGCAGCTAACGCATTAAGCGCCCCGCCTGGGGAGTACGGCCGCAAGGCTAAAACTCAAAGGAATTGACGGGGGCCCGCACAAGCGGCGGAGCATGCGGATTAATTCGATGCAACGCGAAGAACCTTACCTGGGTTTGACATATGCCGGAAAGCTCTAGAGATAGAGCCCCTTTTGTCGGTATACAGGTGGTGCATGGCTGTCGTCAGCTCGTGTCGTGAGATGTTGGGTTAAGTCCCGCAACGAGCGCAACCCT		0	0	0	0	0	0	0	0	0	0	0	0	0	0	0	0	0	0	0	0	0	0	0	0	0	0	0	0	0	0	0	0	23	0	0	0	0	0	0	0	0
Actinobacteria	Actinobacteria	Corynebacteriales	Mycobacteriaceae	Mycobacterium		3203b62d7d320d4bf6652ca15b775de9	CCGGATTAGATACCCTGGTAGTCCACGCCGTAAACGGTGGGTACTAGGTGTGGGTTTCCTTCCTTGGGATCCGTGCCGTAGCTAACGCATTAAGTACCCCGCCTGGGGAGTACGGCCGCAAGGCTAAAACTCAAAGAAATTGACGGGGGCCCGCACAAGCGGCGGAGCATGTGGATTAATTCGATGCAACGCGAAGAACCTTACCTGGGTTTGACATGCACAGGACGTGCCTAGAGATAGGTATTCCCTTGTGGTCTGTGTGCAGGTGGTGCATGGCTGTCGTCAGCTCGTGTCGTGAGATGTTGGGTTAAGTCCCGCAACGAGCGCAACCCT		0	0	0	17	0	0	0	0	0	0	0	0	0	0	0	0	0	0	0	0	0	0	0	0	0	0	0	0	0	0	0	0	0	0	0	0	0	0	0	0	0
Firmicutes	Bacilli	Lactobacillales	Streptococcaceae	Streptococcus		9910ec20a5b37a0c163503a9abc2b009	CCGGATTAGATACCCTGGTAGTCCACGCCGTAAACGATGAGTGCTAGGTGTTAGGCCCTTTCCGGGGCTTAGTGCCGCAGCTAACGCATTAAGCACTCCGCCTGGGGAGTACGACCGCAAGGTTGAAACTCAAAGGAATTGACGGGGGCCCGCACAAGCGGTGGAGCATGTGGTTTAATTCGAAGCAACGCGAAGAACCTTACCAGGTCTTGACATCCCTCTGACCGCTCTAGAGATAGAGTTTTCCTTCGGGACAGAGGTGACAGGTGGTGCATGGTTGTCGTCAGCTCGTGTCGTGAGATGTTGGGTTAAGTCCCGCAACGAGCGCAACCCT		0	0	0	0	0	0	0	0	0	0	0	0	0	0	0	0	0	0	0	0	0	0	0	0	0	0	0	0	0	0	0	0	0	0	0	0	0	0	0	0	0
Proteobacteria	Alphaproteobacteria	Rhizobiales	Beijerinckiaceae	Psychroglaciecola	arctica	2d40e91c095bdf26402189137f4bda3d	CAGGATTAGATACCCTGGTAGTCCACGCCGTAAACGATGAATGCTAGCCGTTGGCGGGCTTGCCCGTCAGTGGCGCAGCTAACGCTTTAAGCATTCCGCCTGGGGAGTACGGTCGCAAGATTAAAACTCAAAGGAATTGACGGGGGCCCGCACAAGCGGTGGAGCATGTGGTTTAATTCGAAGCAACGCGCAGAACCTTACCATCCCTTGACATCCCATGCTAACCAGAGAGATCTGGCGTTTCCTTCGGGAACGTGGAGACAGGTGCTGCATGGCTGTCGTCAGCTCGTGTCGTGAGATGTTGGGTTAAGTCCCGCAACGAGCGCAACCCT		0	0	0	0	0	0	0	0	0	0	0	0	0	0	0	0	0	0	0	0	0	0	0	0	0	0	0	0	0	0	0	0	16	0	0	0	0	0	0	0	0
Firmicutes	Bacilli	Lactobacillales	Lactobacillaceae	Apilactobacillus	micheneri	9d9a4300523bcc078d6dd7713825ea4e	CAGGATTAGATACCCTGGTAGTCCATGCCGTAAACTATGAATACTAGGTGTTGGAGGGTTTCCGCCCTTCAGTGCCGCAGCTAACGCATTAAGTATTCCGCCTGGGGAGTACGACCGCAAGGTTGAAACTCAAAGGAATTGACGGGGGCCCGCACAAGTGGTGGAGCATGTGGTTTAATTCGATGCTACGCGAAGAACCTTACCAGGTCTTGACATCTTCTGCCAACCTAAGAGATTAGGCGTTCCCTTCGGGGACAGAATGACAGGTGGTGCATGGTTGTCGTCAGCTCGTGTCGTGAGATGTTGGGTTAAGTCCCGCAACGAGCGCAACCCT		0	0	0	0	0	0	0	0	0	0	0	0	0	0	65	0	0	0	0	0	0	0	0	0	0	0	0	0	0	0	0	0	0	0	0	0	0	0	0	0	0
Proteobacteria	Alphaproteobacteria	Sphingomonadales	Sphingomonadaceae	Sphingomonas	aquatilis	6b16cd7c04fa75381316b6ae7c4255c2	CAGGATTAGATACCCTGGTAGTCCACGCCGTAAACGATGATAACTAGCTGTCCGGGGACTTGGTCTTTGGGTGGCGCAGCTAACGCATTAAGTTATCCGCCTGGGGAGTACGGCCGCAAGGTTAAAACTCAAATGAATTGACGGGGGCCTGCACAAGCGGTGGAGCATGTGGTTTAATTCGAAGCAACGCGCAGAACCTTACCAGCGTTTGACATGTCCGGACGACTGGCAGAGATGCCTTTCTTCCCTTCGGGGACTGGAACACAGGTGCTGCATGGCTGTCGTCAGCTCGTGTCGTGAGATGTTGGGTTAAGTCCCGCAACGAGCGCAACCCT		0	0	0	0	0	0	0	0	0	0	0	0	0	0	0	0	0	0	0	0	0	0	0	0	0	0	0	0	0	0	0	0	0	0	0	0	0	0	0	0	0
Proteobacteria	Alphaproteobacteria	Acetobacterales	Acetobacteraceae	Belnapia		2e35a4785eb01e122f1e20e867b346d0	CAGGATTAGATACCCTGGTAGTCCACGCCGTAAACGATGTGCGCTGGATGTTGGGTGGCCTAGCCACTCAGTGTCGTAGCTAACGCGGTAAGCGCACCGCCTGGGGAGTACGGCCGCAAGGTTGAAACTCAAAGGAATTGACGGGGGCCCGCACAAGCGGTGGAGCATGTGGTTTAATTCGAAGCAACGCGCAGAACCTTACCAGCCCTTGACATGGGCAGGACCGGCGCAGAGATGCGCTTTCCCCGCAAGGGGCCTGCTGCACAGGTGCTGCATGGCTGTCGTCAGCTCGTGTCGTGAGATGTTGGGTTAAGTCCCGCAACGAGCGCAACCCT		0	0	0	0	0	0	0	0	0	0	0	0	0	0	0	0	0	12	0	0	0	0	0	0	0	0	0	0	0	0	0	0	0	0	0	0	0	0	0	0	0
Proteobacteria	Alphaproteobacteria	Sphingomonadales	Sphingomonadaceae	Novosphingobium		39b8288f72166055b23bd4d02239cc87	CAGGATTAGATACCCTGGTAGTCCACGCCGTAAACGATGATAACTAGCTGTCCGGGCACTTGGTGCCTGGGTGGCGCAGCTAACGCATTAAGTTATCCGCCTGGGGAGTACGGTCGCAAGATTAAAACTCAAAGGAATTGACGGGGGCCTGCACAAGCGGTGGAGCATGTGGTTTAATTCGAAGCAACGCGCAGAACCTTACCAGCGTTTGACATCCTCATCGCGATTTCCAGAGATGGATTTCTTCAGTTCGGCTGGATGAGTGACAGGTGCTGCATGGCTGTCGTCAGCTCGTGTCGTGAGATGTTGGGTTAAGTCCCGCAACGAGCGCAACCCT		0	0	0	14	0	0	0	0	0	0	0	0	0	0	0	0	0	0	0	0	0	0	0	0	0	0	0	0	0	0	0	0	0	0	0	0	0	0	0	0	0
Proteobacteria	Alphaproteobacteria	Sphingomonadales	Sphingomonadaceae	Sphingomonas		c61252df85233c3c1d16f93de8f162e0	CCGGATTAGATACCCTGGTAGTCCATGCTGTAAACGATGTCGATTTGAAGGTTGTGGCCTTGAGTCGTAGCTTTCGGAGCTAACGCGCTAAATCGACCGCCTGGGGAGTACGGCCGCAAGGTTAAAACTCAAATGAATTGACGGGGGCCTGCACAAGCGGTGGAGCATGTGGTTTAATTCGAAGCAACGCGCAGAACCTTACCAGCGTTTGACATGTCCGGACGATTTCCAGAGATGGATCTCTTCCCTTCGGGGACTGGAACACAGGTGCTGCATGGCTGTCGTCAGCTCGTGTCGTGAGATGTTGGGTTAAGTCCCGCAACGAGCGCAACCCT		0	0	0	0	60	0	0	0	0	0	0	0	0	0	0	0	0	0	0	0	0	0	0	0	0	0	0	0	0	0	0	0	0	0	0	0	0	0	0	0	0
Armatimonadetes	Fimbriimonadia	Fimbriimonadales	Fimbriimonadaceae	Fimbriimonas		4c01f21e553a166d15aed377276ed562	CCGGATTAGATACCCTGGTAGTCCACGCCCTAAACGATGGATACTAGGCGTGAGAGGTATCGACCCCTCTCGTGCCGCAGCTAACGCACTAAGTATCCCGCCTGGGGAGTACGGCCGCAAGGTTGAAACTCAAATGAATTGACGGGGACCCGCACAAGCGGTGGAGCATGTGGATTAATTCGATACTAACCGAAGAACCTTACCCAGACTTGACATCGATCGCAAGGGCCTGAAAGGGCTCCCTCCCTCTCAAGGGGACGTGAAGACACTTGTTGCATGGCTGTCGTCAGCTCGTGCCGTGAGGTGTACGGTTAAGTCCGCCAACGAGCGCAACCCT		0	0	0	0	0	0	0	0	0	0	0	0	0	0	0	0	0	0	0	0	0	0	0	0	0	0	0	0	0	0	0	0	0	0	0	4	0	0	0	0	0
Firmicutes	Bacilli	Lactobacillales	Lactobacillaceae	Apilactobacillus	kunkeei	8246f57eed8724721f09611650f218a6	CCGGATTAGATACCCTGGTAGTCCATGCCGTAAACGATGAATACTAGGTGTTGGAGGGTTTCCGCCCTTCAGTGCCGCAGCTAACGCATTAAGTATTCCGCCTGGGGAGTACGACCGCAAGGTTGAAACTCAAAGGAATTGACGGGGGCCCGCACAAGTGGTGGAGCATGTGGTTTAATTCGATGCTACGCGAAGAACCTTACCAGGTCTTGACATCTTTCTGATCGCTCAAGAGATTGAGTTTTCCCTTCGGGGACAGATTGACAGGTGGTGCATGGTTGTCGTCAGCTCGTGTCGTGAGATGTTGGGTTAAGTCCCGCAACGAGCGCAACCCT		0	0	0	0	0	0	0	0	0	0	0	0	0	0	0	0	0	0	0	0	0	0	0	0	0	0	0	0	0	0	0	0	0	0	0	0	0	55	0	0	0
Bacteroidetes	Bacteroidia	Cytophagales	Spirosomaceae	Dyadobacter	hamtensis	26bf613dc1b99c63bbeb49ab2ec834be	CCGGATTAGATACCCTGGTAGTCCATGCCGTAAACGATGAGGACTCGCTGTTGGGCTGTCAAGGTTCAGCGGCTTAGGGAAACCGTTAAGTCCTCCACCTGGGGAGTACGCCGGCAACGGTGAAACTCAAAGGAATTGACGGGGGTCCGCACAAGCGGTGGAGCATGTGGTTTAATTCGATGATACGCGAGGAACCTTACCTGGGCTAAATCACACCGGAATCATCCAGAAATGGGTGCGCCAGCAATGGTCTGTGTGAAGGTGCTGCATGGCTGTCGTCAGCTCGTGTCGTGAGATGTTGGGTTAAGTCCCGCAACGAGCGCAACCCT		0	0	0	0	0	0	0	0	0	0	0	0	0	0	0	0	0	0	0	0	0	0	0	0	0	0	0	0	0	0	0	0	0	0	0	0	0	0	0	0	0
Proteobacteria	Alphaproteobacteria	Rhizobiales	Rhizobiaceae	Allorhizobium-Neorhizobium-Pararhizobium-Rhizobium		b682cf97019dbfa6f136fb08fa196c38	CCGGATTAGATACCCTGGTAGTCCACGCCGTAAACGATGAATGTTAGCCGTCGGGCAGTCTACTGTTCGGTGGCGCAGCTAACGCATTAAACATTCCGCCTGGGGAGTACGGTCGCAAGATTAAAACTCAAAGGAATTGACGGGGGCCCGCACAAGCGGTGGAGCATGTGGTTTAATTCGAAGCAACGCGCAGAACCTTACCAGCTCTTGACATTCGGGGTTTGGGCATTGGAGACAATGTCCTTCAGTTAGGCTGGCCCCAGAACAGGTGCTGCATGGCTGTCGTCAGCTCGTGTCGTGAGATGTTGGGTTAAGTCCCGCAACGAGCGCAACCCT		0	0	0	0	0	0	0	0	0	0	0	0	0	0	0	0	0	0	0	0	0	0	0	0	0	0	0	0	0	0	0	0	0	0	0	0	0	0	0	0	0
Proteobacteria	Alphaproteobacteria	Sphingomonadales	Sphingomonadaceae	Sphingomonas		53ba57c6574ac3621b7c41e36789e246	CAGGATTAGATACCCTGGTAGTCCACGCCGTAAACGATGATAACTAGCTGTCCGGAAGCTTAGCTTCTGGGTGGCGCAGCTAACGCATTAAGTTATCCGCCTGGGGAGTACGGCCGCAAGGTTAAAACTCAAATGAATTGACGGGGGCCTGCACAAGCGGTGGAGCATGTGGTTTAATTCGAAGCAACGCGCAGAACCTTACCAGCGTTTGACATGTCCGGACGATTTCCAGAGATGGATCTCTTCCCTTCGGGGACTGGAACACAGGTGCTGCATGGCTGTCGTCAGCTCGTGTCGTGAGATGTTGGGTTAAGTCCCGCAACGAGCGCAACCCT		0	0	0	0	0	0	0	0	0	0	0	0	0	0	0	0	0	52	0	0	0	0	0	0	0	0	0	0	0	0	0	0	0	0	0	0	0	0	0	0	0
Proteobacteria	Alphaproteobacteria	Caulobacterales	Caulobacteraceae	Brevundimonas		a771dc5499037eff256564040a5e146a	CCGGATTAGATACCCTGGTAGTCCACGCCGTAAACGATGATTGCTAGTTGTCGGGATGCATGCATTTCGGTGACGCAGCTAACGCATTAAGCAATCCGCCTGGGGAGTACGGTCGCAAGATTAAAACTCAAAGGAATTGACGGGGGCCCGCACAAGCGGTGGAGCATGTGGTTTAATTCGAAGCAACGCGCAGAACCTTACCACCTTTTGACATGCCTGGACCGCCAGAGAGATCTGGCTTTCCCTTCGGGGACTAGGACACAGGTGCTGCATGGCTGTCGTCAGCTCGTGTCGTGAGATGTTGGGTTAAGTCCCGCAACGAGCGCAACCCT		0	0	0	0	0	0	0	0	0	0	0	0	0	0	0	0	0	0	0	0	0	0	0	0	0	0	0	0	0	0	0	0	0	0	0	0	0	0	0	0	0
Proteobacteria	Alphaproteobacteria	Sphingomonadales	Sphingomonadaceae	Sphingomonas		37915d86e6d04752bad9e70189b305d1	CCGGATTAGATACCCTGGTAGTCCACGCCGTAAACGATGAGAACTAGCTGTCTGGGTACTTGGTACTTAGGTGGCGCAGCTAACGCATTAAGTTCTCCGCCTGGGGAGTACGGCCGCAAGGTTAAAACTCAAAGAAATTGACGGGGGCCTGCACAAGCGGTGGAGCATGTGGTTTAATTCGAAGCAACGCGCAGAACCTTACCAACGTTTGACATGTCTAGTATGATCGCAGGAGACTGCTTTCTTCAGTTCGGCTGGCTAGAACACAGGTGCTGCATGGCTGTCGTCAGCTCGTGTCGTGAGATGTTGGGTTAAGTCCCGCAACGAGCGCAACCCT		0	0	0	0	0	0	0	0	0	0	0	0	0	0	0	0	0	5	0	0	0	0	0	0	0	0	0	0	0	0	0	0	0	0	0	0	0	0	0	0	0
Proteobacteria	Gammaproteobacteria	Pseudomonadales	Pseudomonadaceae	Pseudomonas	aeruginosa	eed5b4d18137e4ecfd69c4748965e809	CCGGATTAGATACCCTGGTAGTCCACGCTGTAAACGATGTCGATTTGAAGGTTGTGGCCTTGAGTCGTAGCTTTCGGAGCTAACGCGCTAAATCGACCGCCTGGGGAGTACGGCCGCAAGGTTAAAACTCAAATGAATTGACGGGGGCCCGCACAAGCGGTGGAGCATGTGGTTTAATTCGAAGCAACGCGCAGAACCTTACCAGGTCTTGTATGGGGAGGACGTACTCAGAGATGAGTATTTCTTCGGACCTCCCGCACAGGTGCTGCATGGCTGTCGTCAGCTCGTGTCGTGAGATGTTGGGTTAAGTCCCGCAACGAGCGCAACCCT		0	0	0	0	0	0	0	0	0	0	0	0	0	0	0	47	0	0	0	0	0	0	0	0	0	0	0	0	0	0	0	0	0	0	0	0	0	0	0	0	0
Proteobacteria	Alphaproteobacteria	Acetobacterales	Acetobacteraceae	Saccharibacter		7807b7554168119453e98d8eb051b46d	CAGGATTAGATACCCGGGTAGTCCACGCTGTAAACGATGTGTGCTGGATGTTGGGAAACTTAGTTTTTCAGTGTCGGAGCTAACGCGTTAAGCACACCGCCTGGGGAGTACGGCCGCAAGGTTGAAACTCAAAGGAATTGACGGGGGCCCGCACAAGCGGTGGAGCATGTGGTTTAATTCGAAGCAACGCGCAGAACCTTACCAGGGCTTGCATGGGGAGGCTTTAGGCAGAGATGTCTATTTCTTCGGACCTCCCGCACAGGTGCTGCATGGCTGTCGTCAGCTCGTGTCGTGAGATGTTGGGTTAAGTCCCGCAACGAGCGCAACCCT		0	0	0	0	0	39	0	0	0	0	0	0	0	0	0	0	0	0	0	0	0	0	0	0	0	0	0	0	0	0	0	0	0	0	0	0	0	0	0	0	0
Proteobacteria	Gammaproteobacteria	Pseudomonadales	Pseudomonadaceae	Pseudomonas		361c8dba9461e1daef1e128f6ed541cb	CAGGATTAGATACCCTGGTAGTCCACGCCGTAAACGATGTCGACTAGCCGTTGGAATCCTTGAGATTTTAGTGGCGCAGCTAACGCATTAAGTCGACCGCCTGGGGAGTACGGCCGCAAGGTTAAAACTCAAATGAATTGACGGGGGCCCGCACAAGCGGTGGAGCATGTGGTTTAATTCGAAGCAACGCGAAGAACCTTACCTGGCCTTGACATGCTGAGAACTTTCCAGAGATGGATTGGTGCCTTCGGGAGCTCAGACACAGGTGCTGCATGGCTGTCGTCAGCTCGTGTCGTGAGATGTTGGGTTAAGTCCCGCAACGAGCGCAACCCT		0	0	0	0	0	0	0	0	0	0	0	0	0	0	0	0	0	0	0	0	0	0	0	0	0	0	0	0	0	0	0	0	0	0	0	0	0	0	0	0	0
Proteobacteria	Alphaproteobacteria	Rhizobiales	Rhizobiaceae	Allorhizobium-Neorhizobium-Pararhizobium-Rhizobium		b1402cc1784f38bddee4cbb50d38d79c	CCGGATTAGATACCCTGGTAGTCCACGCCGTAAACGATGAATGTTAGCCGTCGGGCAGTATACTGTTCGGTGGCGCAGCTAACGCATTAAACATTCCGCCTGGGGAGTACGGTCGCAAGATTAAAACTCAAAGGAATTGACGGGGGCCCGCACAAGCGGTGGAGCATGTGGTTTAATTCGAAGCAACGCGCAGAACCTTACCAGCTCTTGACATTCGGGGTATGGTCATTGGAGACGATGACCTTCAGTTCGGCTGGCCCTAGAACAGGTGCTGCATGGCTGTCGTCAGCTCGTGTCGTGAGATGTTGGGTTAAGTCCCGCAACGAGCGCAACCCT		0	0	0	0	0	0	0	0	0	0	0	0	0	0	0	0	0	0	0	0	0	0	0	0	0	0	0	0	0	0	0	0	0	0	0	0	0	0	0	0	0
Actinobacteria	Actinobacteria	Micrococcales	Microbacteriaceae	Amnibacterium		cc64a7a3869dee0487c4c52e4e731fe5	CCGGATTAGATACCCTGGTAGTCCACGCCGTAAACGTTGGGAACTAGATGTGGGGTCCATTCCACGGATTCCGTGTCGCAGCTAACGCATTAAGTTCCCCGCCTGGGGAGTACGGCCGCAAGGCTAAAACTCAAAGGAATTGACGGGGGCCCGCACAAGCGGCGGAGCATGCGGATTAATTCGATGCAACGCGAAGAACCTTACCAAGGCTTGACATGCACCTGAAAAGGCTGGAAACAGTCTCCTCGCAAGACAGGTGCACAGGTGGTGCATGGTTGTCGTCAGCTCGTGTCGTGAGATGTTGGGTTAAGTCCCGCAACGAGCGCAACCCT		0	0	0	0	9	0	0	0	0	0	0	0	0	0	0	0	0	0	0	0	0	0	0	0	0	0	0	0	0	0	0	0	0	0	0	0	0	0	0	0	0
Proteobacteria	Alphaproteobacteria	Rickettsiales	Mitochondria	Solanum	pinnatisectum	65e7914e724e7029aabafc960f521d24	CAGGATTAGATACCCGGGTAGTCCATGCCGTAAACGATGAGTGTTCGCCCTTGGTCTACGCGGATCAGGGGCCCAGCTAACGCGTGAAACACTCCGCCTGGGGAGTACGGTCGCAAGACCGAAACTCAAAGGAATTGACGGGGGCCTGCACAAGCGGTGGAGCATGTGGTTTAATTCGATACAACGCGCAAAACCTTACCAGCCCTTGACATATGAACAAGAAAACCTGTCCTTAACGGGATGGTACTTACTTTCATACAGGTGCTGCATGGCTGTCGTCAGCTCGTGTCGTGAGATGTTTGGTCAAGTCCTACAACGAGCGCAACCCT		0	0	0	0	0	0	0	0	0	0	0	0	0	0	0	0	0	0	0	0	0	0	0	0	0	0	0	0	0	0	0	0	0	0	0	0	0	0	0	0	0
Proteobacteria	Alphaproteobacteria	Rhizobiales	Rhizobiaceae	Allorhizobium-Neorhizobium-Pararhizobium-Rhizobium		21c8656efd05ccce1ad3c0769504148b	CAGGATTAGATACCCGGGTAGTCCACGCCGTAAACGATGAATGTTAGCCGTCGGGCAGTATACTGTTCGGTGGCGCAGCTAACGCATTAAACATTCCGCCTGGGGAGTACGGTCGCAAGATTAAAACTCAAAGGAATTGACGGGGGCCCGCACAAGCGGTGGAGCATGTGGTTTAATTCGAAGCAACGCGCAGAACCTTACCAGCTCTTGACATTCGGGGTATGGGCAGTGGAGACATTGTCCTTCAGTTAGGCTGGCCCCAGAACAGGTGCTGCATGGCTGTCGTCAGCTCGTGTCGTGAGATGTTGGGTTAAGTCCCGCAACGAGCGCAACCCT		0	0	0	0	0	0	0	0	0	0	0	0	0	0	0	0	0	0	0	0	0	0	0	0	0	0	0	0	0	0	0	0	0	0	0	0	0	0	0	0	0
Proteobacteria	Alphaproteobacteria	Rhizobiales	Devosiaceae	Devosia		43fd166391b9049c2b26d06a2929b37c	CAGGATTAGATACCCTGGTAGTCCACGCCGTAAACTATGAGAGCTAGCCGTTGGATGGTTTACCATTCAGTGGCGCAGCTAACGCATTAAGCTCTCCGCCTGGGGAGTACGGTCGCAAGATTAAAACTCAAAGGAATTGACGGGGGCCCGCACAAGCGGTGGAGCATGTGGTTTAATTCGAAGCAACGCGAAGAACCTTACCAGCCCTTGACATGCCAAGACGACTTCCAGAGATGGATTTCTTCCCTTCGGGGACTTGGACACAGGTGCTGCATGGCTGTCGTCAGCTCGTGTCGTGAGATGTTGGGTTAAGTCCCGCAACGAGCGCAACCCT		0	0	0	0	0	0	0	0	0	0	0	0	0	0	0	0	0	0	0	0	0	0	0	0	0	0	0	0	0	0	0	0	0	0	0	0	0	0	0	0	0
Proteobacteria	Alphaproteobacteria	Sphingomonadales	Sphingomonadaceae	Novosphingobium		e0229dee61fa5552197b33b6a10c6306	CCGGATTAGATACCCTGGTAGTCCACGCCGTAAACGATGATAACTAGCTGTCCGGGCACTTGGTGCCTGGGTGGCGCAGCTAACGCATTAAGTTATCCGCCTGGGGAGTACGGTCGCAAGATTAAAACTCAAAGGAATTGACGGGGGCCTGCACAAGCGGTGGAGCATGTGGTTTAATTCGAAGCAACGCGCAGAACCTTACCAGCGTTTGACATCCTCATCGCGATTTCCAGAGATGGATTTCTTCAGTTCGGCTGGATGAGTGACAGGTGCTGCATGGCTGTCGTCAGCTCGTGTCGTGAGATGTTGGGTTAAGTCCCGCAACGAGCGCAACCCT		0	0	0	0	0	0	0	0	0	0	0	0	0	0	0	0	0	0	0	0	0	0	0	0	0	0	0	0	0	0	0	0	29	0	0	0	0	0	0	0	0
Actinobacteria	Actinobacteria	Kineosporiales	Kineosporiaceae	Kineococcus	rubinsiae	6c9208fa2d938707e8bec689fc0cce17	CAGGATTAGATACCCGGGTAGTCCATGCCGTAAACGTTGGGCGCTAGGTGTGGGGTCCATTCCACGGATTCCGTGCCGCAGCTAACGCATTAAGCGCCCCGCCTGGGGAGTACGGCCGCAAGGCTAAAACTCAAAGGAATTGACGGGGGCCCGCACAAGCGGCGGAGCATGCGGATTAATTCGATGCAACGCGAAGAACCTTACCAAGGCTTGACATGCGCGGTGGAATCCCAGAGATGGGGTGTCATTTAGTTGGTCGCGTACAGGTGGTGCATGGTTGTCGTCAGCTCGTGTCGTGAGATGTTGGGTTAAGTCCCGCAACGAGCGCAACCCT		0	0	0	0	0	0	0	0	0	0	0	0	0	0	0	0	0	0	0	0	0	0	0	0	0	0	0	0	0	0	0	0	10	0	0	7	0	0	0	0	0
Actinobacteria	Actinobacteria	Propionibacteriales	Nocardioidaceae	Nocardioides		40223aafe9f61b3faaf0a8be41c773bd	CCGGATTAGATACCCTGGTAGTCCACACCGTAAACGTTGGGCGCTAGGTGTGGGATCCATTCCACGGGTTCCGTGCCGCAGCTAACGCATTAAGCGCCCCGCCTGGGGAGTACGGCCGCAAGGCTAAAACTCAAAGGAATTGACGGGGGCCCGCACAAGCGGCGGAGCATGCGGATTAATTCGATGCAACGCGAAGAACCTTACCTGGGTTTGACATACGCCGGAAAGCGCCAGAGATGGTGCCCCTTTTTGTCGGTGTACAGGTGGTGCATGGCTGTCGTCAGCTCGTGTCGTGAGATGTTGGGTTAAGTCCCGCAACGAGCGCAACCCT		0	0	0	0	0	0	0	0	0	0	0	0	0	0	0	0	0	0	0	0	0	0	0	0	0	0	0	0	0	0	0	0	0	0	0	28	0	0	0	0	0
Proteobacteria	Alphaproteobacteria	Rhizobiales	Beijerinckiaceae	Methylobacterium		146aea597073f36d4b6d4c9d43e60937	CCGGATTAGATACCCTGGTAGTCCACGCCGTAAACGATGAATGCCAGCTGTTGGGGTGCTTGCACCTCAGTAGCGCAGCTAACGCTTTGAGCATTCCGCCTGGGGAGTACGGTCGCAAGATTAAAACTCAAAGGAATTGACGGGGGCCCGCACAAGCGGTGGAGCATGTGGTTTAATTCGAAGCAACGCGCAGAACCTTACCATCCTTTGACATGGCGTGTTACCCAGAGAGATTTGGGGTCCACTTCGGTGGCGCGCACACAGGTGCTGCATGGCTGTCGTCAGCTCGTGTCGTGAGATGTTGGGTTAAGTCCCGCAACGAGCGCAACCCT		0	0	0	0	0	0	0	0	0	0	0	0	0	0	0	0	0	0	0	0	0	0	0	0	0	0	0	0	0	0	0	0	14	0	0	0	0	0	0	0	0
Bacteroidetes	Bacteroidia	Cytophagales	Hymenobacteraceae	Hymenobacter		e1626d862dc0ac8f0b264558f340361f	CCGGATTAGATACCCGGGTAGTCCACGCCGTAAACGATGGATACTCGCTGCGAGCTAAAGATTGTTCGTGGCTTAGGGAAACCGATAAGTATCCCACCTGGGGAGTACGCTCGCAAGAGTGAAACTCAAAGGAATTGACGGGGGCCCGCACAAGTGGTGGAGCATGTGGTTTAATTCGATGATACGCGAGGAACCTTACCTAGGCTAGAATGCGCGTGACCGGCTCAGAGATGAGCTTTTCCTTCGGGACACAAAGCAAGGTGCTGCATGGCCGTCGTCAGCTCGTGCCGTGAGGTGTTGGGTTAAGTCCCGCAACGAGCGCAACCCT		0	0	0	0	0	0	0	0	0	0	0	0	0	0	0	0	0	26	0	0	0	0	0	0	0	0	0	0	0	0	0	0	0	0	0	0	0	0	0	0	0
Bacteroidetes	Bacteroidia	Flavobacteriales	Weeksellaceae	Chryseobacterium		46ea508f4604eac3a1482921c9fcc665	CCGGATTAGATACCCTGGTAGTCCACGCCGTAAACGATGCTAACTCGTTTTTGGGTCTTCGGATTCAGAGACTAAGCGAAAGTGATAAGTTAGCCACCTGGGGAGTACGTTCGCAAGAATGAAACTCAAAGGAATTGACGGGGGCCCGCACAAGCGGTGGATTATGTGGTTTAATTCGATGATACGCGAGGAACCTTACCAAGGCTTAAATGGGAATTGACAGGTTTAGAAATAGACTTTTCTTCGGACAATTTTCAAGGTGCTGCATGGTTGTCGTCAGCTCGTGCCGTGAGGTGTTAGGTTAAGTCCTGCAACGAGCGCAACCCT		0	0	0	0	0	0	0	0	0	0	0	0	0	0	0	0	0	0	0	0	0	0	0	0	0	0	0	0	0	0	0	0	0	0	0	0	0	0	0	0	0
Proteobacteria	Gammaproteobacteria	Pseudomonadales	Pseudomonadaceae	Pseudomonas		60900655e895a5facea00b0560baa009	CCGGATTAGATACCCTGGTAGTCCACGCCGTAAACGATGTCAACTAGCCGTTGGAAGCCTTGAGCTTTTAGTGGCGCAGCTAACGCATTAAGTTGACCGCCTGGGGAGTACGGCCGCAAGGTTAAAACTCAAATGAATTGACGGGGGCCCGCACAAGCGGTGGAGCATGTGGTTTAATTCGATGCAACGCGAAGAACCTTACCTACTCTTGACATCCAGAGTACGTAGCAGAGATGCTTTGGTGCCTTCGGGAGCTCTGAGACAGGTGCTGCATGGCTGTCGTCAGCTCGTGTTGTGAAATGTTGGGTTAAGTCCCGCAACGAGCGCAACCCT		0	0	0	0	21	0	0	0	0	0	0	0	0	0	0	0	0	0	0	0	0	0	0	0	0	0	0	0	0	0	0	0	0	0	0	0	0	0	0	0	0
Proteobacteria	Gammaproteobacteria	Pseudomonadales	Pseudomonadaceae	Pseudomonas		2e6f4a6a7e07ff240b331f61588cee3f	CAGGATTAGATACCCTGGTAGTCCATGCTGTAAACGATGTCGATTTGAAGGTTGTGGCCTTGAGTCGTAGCTTTCGGAGCTAACGCGCTAAATCGACCGCCTGGGGAGTACGGCCGCAAGGTTAAAACTCAAATGAATTGACGGGGGCCCGCACAAGCGGTGGAGCATGTGGTTTAATTCGAAGCAACGCGAAGAACCTTACCAGGCCTTGACATCCAATGAACTTTCCAGAGATGGATTGGTGCCTTCGGGAGCATTGAGACAGGTGCTGCATGGCTGTCGTCAGCTCGTGTCGTGAGATGTTGGGTTAAGTCCCGCAACGAGCGCAACCCT		0	0	0	0	20	0	0	0	0	0	0	0	0	0	0	0	0	0	0	0	0	0	0	0	0	0	0	0	0	0	0	0	0	0	0	0	0	0	0	0	0
Proteobacteria	Alphaproteobacteria	Sphingomonadales	Sphingomonadaceae	Sphingomonas		9e8d9a02d0b32e2a03080efda8b80815	CAGGATTAGATACCCTGGTAGTCCATGCTGTAAACGATGTCGATTTGAAGGTTGTGGCCTTGAGTCGTAGCTTTCGGAGCTAACGCGCTAAATCGACCGCCTGGGGAGTACGGCCGCAAGGTTAAAACTCAAATGAATTGACGGGGGCCTGCACAAGCGGTGGAGCATGTGGTTTAATTCGAAGCAACGCGCAGAACCTTACCAGCGTTTGACATGGCAGGACGACTTCCAGAGATGGATTTCTTCCCTTCGGGGACCTGCACACAGGTGCTGCATGGCTGTCGTCAGCTCGTGTCGTGAGATGTTGGGTTAAGTCCCGCAACGAGCGCAACCCT		0	0	0	0	20	0	0	0	0	0	0	0	0	0	0	0	0	0	0	0	0	0	0	0	0	0	0	0	0	0	0	0	0	0	0	0	0	0	0	0	0
Firmicutes	Clostridia	Clostridiales	Lachnospiraceae	Eubacterium	hallii	fe5d14851ccff560fe0ad7488f0326dc	CAGGATTAGATACCCTGGTAGTCCACGCCGTAAACGATGAATACTAGGTGTCGGGGCCGTATAGGCTCCGGTGCCGCCGCAAACGCAGTAAGTATTCCACCTGGGGAGTACGTTCGCAAGAATGAAACTCAAAGGAATTGACGGGGACCCGCACAAGCGGTGGAGCATGTGGTTTAATTCGAAGCAACGCGAAGAACCTTACCAGGTCTTGACATCCTTCTGACCGCACCTTAATCGGTGCTTTCCTTCGGGACAGAAGAGACAGGTGGTGCATGGTTGTCGTCAGCTCGTGTCGTGAGATGTTGGGTTAAGTCCCGCAACGAGCGCAACCCT		0	0	0	0	0	0	0	0	0	0	0	0	0	0	0	0	0	0	0	0	0	0	0	0	0	0	0	0	0	0	0	0	0	0	0	0	0	0	0	0	0
Proteobacteria	Gammaproteobacteria	Pseudomonadales	Pseudomonadaceae	Pseudomonas		10fc19c2b95393774811149e43f844b4	CAGGATTAGATACCCTGGTAGTCCACGCCGTAAACGATGTCAACTAGCCGTTGGGATCCTTGAGATCTTAGTGGCGCAGCTAACGCATTAAGTTGACCGCCTGGGGAGTACGGCCGCAAGGTTAAAACTCAAATGAATTGACGGGGGCCCGCACAAGCGGTGGAGCATGTGGTTTAATTCGAAGCAACGCGAAGAACCTTACCTGGCCTTGACATGCTGAGAACTTTCCAGAGATGGATTGGTGCCTTCGGGAACTCAGACACAGGTGCTGCATGGCTGTCGTCAGCTCGTGTCGTGAGATGTTGGGTTAAGTCCCGCAACGAGCGCAACCCT		0	0	0	0	0	0	0	0	0	0	0	0	0	0	0	0	0	0	0	0	0	0	0	0	0	0	0	0	0	0	0	0	0	0	0	0	0	0	9	0	0
Firmicutes	Bacilli	Lactobacillales	Lactobacillaceae	Apilactobacillus	micheneri	88ff5905ee4e5753027fdbefb1b2be7b	CCTTCTTCTCTCCCCTTTTCTTCCCTTCCTTCCCCTCTTCCTCCTAGGTGTTGGAGGGTTTCCGCCCTTCAGTGCCGCAGCTAACGCATTAAGTATTCCGCCTGGGGAGTACGACCGCAAGGTTGAAACTCAAAGGAATTGACGGGGGCCCGCACAAGTGGTGGAGCATGTGGTTTAATTCGATGCTACGCGAAGAACCTTACCAGGTCTTGACATCTTCTGCCAACCTAAGAGATTAGGCGTTCCCTTCGGGGACAGAATGACAGGTGGTGCATGGTTGTCGTCAGCTCGTGTCGTGAGATGTTGGGTTAAGTCCCGCAACGAGCGCAACCCT		0	0	12	0	0	0	0	0	0	0	0	0	0	0	0	0	0	0	0	0	0	0	0	0	0	0	0	0	0	0	0	0	0	0	0	0	6	0	0	0	0
Proteobacteria	Alphaproteobacteria	Rhizobiales	Beijerinckiaceae	Methylobacterium		482c16ec623372f90376a54181f2b6d9	CAGGATTAGATACCCGGGTAGTCCATGCTGTAAACGATGTCGATTTGAAGGTTGTGGCCTTGAGTCGTAGCTTTCGGAGCTAACGCGCTAAATCGACCGCCTGGGGAGTACGGCCGCAAGGTTAAAACTCAAATGAATTGACGGGGGCCCGCACAAGCGGTGGAGCATGTGGTTTAATTCGAAGCAACGCGCAGAACCTTACCATCCTTTGACATGGCGTGTTACGTGGAGAGATTCACGGTCCACTTCGGTGGCGCGCACACAGGTGCTGCATGGCTGTCGTCAGCTCGTGTCGTGAGATGTTGGGTTAAGTCCCGCAACGAGCGCAACCCT		0	0	0	0	18	0	0	0	0	0	0	0	0	0	0	0	0	0	0	0	0	0	0	0	0	0	0	0	0	0	0	0	0	0	0	0	0	0	0	0	0
Proteobacteria	Alphaproteobacteria	Sphingomonadales	Sphingomonadaceae	Sphingomonas		a1d6a91c6dfa915eab7da85eeeebe4aa	CAGGATTAGATACCCTGGTAGTCCACGCCGTAAACGATGATAACTAGCTGTCCGGGGACTTGGTCTTTGGGTGGCGCAGCTAACGCATTAAGTTATCCGCCTGGGGAGTACGGCCGCAAGGTTAAAACTCAAATGAATTGACGGGGGCCTGCACAAGCGGTGGAGCATGTGGTTTAATTCGATGCAACGCGAAAAACCTTACCACTCCTTGACATGGAAATCATACCTATTCGAAGGGATAGGGTCGGTTCGGCCGGATTTCACACAGGTGTTGCATGGCTGTCGTCAGCTCGTGTCGTGAGATGTTGGGTTAAGTCCCGCAACGAGCGCAACCCT		0	0	0	0	0	0	0	0	0	0	0	0	0	0	0	0	0	0	0	0	0	0	0	0	0	0	0	0	0	0	0	0	17	0	0	0	0	0	0	0	0
Proteobacteria	Alphaproteobacteria	Acetobacterales	Acetobacteraceae	Roseomonas		0a68895811d5331153e74bc84acb717b	CCGGATTAGATACCCTGGTAGTCCACGCCGTAAACGATGTGCGCTGGATGTTGGGTGACCTAGTCACTCAGTGTCGTAGCTAACGCGGTAAGCGCACCGCCTGGGGAGTACGGCCGCAAGGTTGAAACTCAAAGGAATTGACGGGGGCCCGCACAAGCGGTGGAGCATGTGGTTTAATTCGAAGCAACGCGCAGAACCTTACCAGCCCTTGACATGGTCCTGACCGGTCTGGAGACAGACTTTCCCCGCAAGGGGCGGGACGCACAGGTGCTGCATGGCTGTCGTCAGCTCGTGTCGTGAGATGTTGGGTTAAGTCCCGCAACGAGCGCAACCCT		0	0	0	0	0	0	0	0	0	0	0	0	0	0	0	0	0	0	0	0	0	0	0	0	0	0	0	0	0	0	0	0	0	0	0	17	0	0	0	0	0
Proteobacteria	Alphaproteobacteria	Rhizobiales	Devosiaceae	Devosia		6ea3718da2f8209d3a0eefc7bbe077c1	CAGGATTAGATACCCTGGTAGTCCACGCCGTAAACTATGGAAGCTAGCCGTTGGGAGGTTTACCTCTCAGTGGCGCAGCTAACGCATTAAGCTTCCCGCCTGGGGAGTACGGTCGCAAGATTAAAACTCAAAGGAATTGACGGGGGCCCGCACAAGCGGTGGAGCATGTGGTTTAATTCGAAGCAACGCGAAGAACCTTACCAGCCCTTGACATGCCGTGCTACGTGGAGAGATTCACGGTTCCCTTCGGGGACGCGGACACAGGTGCTGCATGGCTGTCGTCAGCTCGTGTCGTGAGATGTTGGGTTAAGTCCCGCAACGAGCGCAACCCT		0	0	0	0	0	0	0	0	0	0	0	0	0	0	0	0	0	0	0	0	0	0	0	0	0	0	0	0	0	0	0	0	0	0	0	0	0	0	0	0	0
Proteobacteria	Gammaproteobacteria	Betaproteobacteriales	Burkholderiaceae	Herbaspirillum	chlorophenolicum	ad57cab71445384f7d59fb6685cf432f	CAGGATTAGATACCCTGGTAGTCCACGCCCTAAACGATGTCTACTAGTTGTCGGGTCTTAATTGACTTGGTAACGCAGCTAACGCGTGAAGTAGACCGCCTGGGGAGTACGGTCGCAAGATTAAAACTCAAAGGAATTGACGGGGACCCGCACAAGCGGTGGATGATGTGGATTAATTCGATGCAACGCGAAAAACCTTACCTACCCTTGACATGGATGGAATCCTGAAGAGATTTAGGAGTGCTCGAAAGAGAACCATCACACAGGTGCTGCATGGCTGTCGTCAGCTCGTGTCGTGAGATGTTGGGTTAAGTCCCGCAACGAGCGCAACCCT		0	0	0	0	0	0	0	0	0	0	0	0	0	0	0	0	0	0	0	0	0	0	0	0	0	0	0	0	0	0	0	0	0	0	0	0	0	0	0	0	0
Firmicutes	Bacilli	Bacillales	Planococcaceae	Sporosarcina		e1fe50ff5d4f273626a12d31f6610725	CAGGATTAGATACCCGGGTAGTCCACGCCGTAAACGATGAGTGCTAAGTGTTAGGGGGTTTCCGCCCCTTAGTGCTGCAGCTAACGCATTAAGCACTCCGCCTGGGGAGTACGGCCGCAAGGCTGAAACTCAAAGGAATTGACGGGGACCCGCACAAGCGGTGGAGCATGTGGTTTAATTCGAAGCAACGCGAAGAACCTTACCAGGTCTTGACATCCCGCTGACCGGCATGGAGACATGTCTTTCCCTTCGGGGACAGCGGTGACAGGTGGTGCATGGTTGTCGTCAGCTCGTGTCGTGAGATGTTGGGTTAAGTCCCGCAACGAGCGCAACCCT		0	0	0	0	0	0	0	0	0	0	0	0	0	0	0	0	0	0	0	0	0	0	0	0	0	0	0	0	0	0	0	0	0	0	0	0	0	0	0	0	0
Proteobacteria	Alphaproteobacteria	Sphingomonadales	Sphingomonadaceae	Sphingomonas		1003ef51cfc9aafee3a39d2e527a3177	CCGGATTAGATACCCTGGTAGTCCACGCCGTAAACGATGATAACTAGCTGTCGCGGCACTTGGTGCTGCGGTGGCGCAGCTAACGCATTAAGTTATCCGCCTGGGGAGTACGGCCGCAAGGTTAAAACTCAAATGAATTGACGGGGGCCTGCACAAGCGGTGGAGCATGTGGTTTAATTCGAAGCAACGCGCAGAACCTTACCAGCGTTTGACATGTCCGGACGATTTCCAGAGATGGATTTCTTCCCTTCGGGGACTGGAACACAGGTGCTGCATGGCTGTCGTCAGCTCGTGTCGTGAGATGTTGGGTTAAGTCCCGCAACGAGCGCAACCCT		0	0	0	0	0	0	0	0	0	0	0	0	0	0	0	0	0	0	0	0	0	0	0	0	0	0	0	0	0	0	0	0	15	0	0	0	0	0	0	0	0
Bacteroidetes	Bacteroidia	Sphingobacteriales	Sphingobacteriaceae	Arcticibacter	eurypsychrophilus	d8a45f70e0b5f058f90bab8af0c4ac01	CAGGATTAGATACCCTGGTAGTCCACGCCCTAAACGATGAATACTCGATGTTAGCGATATACAGTTAGCGTCTAAGCGAAAGCGTTAAGTATTCCACCTGGGGAGTACGCCCGCAAGGGTGAAACTCAAAGGAATTGACGGGGGCCCGCACAAGCGGAGGAGCATGTGGTTTAATTCGATGATACGCGAGGAACCTTACCCGGGCTTGAAAGTTACTGAAGTTCCCAGAGATGGGAGCGTCCTTCGGGACAGGAAACTAGGTGCTGCATGGCTGTCGTCAGCTCGTGCCGTGAGGTGTTGGGTTAAGTCCCGCAACGAGCGCAACCCT		0	0	0	0	0	0	0	0	0	0	0	0	0	0	0	0	0	0	0	0	0	0	0	0	0	0	0	0	0	0	0	0	15	0	0	0	0	0	0	0	0
Proteobacteria	Alphaproteobacteria	Rhizobiales	Rhizobiaceae	Aureimonas		2bd4d8d55a871457a6636a26db779d9f	CCGGATTAGATACCCGGGTAGTCCACGCCGTAAACTATGGAAGCTAGCCGTCGGACGATTTATCGTTCGGTGGCGCAGCTAACGCATTAAGCTTCCCGCCTGGGGAGTACGGTCGCAAGATTAAAACTCAAAGGAATTGACGGGGGCCCGCACAAGCGGTGGAGCATGTGGTTTAATTCGAAGCAACGCGCAGAACCTTACCAGCCCTTGACATGCCACGACGGTTACCGGAGACGGTTTCCTTCCTTCGGGACGTGGACACAGGTGCTGCATGGCTGTCGTCAGCTCGTGTCGTGAGATGTTGGGTTAAGTCCCGCAACGAGCGCAACCCT		0	0	0	0	0	0	0	0	0	0	0	0	0	0	0	0	0	0	0	0	0	0	0	0	0	0	0	0	0	0	0	0	0	0	0	0	0	0	0	0	0
Proteobacteria	Gammaproteobacteria	Enterobacteriales	Enterobacteriaceae	Rahnella	aquatilis	94c77c8160c7dd6fdb59aef4f2448489	CAGGATTAGATACCCTGGTAGTCCACGCTGTAAACGATGTCGACTTGGAGGTTGTGCCCTTGAGGCGTGGCTTCCGGAGCTAACGCGTTAAGTCGACCGCCTGGGGAGTACGGCCGCAAGGTTAAAACTCAAATGAATTGACGGGGGCCCGCACAAGCGGTGGAGCATGTGGTTTAATTCGATGCAACGCGAAGAACCTTACCTACTCTTGACATCCACGGAATTCGCCAGAGATGGCTTAGTGCCTTCGGGAACCGTGAGACAGGTGCTGCATGGCTGTCGTCAGCTCGTGTTGTGAAATGTTGGGTTAAGTCCCGCAACGAGCGCAACCCT		0	0	0	0	0	0	0	0	0	0	0	0	0	0	0	0	0	0	0	0	0	0	0	0	0	0	0	0	0	0	0	0	0	0	0	0	0	0	0	0	0
Proteobacteria	Gammaproteobacteria	Enterobacteriales	Enterobacteriaceae	Xenorhabdus	japonica	06b5be757645b9b4697944c2173e2522	CCGGATTAGATACCCTGGTAGTCCATGCTGTAAACGATGTCGATTTGAAGGTTGTGGCCTTGAGTCGTAGCTTTCGGAGCTAACGCGCTAAATCGACCGCCTGGGGAGTACGGCCGCAAGGTTAAAACTCAAATGAATTGACGGGGGCCCGCACAAGCGGTGGAGCATGTGGTTTAATTCGATGCAACGCGAAGAACCTTACCTACTCTTGACATCCAGCGAAGCCTTTAGAGATAAAGGCGTGCCTTCGGGAGCGCTGAGACAGGTGCTGCATGGCTGTCGTCAGCTCGTGTTGTGAAATGTTGGGTTAAGTCCCGCAACGAGCGCAACCCT		0	0	0	0	0	0	0	0	0	15	0	0	0	0	0	0	0	0	0	0	0	0	0	0	0	0	0	0	0	0	0	0	0	0	0	0	0	0	0	0	0
Bacteroidetes	Bacteroidia	Cytophagales	Spirosomaceae	Fibrella		40ed94853abe797cbcf9180bf74b1b17	CAGGATTAGATACCCGGGTAGTCCATGCCGTAAACGATGATTACTGACTGTGTGCCCTTCGGGGTGCGTGGTTAAGCGAAAGCGTTAAGTAATCCACCTGGGGAGTACGCCGGCAACGGTGAAACTCAAAGGAATTGACGGGGGTCCGCACAAGCGGTGGAGCATGTGGTTTAATTCGATGATACGCGAGGAACCTTACCCGGATTAGAATGCGCGTGAAGTATTTGGAGACAGATACGTCTAGCAATAGACACAAAGCAAGGTGCTGCATGGCTGTCGTCAGCTCGTGCCGTGAGGTGTTGGGTTAAGTCCCGCAACGAGCGCAACCCT		0	0	0	0	0	0	0	0	0	0	0	0	0	0	0	0	0	0	0	0	0	0	0	0	0	0	0	0	0	0	0	0	14	0	0	0	0	0	0	0	0
Bacteroidetes	Bacteroidia	Chitinophagales	Chitinophagaceae	Terrimonas	crocea	847e00fb8f5717ff0fb918b882226a01	CAGGATTAGATACCCTGGTAGTCCACGCCCTAAACTATGGATACTCGACGTGCGCGATACACTGTGCGCGTCTGAGCGAAAGCATTAAGTATCCCACCTGGGAAGTACGATCGCAAGATTGAAACTCAAAGGAATTGGCGGGGGTCCGCACAAGCGGTGGAGCATGTGGTTTAATTCGATGATACGCGAGGAACCTTACCTGGGCTAGAATGCATTTTGACAGTGGGTGAAAGCTCATCTTGTAGCAATACACAATTTGCAAGGTGCTGCATGGCTGTCGTCAGCTCGTGCCGTGAGGTGTTGGGTTAAGTCCCGCAACGAGCGCAACCCT		0	0	0	0	0	0	0	0	0	0	0	0	0	0	0	0	0	0	0	0	0	0	0	0	0	0	0	0	0	0	0	0	14	0	0	0	0	0	0	0	0
Proteobacteria	Alphaproteobacteria	Rhizobiales	Beijerinckiaceae	Methylobacterium		6fa5c2bbd3503ef872c6e873181ffe2f	CCGGATTAGATACCCTGGTAGTCCACGCTGTAAACGATGTCGATTTGAAGGTTGTGGCCTTGAGTCGTAGCTTTCGGAGCTAACGCGCTAAATCGACCGCCTGGGGAGTACGGCCGCAAGGTTAAAACTCAAATGAATTGACGGGGGCCCGCACAAGCGGTGGAGCATGTGGTTTAATTCGAAGCAACGCGCAGAACCTTACCATCCTTTGACATGGCGTGTTACGTGGAGAGATTCACGGTCCACTTCGGTGGCGCGCACACAGGTGCTGCATGGCTGTCGTCAGCTCGTGTCGTGAGATGTTGGGTTAAGTCCCGCAACGAGCGCAACCCT		0	0	0	0	0	14	0	0	0	0	0	0	0	0	0	0	0	0	0	0	0	0	0	0	0	0	0	0	0	0	0	0	0	0	0	0	0	0	0	0	0
Bacteroidetes	Bacteroidia	Cytophagales	Spirosomaceae	Dyadobacter		896541cffc6d44c2a2f5dd4372bfa73a	CAGGATTAGATACCCGGGTAGTCCATGCCGTAAACGATGAGGACTCGCTGTTGGGCTGTCAAGGTTCAGCGGCTTAGGGAAACCGTTAAGTCCTCCACCTGGGGAGTACGCCGGCAACGGTGAAACTCAAAGGAATTGACGGGGGTCCGCACAAGCGGTGGAGCATGTGGTTTAATTCGATGATACGCGAGGAACCTTACCTGGGCTAAATCACATTGGAATTATTCAGAAATGGGTAAGCCAGCAATGGCCGGTGTGAAGGTGCTGCATGGCTGTCGTCAGCTCGTGTCGTGAGATGTTGGGTTAAGTCCCGCAACGAGCGCAACCCT		0	0	0	0	0	0	0	0	0	0	0	0	0	0	0	0	0	14	0	0	0	0	0	0	0	0	0	0	0	0	0	0	0	0	0	0	0	0	0	0	0
Proteobacteria	Alphaproteobacteria	Rhizobiales	Beijerinckiaceae	Methylobacterium		2491f442dc7bc6833eade0ded117dbb7	CAGGATTAGATACCCTGGTAGTCCACGCCGTAAACGATGAATGCCAGCCGTTGGAAAGCTTGCTTTTCAGTGGCGCAGCTAACGCTTTGAGCATTCCGCCTGGGGAGTACGGTCGCAAGATTAAAACTCAAAGGAATTGACGGGGGCCCGCACAAGCGGTGGAGCATGTGGTTTAATTCGAAGCAACGCGCAGAACCTTACCATCCCTTGACATGGCATGTTACCTCGAGAGATCGGGGATCCTCTTCGGAGGCGTGCACACAGGTGCTGCATGGCTGTCGTCAGCTCGTGTCGTGAGATGTTGGGTTAAGTCCCGCAACGAGCGCAACCCT		0	0	0	13	0	0	0	0	0	0	0	0	0	0	0	0	0	0	0	0	0	0	0	0	0	0	0	0	0	0	0	0	0	0	0	0	0	0	0	0	0
Proteobacteria	Alphaproteobacteria	Sphingomonadales	Sphingomonadaceae	Novosphingobium	sediminicola	9317e4fd064f9ed730669966c3d14202	CAGGATTAGATACCCTGGTAGTCCACGCCGTAAACGATGATAACTAGCTGTCTGGGCACATGGTGTTCAGGTGGCGCAGCTAACGCATTAAGTTATCCGCCTGGGGAGTACGGTCGCAAGATTAAAACTCAAAGGAATTGACGGGGGCCTGCACAAGCGGTGGAGCATGTGGTTTAATTCGAAGCAACGCGCAGAACCTTACCAGCGTTTGACATCCTCATCGCGTTTTCCAGAGATGGATTACTTCAGTTCGGCTGGATGAGTGACAGGTGCTGCATGGCTGTCGTCAGCTCGTGTCGTGAGATGTTGGGTTAAGTCCCGCAACGAGCGCAACCCT		0	0	0	0	0	0	0	0	0	0	0	0	0	0	0	0	0	0	0	0	0	0	0	0	0	0	0	0	0	0	0	0	0	0	0	13	0	0	0	0	0
Proteobacteria	Alphaproteobacteria	Rhizobiales	Beijerinckiaceae	Methylobacterium	aquaticum	0d20397057f71f42a229e94399bf0c16	CCGGATTAGATACCCTGGTAGTCCACGCTGTAAACGATGAATGCTAGCCGTTGGGGTGCATGCACCTCAGTGGCGCCGCTAACGCATTAAGCATTCCGCCTGGGGAGTACGGTCGCAAGATTAAAACTCAAAGGAATTGACGGGGGCCCGCACAAGCGGTGGAGCATGTGGTTTAATTCGAAGCAACGCGCAGAACCTTACCATCCCTTGACATGGCATGCGAACTCGAGAGATCGAGTGTCCTCTTCGGAGGCGTGCACACAGGTGCTGCATGGCTGTCGTCAGCTCGTGTCGTGAGATGTTGGGTTAAGTCCCGCAACGAGCGCAACCCT		0	0	0	0	0	0	0	0	0	0	0	0	0	0	0	0	0	0	0	0	0	0	0	0	0	0	0	0	0	0	0	0	0	0	0	0	0	0	0	0	0
Proteobacteria	Alphaproteobacteria	Sphingomonadales	Sphingomonadaceae	Sphingomonas		5083c37d1bf92cd03fd383641f672ba9	CCGGATTAGATACCCTGGTAGTCCACGCCGTAAACGATGATGACTAGCTGTCCGGACACTTGGTGTCTGGGTGGCGCAGCTAACGCATTAAGTCATCCGCCTGGGGAGTACGGCCGCAAGGTTAAAACTCAAAGAAATTGACGGGGGCCTGCACAAGCGGTGGAGCATGTGGTTTAATTCGAAGCAACGCGCAGAACCTTACCAACGTTTGACATCCCTATCGCGATTAGCAGAGATGCTTTTCTTCAGTTCGGCTGGATAGGTGACAGGTGCTGCATGGCTGTCGTCAGCTCGTGTCGTGAGATGTTGGGTTAAGTCCCGCAACGAGCGCAACCCT		0	0	0	0	0	0	0	0	0	0	0	0	0	0	0	0	0	0	0	0	0	0	0	0	0	0	0	0	0	0	0	0	12	0	0	0	0	0	0	0	0
Proteobacteria	Alphaproteobacteria	Rhizobiales	Rhizobiaceae	Aureimonas		553b8311677d6ed5188e0b4913f98b77	CCGGATTAGATACCCTGGTAGTCCACGCCGTAAACGATGGAAGCTAGCCGTCGGGTGATTTATCACTCGGTGGCGCAGCCAACGCATTAAGCTTCCCGCCTGGGGAGTACGGTCGCAAGATTAAAACTCAAAGGAATTGACGGGGGCCCGCACAAGCGGTGGAGCATGTGGTTTAATTCGAAGCAACGCGCAGAACCTTACCAGCTCTTGACATGCCACGACGGTTACCGGAGACGGTTTCCTTCCTTCGGGACGTGGACACAGGTGCTGCATGGCTGTCGTCAGCTCGTGTCGTGAGATGTTGGGTTAAGTCCCGCAACGAGCGCAACCCT		0	0	0	0	0	0	0	0	0	0	0	0	0	0	0	0	0	0	0	0	0	0	0	0	0	0	0	0	0	0	0	0	12	0	0	0	0	0	0	0	0
Actinobacteria	Actinobacteria	Pseudonocardiales	Pseudonocardiaceae	Actinomycetospora		8ff6469f2e6aa259a74aaa73e6d60b97	CCGGATTAGATACCCTGGTAGTCATGCCGTAAACGTTGGGCGCTAGGTGTGGGGTCCATTCCACGGGTTCCGTGCCGCAGCTAACGCATTAAGCGCCCCGCCTGGGGAGTACGGCCGCAAGGCTAAAACTCAAAGGAATTGACGGGGGCCCGCACAAGCGGCGGAGCATGTGGATTAATTCGATGCAACGCGAAGAACCTTACCTGGGTTTGACATGCACCAGACAGGCGTAGAGATACGTCCTCCCTTGTGGTTGGTGTGCAGGTGGTGCATGGCTGTCGTCAGCTCGTGTCGTGAGATGTTGGGTTAAGTCCCGCAACGAGCGCAACCCT		0	0	0	0	0	0	0	0	0	0	0	0	0	0	0	0	0	0	0	0	0	0	0	0	0	0	0	0	0	0	0	0	0	0	0	12	0	0	0	0	0
Actinobacteria	Actinobacteria	Corynebacteriales	Corynebacteriaceae	Corynebacterium	aurimucosum	96760da5911ee9a256200ded826267ca	CCGGATTAGATACCCTGGTAGTCCATGCCGTAAACGGTGGGCGCTAGGTGTAGGGGGCTTCCACGTCTTCTGTGCCGTAGCTAACGCATTAAGCGCCCCGCCTGGGGAGTACGGCCGCAAGGCTAAAACTCAAAGGAATTGACGGGGGCCCGCACAAGCGGCGGAGCATGTGGATTAATTCGATGCAACGCGAAGAACCTTACCTGGGCTTGACATACACCAGATTGCTGCAGAGATGTAGTGTCCCTTGTGGTTGGTGTACAGGTGGTGCATGGTTGTCGTCAGCTCGTGTCGTGAGATGTTGGGTTAAGTCCCGCAACGAGCGCAACCCT		0	0	0	0	0	0	0	0	0	0	0	0	0	0	0	0	0	0	0	0	0	0	0	0	0	0	0	0	12	0	0	0	0	0	0	0	0	0	0	0	0
Armatimonadetes	Fimbriimonadia	Fimbriimonadales	Fimbriimonadaceae	Fimbriimonas		bf90df2555a88dc33136677427d2bdcb	CAGGATTAGATACCCTGGTAGTCCACGCCCTAAACGATGGATACTAGGCGTGAGAGGTATCGACCCCTCTCGTGCCGCAGCTAACGCACTAAGTATCCCGCCTGGGGAGTACGGCCGCAAGGTTGAAACTCAAATGAATTGACGGGGACCCGCACAAGCGGTGGAGCATGTGGATTAATTCGATACTAACCGAAGAACCTTACCCAGACTTGACATCGATCGCAAGGGCCTGAAAGGGCTCCCTCCCTCTCAAGGGGACGTGAAGACACTTGTTGCATGGCTGTCGTCAGCTCGTGCCGTGAGGTGTACGGTTAAGTCCGCCAACGAGCGCAACCCT		0	0	0	0	0	0	0	0	0	0	0	0	0	0	0	0	0	12	0	0	0	0	0	0	0	0	0	0	0	0	0	0	0	0	0	0	0	0	0	0	0
Proteobacteria	Gammaproteobacteria	Enterobacteriales	Enterobacteriaceae	Arsenophonus	endosymbiont	5252c4b85c5f03b373b97810f8daa296	CAGGATTAGATACCCTGGTAGTCCACGCTGTAAACGATGTCGATTTGGAGGTTGTGGTCATGAACTGTGGCCTCCGGAGCTAACGCGTTAAATCGACCGCCTGGGGAGTACGGCCGCAAGGTTAAAACTCAAATGAATTGACGGGGGCCCGCACAAGCGGTGGAGCATGTGGTTTAATTCGATGCAACGCGAAGAACCTTACCTACTCTTGACATCCAGCGAAGCCTTTAGAGATAGAGGCGTGCCTTCGGGAGCGCTGAGACAGGTGCTGCATGGCTGTCGTCAGCTCGTGTTGTGAAATGTTGGGTTAAGTCCCGCAACGAGCGCAACCCT		0	0	0	0	0	0	0	0	0	0	0	0	0	0	0	0	0	0	0	0	0	0	0	0	0	0	0	0	0	0	0	0	0	0	0	0	0	0	0	0	0
Actinobacteria	Actinobacteria	Micrococcales	Microbacteriaceae	Agreia		d4f12bda8b8bda22ef0f2738b6588302	CAGGATTAGATACCCGGGTAGTCCATGCCGTAAACGTTGGGAACTAGATGTGGGGGCCATTCCACGGTCTCCGTGTCGCAGCTAACGCATTAAGTTCCCCGCCTGGGGAGTACGGCCGCAAGGCTAAAACTCAAAGGAATTGACGGGGGCCCGCACAAGCGGCGGAGCATGCGGATTAATTCGATGCAACGCGAAGAACCTTACCAAGGCTTGACATATACGAGAACGGGCCAGAAATGGTCAACTCTTTGGACACTCGTAAACAGGTGGTGCATGGTTGTCGTCAGCTCGTGTCGTGAGATGTTGGGTTAAGTCCCGCAACGAGCGCAACCCT		0	0	0	0	0	0	0	0	0	0	0	0	0	0	0	0	0	0	0	0	0	0	0	0	0	0	0	0	0	0	0	0	0	0	0	0	0	0	0	0	0
Proteobacteria	Alphaproteobacteria	Rhodobacterales	Rhodobacteraceae	Paracoccus		1193dbd6c38d4baea969fa272312c2bf	CAGGATTAGATACCCGGGTAGTCCACGCCGTAAACGATGAATGCCAGTCGTCGGGTTGCATGCAATTCGGTGACACACCTAACGGATTAAGCATTCCGCCTGGGGAGTACGGTCGCAAGATTAAAACTCAAAGGAATTGACGGGGGCCCGCACAAGCGGTGGAGCATGTGGTTTAATTCGAAGCAACGCGCAGAACCTTACCAACCCTTGACATCCCTGGACCGGCCCGGAGACGGGTCTTCCACTTCGGTGGCCAGGTGACAGGTGCTGCATGGCTGTCGTCAGCTCGTGTCGTGAGATGTTCGGTTAAGTCCGGCAACGAGCGCAACCCT		0	0	0	0	0	0	0	0	0	0	0	0	0	0	0	0	0	0	0	0	0	0	0	0	0	0	0	0	0	0	0	0	0	0	0	0	0	0	0	0	0
Bacteroidetes	Bacteroidia	Flavobacteriales	Weeksellaceae	Chryseobacterium		40584d3376ebd16202cec24e85e27622	CAGGATTAGATACCCGGGTAGTCCACGCCGTAAACGATGCTAACTCGTTTTTGGGTTTTCGGATTCAGAGACTAAGCGAAAGTGATAAGTTAGCCACCTGGGGAGTACGTTCGCAAGAATGAAACTCAAAGGAATTGACGGGGGCCCGCACAAGCGGTGGATTATGTGGTTTAATTCGATGATACGCGAGGAACCTTACCAAGGCTTAAATGGGAATTGACAGGTTTAGAAATAGACTTTTCTTCGGACAATTTTCAAGGTGCTGCATGGTTGTCGTCAGCTCGTGCCGTGAGGTGTTAGGTTAAGTCCTGCAACGAGCGCAACCCT		0	0	0	0	0	0	0	0	0	0	0	0	0	0	0	0	0	0	0	0	0	0	0	0	0	0	0	0	0	6	4	0	0	0	0	0	0	0	0	0	0
Bacteroidetes	Bacteroidia	Sphingobacteriales	Sphingobacteriaceae	Mucilaginibacter	endophyticus	b8a7b78334a3ac7f6b864cb60cec64b6	CCGGATTAGATACCCTGGTAGTCCACGCCCTAAACGATGAACACTCGATGTTGGCGATATACGGTCAGCGTCTAAGCGAAAGCGTTAAGTGTTCCACCTGGGGAGTACGCCCGCAAGGGTGAAACTCAAAGGAATTGACGGGGGCCCGCACAAGCGGAGGAGCATGTGGTTTAATTCGATGATACGCGAGGAACCTTACCCGGGCTTGAAAGTTAGTGAATAGAGCAGAGACGCTCTAGTCCTTCGGGACACGAAACTAGGTGCTGCATGGCTGTCGTCAGCTCGTGCCGTGAGGTGTTGGGTTAAGTCCCGCAACGAGCGCAACCCT		0	0	0	0	0	0	0	0	0	0	0	0	0	0	0	0	0	0	0	0	0	0	0	0	0	0	0	0	0	0	0	0	0	0	0	0	0	0	0	0	0
Proteobacteria	Alphaproteobacteria	Acetobacterales	Acetobacteraceae	Roseomonas		e4f4852ff6f11fe3589a805e11bcc4ea	CCGGATTAGATACCCTGGTAGTCCACGCCGTAAACGATGTGCGCTGGATGTTGGGTGACCTAGTCACTCAGTGTCGTAGCTAACGCGATAAGCGCACCGCCTGGGGAGTACGGCCGCAAGGTTGAAACTCAAAGGAATTGACGGGGGCCCGCACAAGCGGTGGAGCATGTGGTTTAATTCGACGCAACGCGCAGAACCTTACCAGCCCTTGACATGGTCGGAAGTTTGCTGAGAGGCGAATGTGCCCGCAAGGGAACCGACGCACAGGTGCTGCATGGCTGTCGTCAGCTCGTGTCGTGAGATGTTGGGTTAAGTCCCGCAACGAGCGCAACCCT		0	0	0	0	0	0	0	0	0	0	0	0	0	0	0	0	0	0	0	0	0	0	0	0	0	0	0	0	0	0	0	0	9	0	0	0	0	0	0	0	0
Proteobacteria	Alphaproteobacteria	Rhizobiales	Rhizobiaceae	Aurantimonas	coralicida	272db8d87db65201e2e8662e5ea7b099	CAGGATTAGATACCCTGGTAGTCCACGCCGTAAACGATGGAAGCTAGCCGTCGGACGATTTATCGTTCGGTGGCGCAGCCAACGCATTAAGCTTCCCGCCTGGGGAGTACGGTCGCAAGATTAAAACTCAAAGGAATTGACGGGGGCCCGCACAAGCGGTGGAGCATGTGGTTTAATTCGAAGCAACGCGCAGAACCTTACCAGCTCTTGACATGCCTCGACGCCATTCGGAGACGGATGGCTTCCTTCGGGACGAGTGCACAGGTGCTGCATGGCTGTCGTCAGCTCGTGTCGTGAGATGTTGGGTTAAGTCCCGCAACGAGCGCAACCCT		0	0	0	0	0	0	0	0	0	0	0	0	0	0	0	0	0	0	0	0	0	0	0	0	0	0	0	0	0	0	0	0	9	0	0	0	0	0	0	0	0
Actinobacteria	Actinobacteria	Micrococcales	Microbacteriaceae	Frigoribacterium		00d7cb728b0564836872832828334ee1	CCGGATTAGATACCCTGGTAGTCCATGCCGTAAACGTTGGGAACTAGATGTGGGGACCATTCCACGGTCTCCGTGTCGCAGCTAACGCATTAAGTTCCCCGCCTGGGGAGTACGGCCGCAAGGCTAAAACTCAAAGGAATTGACGGGGGCCCGCACAAGCGGCGGAGCATGCGGATTAATTCGATGCAACGCGAAGAACCTTACCAAGGCTTGACATATACCGGAAACGGCCAGAGATGGTCGCCCCGCAAGGTCGGTATACAGGTGGTGCATGGTTGTCGTCAGCTCGTGTCGTGAGATGTTGGGTTAAGTCCCGCAACGAGCGCAACCCT		0	0	0	0	0	0	0	0	0	0	0	0	0	0	0	0	0	0	0	0	0	0	0	0	0	0	0	0	0	0	0	0	0	0	0	0	0	0	0	0	0
Proteobacteria	Alphaproteobacteria	Rhizobiales	Devosiaceae	Devosia		61f363b360472a1ebcf17aaaebe17d4c	CAGGATTAGATACCCTGGTAGTCCACGCCGTAAACTATGAGAGCTAGCCGTTGGGACGTTTACGTCTCAGTGGCGCAGCTAACGCATTAAGCTCTCCGCCTGGGGAGTACGGTCGCAAGATTAAAACTCAAAGGAATTGACGGGGGCCCGCACAAGCGGTGGAGCATGTGGTTTAATTCGAAGCAACGCGAAGAACCTTACCAGCCCTTGACATGGCAGGACGACTTCTGGAGACAGATTTCTTCCCTTCGGGGACCTGCACACAGGTGCTGCATGGCTGTCGTCAGCTCGTGTCGTGAGATGTTGGGTTAAGTCCCGCAACGAGCGCAACCCT		0	0	0	0	0	0	0	0	0	0	0	0	0	0	0	0	0	0	0	0	0	0	0	0	0	0	0	0	0	0	0	0	8	0	0	0	0	0	0	0	0
Actinobacteria	Thermoleophilia	Solirubrobacterales	Solirubrobacteraceae	Conexibacter		8d74171040e238c8acfca5b00d6d9952	CAGGATTAGATACCCTGGTAGTCCACGCCGTAAACGATGGGCACTAGGTGTGGGAGGTGTCGACTCCTCCCGTGCCGAAGCTAACGCATTAAGTGCCCCGCCTGGGGAGTACGGCCGCAAGGCTAAAACTCAAAGGAATTGACGGGGGCCCGCACAAGCAGCGGAGCATGTGGTTTAATTCGACGCAACGCGAAGAACCTTACCTGGGTTTGACATGTGCCTGACCGCCCTGGAAACAGGGTTTCTCTTCGGAGCAGGTTCACAGGTGGTGCATGGCTGTCGTCAGCTCGTGTCGTGAGATGTTGGGTTAAGTCCCGCAACGAGCGCAACCCT		0	0	0	0	0	0	0	0	0	0	0	0	0	0	0	0	0	0	0	0	0	0	0	0	0	0	0	0	0	0	0	0	8	0	0	0	0	0	0	0	0
Proteobacteria	Alphaproteobacteria	Acetobacterales	Acetobacteraceae	Roseomonas		7d1c5abbf1bb41f4c81e1ac6034debd9	CAGGATTAGATACCCGGGTAGTCCACGCCGTAAACGATGTGCGCTGGATGTTGGGTGACCTAGTCACTCAGTGTCGCAGCCAACGCGGTAAGCGCACCGCCTGGGGAGTACGGCCGCAAGGTTGAAACTCAAAGGAATTGACGGGGGCCCGCACAAGCGGTGGAGCATGTGGTTTAATTCGAAGCAACGCGCAGAACCTTACCAGCCCTTGACATGGTCAGGACCGGTCCGGAGACGGACTTTCCCCGCAAGGGGCCTGATGCACAGGTGCTGCATGGCTGTCGTCAGCTCGTGTCGTGAGATGTTGGGTTAAGTCCCGCAACGAGCGCAACCCT		0	0	0	0	0	0	0	0	0	0	0	0	0	0	0	0	0	0	0	0	0	0	0	0	0	0	0	0	0	0	0	0	8	0	0	0	0	0	0	0	0
Patescibacteria	Saccharimonadia	Saccharimonadales	Saccharimonadaceae	Saccharibacteria		b7c35974d1f79acefa28cda07c5076f5	CCGGATTAGATACCCTGGTAGTCCACGCCGTAAACGATGGATACTAGCTGTTGGAGGTATCGACCCCTTCAGTAGCGAAGCTAACGCGTTAAGTATCCCGCCTGTGGAGTACGGCCGCAAGGCTAAAACATAAAGGAATTGACGGGGACCCGCACAAGCGGTGGATTATGTTCTTTAATTCGATGCTAACCGAAGAACCTTACCAGGGTTTGAAATCCCGAGAATTACTCCGAAAGGAGTGAGTGCTTTATTGAACTCGGTGACAGATGATGCATGGCCGTCGTCAGCTCGTGTCGTGAGATGTTTGGTTAAGTCCATCAACGAGCGCAACCCT		0	0	0	0	0	0	0	0	0	0	0	0	0	0	0	0	0	0	0	0	0	0	0	0	0	0	0	0	0	0	0	0	0	0	0	0	0	0	0	0	0
Proteobacteria	Alphaproteobacteria	Sphingomonadales	Sphingomonadaceae	Sphingomonas		012fae6071e3f4a00f7683445b949e0d	CCGGATTAGATACCCTGGTAGTCCACGCCGTAAACGATGATAACTAGCTGTCCGGGCACCTAGTGCCTGGGTGGCGCAGCTAACGCATTAAGTTATCCGCCTGGGGAGTACGGCCGCAAGGTTAAAACTCAAATGAATTGACGGGGGCCTGCACAAGCGGTGGAGCATGTGGTTTAATTCGAAGCAACGCGCAGAACCTTACCAGCGTTTGACATGCCCGGACGACTGGCAGAGATGCCTTTCTTCCCTTCGGGGACTGGGACACAGGTGCTGCATGGCTGTCGTCAGCTCGTGTCGTGAGATGTTGGGTTAAGTCCCGCAACGAGCGCAACCCT		0	0	0	0	0	0	0	0	0	0	0	0	0	0	0	0	0	0	0	0	0	0	0	0	0	0	0	0	0	0	0	0	0	0	0	8	0	0	0	0	0
Actinobacteria	Actinobacteria	Streptomycetales	Streptomycetaceae	Streptomyces		b235f75041898c60732daaa2fb8cdda9	CAGGATTAGATACCCTGGTAGTCCACGCCGTAAACGGTGGGCACTAGGTGTGGGCAACATTCCACGTTGTCCGTGCCGCAGCTAACGCATTAAGTGCCCCGCCTGGGGAGTACGGCCGCAAGGCTAAAACTCAAAGGAATTGACGGGGGCCCGCACAAGCGGCGGAGCATGTGGCTTAATTCGACGCAACGCGAAGAACCTTACCAAGGCTTGACATACACCGGAAAACTCTGGAGACAGGGTCCCCCTTGTGGTCGGTGTACAGGTGGTGCATGGCTGTCGTCAGCTCGTGTCGTGAGATGTTGGGTTAAGTCCCGCAACGAGCGCAACCCT		0	0	0	0	0	0	0	0	0	0	0	0	0	0	0	0	0	0	0	0	0	0	0	0	0	0	0	0	8	0	0	0	0	0	0	0	0	0	0	0	0
Proteobacteria	Alphaproteobacteria	Sphingomonadales	Sphingomonadaceae	Sphingomonas		e6bbfa21900755162a457b7b4b54f914	CAGGATTAGATACCCGGGTAGTCCACGCCGTAAACGATGAGAACTAGCTGTCCGGGCACTTGGTGCTTGGGTGGCGCAGCTAACGCATTAAGTTCTCCGCCTGGGGAGTACGGCCGCAAGGTTAAAACTCAAAGAAATTGACGGGGGCCTGCACAAGCGGTGGAGCATGTGGTTTAATTCGAAGCAACGCGCAGAACCTTACCAGCGTTTGACATGGCAGGACGGCTTCCAGAGATGGATTCCTTCCCTTCGGGGACCTGCACACAGGTGCTGCATGGCTGTCGTCAGCTCGTGTCGTGAGATGTTGGGTTAAGTCCCGCAACGAGCGCAACCCT		0	0	0	0	0	0	0	0	0	0	0	0	0	0	0	0	0	8	0	0	0	0	0	0	0	0	0	0	0	0	0	0	0	0	0	0	0	0	0	0	0
Firmicutes	Clostridia	Clostridiales	Lachnospiraceae	Blautia		2d7fb5c67cc916442e24feaf8daeb648	CAGGATTAGATACCCGGGTAGTCCACGCGGTAAACGATGAATGCTAGGTGTCGGGTGACGAAGTCATTCGGTGCCGCCGCAAACGCATTAAGCATTCCACCTGGGGAGTACGTTCGCAAGAATGAAACTCAAAGGAATTGACGGGGACCCGCACAAGCGGTGGAGCATGTGGTTTAATTCGAAGCAACGCGAAGAACCTTACCAAGTCTTGACATCCTTCTGACCGGAACTTAACCGTTCCTTCCCTTCGGGGCAGAAGTGACAGGTGGTGCATGGTTGTCGTCAGCTCGTGTCGTGAGATGTTGGGTTAAGTCCCGCAACGAGCGCAACCCT		0	0	0	0	0	0	0	0	0	0	0	0	0	0	0	0	0	0	0	0	0	0	0	0	0	0	0	0	0	0	0	0	0	0	0	0	0	0	0	0	0
Bacteroidetes	Bacteroidia	Cytophagales	Hymenobacteraceae	Hymenobacter		d15963aeab82bea13d517c358732a711	CCGGATTAGATACCCGGGTAGTCCACGCCGTAAACGATGGATACTCGCTGCGAGCTAAAGATTGTTCGTGGCTTAGGGAAACCGATAAGTATCCCACCTGGGGAGTACGCCGGCAACGGTGAAACTCAAAGGAATTGACGGGGGCCCGCACAAGTGGTGGAGCATGTGGTTTAATTCGATGATACGCGAGGAACCTTACCTAGGCTAGAATGCGCGTGACCGGCTCAGAGATGAGCCTTTCCTTCGGGACACAAAGCAAGGTGCTGCATGGCCGTCGTCAGCTCGTGCCGTGAGGTGTTGGGTTAAGTCCCGCAACGAGCGCAACCCT		0	0	0	0	0	7	0	0	0	0	0	0	0	0	0	0	0	0	0	0	0	0	0	0	0	0	0	0	0	0	0	0	0	0	0	0	0	0	0	0	0
Proteobacteria	Alphaproteobacteria	Acetobacterales	Acetobacteraceae	Neokomagataea		e7eb5c43c2ce997de19dcc53e0065003	CCGGATTAGATACCCGGGTAGTCCACGCTGTAAACGATGTGTGCTGGATGTTGGGTAACTTAGTTACTCAGTGTCGAAGCTAACGCGCTAAGCACACCGCCTGGGGAGTACGGCCGCAAGGTTGAAACTCAAAGGAATTGACGGGGGCCCGCACAAGCGGTGGAGCATGTGGTTTAATTCGAAGCAACGCGCAGAACCTTACCAGGGCTTGCATGGGGAGGCTGTAGGCAGAGATGTCTATTTCTTCGGACCTCCCGCACAGGTGCTGCATGGCTGTCGTCAGCTCGTGTCGTGAGATGTTGGGTTAAGTCCCGCAACGAGCGCAACCCT		0	0	0	0	0	0	0	0	0	0	0	0	0	0	0	0	0	0	0	0	0	0	0	0	0	0	0	0	7	0	0	0	0	0	0	0	0	0	0	0	0
Proteobacteria	Alphaproteobacteria	Acetobacterales	Acetobacteraceae	Roseomonas		058a2e587cf20f08b9e9c43dd824eaab	CCGGATTAGATACCCTGGTAGTCCATGCTGTAAACGATGTCGATTTGAAGGTTGTGGCCTTGAGTCGTAGCTTTCGGAGCTAACGCGCTAAATCGACCGCCTGGGGAGTACGGCCGCAAGGTTAAAACTCAAATGAATTGACGGGGGCCCGCACAAGCGGTGGAGCATGTGGTTTAATTCGAAGCAACGCGCAGAACCTTACCAGGACTTGACATGGGCAGGACTGGTCCAGAGATGGACTTTCCCGAAAGGGCCTGCTGCACAGGTGCTGCATGGCTGTCGTCAGCTCGTGTCGTGAGATGTTGGGTTAAGTCCCGCAACGAGCGCAACCCT		0	0	0	0	0	0	0	0	0	0	0	0	0	0	0	0	0	0	0	0	6	0	0	0	0	0	0	0	0	0	0	0	0	0	0	0	0	0	0	0	0
Deinococcus-Thermus	Deinococci	Deinococcales	Deinococcaceae	Deinococcus		0d70da1df761a8285d7916807cc6975f	CCGGATTAGATACCCGGGTAGTCCACACCCTAAACGATGTACGTTGGCCTATGGCAGGATGCTGTCATGGGCGAAGCTAACGCGATAAACGTACCGCCTGGGAAGTACGGCCGCAAGGTTGAAACTCAAAGGAATTGACGGGGGCCCGCACAAGCGGTGGAGCATGTGGTTTAATTCGAAGCAACGCGAAGAACCTTACCAGGTCTTGACATCCTAAGAACCTCTGAGAGATCAGAGGGTGCCCTTCGGGGAGCTTAGAGACAGGTGCTGCATGGCTGTCGTCAGCTCGTGTCGTGAGATGTTGGGTTAAGTCCCGCAACGAGCGCAACCCT		0	0	0	0	0	0	0	0	0	0	0	0	0	0	0	0	0	0	0	0	0	0	0	0	0	0	0	0	0	0	0	0	0	0	0	0	0	0	0	0	0
Actinobacteria	Actinobacteria	Micrococcales	Microbacteriaceae	Amnibacterium		f925628401bf7f9213010d8ff76484d6	CCGGATTAGATACCCTGGTAGTCCACGCCGTAAACGTTGGGAACTAGATGTGGGGTCCATTCCACGGATTCCGTGTCGCAGCTAACGCATTAAGTTCCCCGCCTGGGGAGTACGGCCGCAAGGCTAAAACTCAAAGGAATTGACGGGGGCCCGCACAAGCGGCGGAGCATGCGGATTAATTCGATGCAACGCGAAGAACCTTACCAAGGCTTGACATATACCTGCAAAGGCTGGAAACAGTCTCCTCGCAAGACAGGTATACAGGTGGTGCATGGTTGTCGTCAGCTCGTGTCGTGAGATGTTGGGTTAAGTCCCGCAACGAGCGCAACCCT		0	0	0	0	0	0	0	0	0	0	0	0	0	0	0	0	0	0	0	0	0	0	0	0	0	0	0	0	0	0	0	0	0	0	0	6	0	0	0	0	0
Bacteroidetes	Bacteroidia	Flavobacteriales	Weeksellaceae	Chryseobacterium		1e3b5925a7827e153f45746147efbb46	CCGGATTAGATACCCTGGTAGTCCACGCCGTAAACGATGCTAACTCGTTTTTGGGTTTTCGGATTCAGAGACTAAGCGAAAGTGATAAGTTAGCCACCTGGGGAGTACGTTCGCAAGAATGAAACTCAAAGGAATTGACGGGGGCCCGCACAAGCGGTGGATTATGTGGTTTAATTCGATGATACGCGAGGAACCTTACCAAGGCTTAAATGGGAATTGACAGGTTTAGAAATAGACTTTTCTTCGGACAATTTTCAAGGTGCTGCATGGTTGTCGTCAGCTCGTGCCGTGAGGTGTTAGGTTAAGTCCTGCAACGAGCGCAACCCT		0	0	0	0	0	0	0	0	0	0	0	0	0	0	0	0	0	0	0	0	0	0	0	0	0	0	0	0	6	0	0	0	0	0	0	0	0	0	0	0	0
Proteobacteria	Gammaproteobacteria	Xanthomonadales	Xanthomonadaceae	Xanthomonas	phaseoli	43aaaa23428c5fd7433bdba6657c6d0c	CAGGATTAGATACCCTGGTAGTCCACGCCCTAAACGATGCGAACTGGATGTTGGGTGCAATTTGGCACGCAGTATCGAAGCTAACGCGTTAAGTTCGCCGCCTGGGGAGTACGGTCGCAAGACTGAAACTCAAAGGAATTGACGGGGGCCCGCACAAGCGGTGGAGTATGTGGTTTAATTCGATGCAACGCGAAGAACCTTACCTGGTCTTGACATCCACGGAACTTTCCAGAGATGGATTGGTGCCTTCGGGAACCGTGAGACAGGTGCTGCATGGCTGTCGTCAGCTCGTGTCGTGAGATGTTGGGTTAAGTCCCGCAACGAGCGCAACCCT		0	0	0	0	0	0	0	0	0	0	0	0	0	0	0	0	0	0	0	0	0	0	0	0	0	0	0	0	0	6	0	0	0	0	0	0	0	0	0	0	0
Actinobacteria	Actinobacteria	Propionibacteriales	Propionibacteriaceae	Microlunatus		a4a69acbf5dcbf952b6baf22f3a54bba	CAGGATTAGATACCCTGGTAGTCCACGCTGTAAACGATGAATGTTAAATATGGGAAGTTTACTTTCTGTATTACAGCTAACGCGTTAAACATTCCGCCTGGGGACTACGGTCGCAAGATTAAAACTCAAAGGAATTGACGGGGGCCCGCACAAGCGGCGGAGCATGCGGATTAATTCGATGCAACGCGAAGAACCTTACCTGGGTTTGACATATGCCGGAAAGCTGCAGAGATGTAGCCCCCGCAAGGTCGGTATACAGGTGGTGCATGGCTGTCGTCAGCTCGTGTCGTGAGATGTTGGGTTAAGTCCCGCAACGAGCGCAACCCT		0	0	0	0	0	0	0	0	0	0	0	0	0	0	0	0	0	0	0	0	0	0	0	0	0	0	0	0	0	0	0	0	5	0	0	0	0	0	0	0	0
Proteobacteria	Alphaproteobacteria	Acetobacterales	Acetobacteraceae	Asaia		f119f6c4ba5013cdb805836ec7315f63	CCGGATTAGATACCCTGGTAGTCCACGCTGTAAACGATGTGTGCTGGATGTTGGGGAACTTAGTTTTTCAGTGTCGAAGCTAACGCGCTAAGCACACCGCCTGGGGAGTACGGCCGCAAGGTTGAAACTCAAAGGAATTGACGGGGGCCCGCACAAGCGGTGGAGCATGTGGTTTAATTCGAAGCAACGCGCAGAACCTTACCAGGTCTTGACATGTGGAGGCTGTATTCAGAGATGGATATTTCCTGCAAGGGACCTCCAGCACAGGTGCTGCATGGCTGTCGTCAGCTCGTGTCGTGAGATGTTGGGTTAAGTCCCGCAACGAGCGCAACCCT		0	0	0	0	0	0	0	0	0	0	0	0	0	0	0	0	0	0	0	0	0	0	0	0	0	5	0	0	0	0	0	0	0	0	0	0	0	0	0	0	0
Actinobacteria	Actinobacteria	Micrococcales	Microbacteriaceae	Rathayibacter		e813e340889f34baeff823168798638f	CCGGATTAGATACCCTGGTAGTCCACGCTGTAAACGATGTCGATTTGAAGGTTGTGGCCTTGAGTCGTAGCTTTCGGAGCTAACGCGCTAAATCGACCGCCTGGGGAGTACGGCCGCAAGGTTAAAACTCAAAGGAATTGACGGGGGCCCGCACAAGCGGCGGAGCATGCGGATTAATTCGATGCAACGCGAAGAACCTTACCAAGGCTTGACATATACCGGAAACTTCCAGAAATGGTTGCCCCGCAAGGTCGGTATACAGGTGGTGCATGGTTGTCGTCAGCTCGTGTCGTGAGATGTTGGGTTAAGTCCCGCAACGAGCGCAACCCT		0	0	0	5	0	0	0	0	0	0	0	0	0	0	0	0	0	0	0	0	0	0	0	0	0	0	0	0	0	0	0	0	0	0	0	0	0	0	0	0	0
Actinobacteria	Actinobacteria	Pseudonocardiales	Pseudonocardiaceae	Pseudonocardia		07a84a46013ff7ca96d7af0a65f9614a	CCGGATTAGATACCCTGGTAGTCCACGCCGTAAACGGTGGGCGCTAGGTGTGGGGGCCATTCCACGGTCTCTGTGCCGCAGCTAACGCATTAAGCGCCCCGCCTGGGGAGTACGGCCGCAAGGCTAAAACTCAAAGGAATTGACGGGGGCCCGCACAAGCGGCGGAGCATGTGGATTAATTCGATGCAACGCGAAGAACCTTACCTGGGTTTGACATGCACCAGACAGCCTGAGAGATCAGGTTTCCCTTGTGGTTGGTGTGCAGGTGGTGCATGGCTGTCGTCAGCTCGTGTCGTGAGATGTTGGGTTAAGTCCCGCAACGAGCGCAACCCT		0	0	0	5	0	0	0	0	0	0	0	0	0	0	0	0	0	0	0	0	0	0	0	0	0	0	0	0	0	0	0	0	0	0	0	0	0	0	0	0	0
Proteobacteria	Alphaproteobacteria	Rhizobiales	Rhizobiaceae	Allorhizobium-Neorhizobium-Pararhizobium-Rhizobium		e49257520e4d839885fb71db69e3eec3	CCGGATTAGATACCCTGGTAGTCCACGCCGTAAACGATGAATGTTAGCCGTCGGCAAGTTTACTTGTCGGTGGCGCAGCTAACGCATTAAACATTCCGCCTGGGGAGTACGGTCGCAAGATTAAAACTCAAAGGAATTGACGGGGGCCCGCACAAGCGGTGGAGCATGTGGTTTAATTCGAAGCAACGCGCAGAACCTTACCAGCCCTTGACATGCCACGATCGCTGCAGAGATGCAGTTTTCCCTTCGGGGACGTGGACACAGGTGCTGCATGGCTGTCGTCAGCTCGTGTCGTGAGATGTTGGGTTAAGTCCCGCAACGAGCGCAACCCT		0	0	0	0	0	0	0	0	0	0	0	0	0	0	0	0	0	0	0	0	0	0	0	0	0	0	0	0	0	0	0	0	0	0	0	0	0	0	0	0	0
Actinobacteria	Actinobacteria	Propionibacteriales	Nocardioidaceae	Nocardioides		2ff64a4b3b772316a801890fdf6200d4	CCGGATTAGATACCCTGGTAGTCCACACCGTAAACGTTGGGCGCTAGGTGTGGGGCCTATTCCATGGGTTCCGTGCCGCAGCTAACGCATTAAGCGCCCCGCCTGGGGAGTACGGCCGCAAGGCTAAAACTCAAAGGAATTGACGGGGGCCCGCACAAGCGGCGGAGCATGCGGATTAATTCGATGCAACGCGAAGAACCTTACCTGGGTTTGACATACACCCTGCCGCTTCAGAGATGGGGCTTCTTTTGGGGGTGTACAGGTGGTGCATGGCTGTCGTCAGCTCGTGTCGTGAGATGTTGGGTTAAGTCCCGCAACGAGCGCAACCCT		0	0	0	0	0	0	0	0	0	0	0	0	0	0	0	0	0	0	0	0	0	0	0	0	0	0	0	0	0	0	0	0	4	0	0	0	0	0	0	0	0
Actinobacteria	Thermoleophilia	Solirubrobacterales	Solirubrobacteraceae	Patulibacter	minatonensis	02882a6c8538ec33a394c7f553df6df4	CAGGATTAGATACCCGGGTAGTCCACGCTGTAAACGATGGATACTAGGTGTGGGGGGTGTCAACTCCCTCCGTGCCGAAGCTAACGCATTAAGTATCCCGCCTGGGGAGTACGGCCGCAAGGCTAAAACTCAAAGGAATTGACGGGGGCCCGCACAAGCAGCGGAGCATGTGGTTTAATTCGACGCAACGCGAAGAACCTTACCTGGGCTTGACATGTTCTTGATCGGCGTGGAAACACGTCTTCCCTCACGGGCAAGATCACAGGTGGTGCATGGCTGTCGTCAGCTCGTGTCGTGAGATGTTGGGTTAAGTCCCGCAACGAGCGCAACCCT		0	0	0	0	0	0	0	0	0	0	0	0	0	0	0	0	0	0	0	0	0	0	0	0	0	0	0	0	0	0	0	0	4	0	0	0	0	0	0	0	0
Firmicutes	Bacilli	Bacillales	Staphylococcaceae	Staphylococcus	auricularis	de04f3a641af87c79cd1b998d4c9fce1	CCGGATTAGATACCCTGGTAGTCCACGCCGTAAACGATGAGTGCTAAGTGTTAGGGGGTTTCCGCCCCTTAGTGCTGCAGCTAACGCATTAAGCACTCCGCCTGGGGAGTACGGCCGCAAGGCTTAAACTCAAAGGAATTGACGGGGACCCGCACAAGCGGTGGAGCATGTGGTTTAATTCGAAGCAACGCGAAGAACCTTACCAAATCTTGACATCCTTTGACCGCTCTAGAGATAGAGTCTTCCCCTTCGGGGGACAAAGTGACAGGTGGTGCATGGTTGTCGTCAGCTCGTGTCGTGAGATGTTGGGTTAAGTCCCGCAACGAGCGCAACCCT		0	0	4	0	0	0	0	0	0	0	0	0	0	0	0	0	0	0	0	0	0	0	0	0	0	0	0	0	0	0	0	0	0	0	0	0	0	0	0	0	0
Bacteroidetes	Bacteroidia	Cytophagales	Spirosomaceae	Spirosoma	agri	ebfb37fee4b492c2d96ed1b9cd340693	CCGGATTAGATACCCTGGTAGTCCATGCCGTAAACGATGATTACTGGCTGTTTGCCCGAAGGGGTGAGTGGCTGAGCGAAAGCGTTAAGTAATCCACCTGGGGAGTACGCTGGCAACAGTGAAACTCAAAGGAATTGACGGGGGTCCGCACAAGCGGTGGAGCATGTGGTTTAATTCGATGATACGCGAGGAACCTTACCTGGGCTAGAATGTGCGTGAAGGGCTCAGAAATGGGTCCGTGTAGCAATACACACAAAACAAGGTGCTGCATGGCTGTCGTCAGCTCGTGCCGTGAGGTGTTGGGTTAAGTCCCGCAACGAGCGCAACCCT		0	0	0	4	0	0	0	0	0	0	0	0	0	0	0	0	0	0	0	0	0	0	0	0	0	0	0	0	0	0	0	0	0	0	0	0	0	0	0	0	0
Bacteroidetes	Bacteroidia	Cytophagales	Spirosomaceae	Spirosoma		5406ff682c7a729679b15fab27ac38ee	CAGGATTAGATACCCTGGTAGTCCATGCCGTAAACGATGATTACTGGCTGTCTGCGGGAAATCGTGGGTGGCTGAGCGAAAGCGTTAAGTAATCCACCTGGGGAGTACGCTGGCAACAGTGAAACTCAAAGGAATTGACGGGGGTCCGCACAAGCGGTGGAGCATGTGGTTTAATTCGATGATACGCGAGGAACCTTACCTAGGCTAGAATGTGAAGGAATGTTTTGGAAACAGGACAGTGTAGCAATACACCTGAAACAAGGTGCTGCATGGCTGTCGTCAGCTCGTGCCGTGAGGTGTTGGGTTAAGTCCCGCAACGAGCGCAACCCT		0	0	0	0	4	0	0	0	0	0	0	0	0	0	0	0	0	0	0	0	0	0	0	0	0	0	0	0	0	0	0	0	0	0	0	0	0	0	0	0	0
Actinobacteria	Actinobacteria	Propionibacteriales	Nocardioidaceae	Nocardioides		0e1ee5a5d22f32ef3a58221f49c4cc28	CCGGATTAGATACCCGGGTAGTCCACACCGTAAACGTTGGGCGCTAGGTGTGGGACACATTCCACGTGTTCCGTGCCGCAGCTAACGCATTAAGCGCCCCGCCTGGGGAGTACGGCCGCAAGGCTAAAACTCAAAGGAATTGACGGGGGCCCGCACAAGCGGCGGAGCATGCGGATTAATTCGATGCAACGCGAAGAACCTTACCTGGGTTTGACATATACGGGAAGCCTGCAGAGATGTGGGTCTCATTGATACTCGTATACAGGTGGTGCATGGCTGTCGTCAGCTCGTGTCGTGAGATGTTGGGTTAAGTCCCGCAACGAGCGCAACCCT		0	0	0	0	0	0	0	0	0	0	0	0	0	0	0	0	0	0	0	0	0	0	0	0	0	0	0	0	0	0	0	0	0	0	0	0	0	0	0	0	0
Proteobacteria	Deltaproteobacteria	Myxococcales	Phaselicystidaceae	Phaselicystis		2194b6aafd473e338ce2cc6c498a71c0	CAGGATTAGATACCCGGGTAGTCCACGCCGTAAACGATGGGTGCTAGATGTCACGGGATTTGACCCCTGTGGCGTCGTAGCTAACGCGTTAAGCACCCCGCCTGGGAAGTACGGTCGCAAGACTAAAACTCAAAGGAATTGACGGGGGCCCGCACAAGCGGTGGAGCATGTGGTTTAATTCGACGCAACGCGAAGAACCTTACCTGGGCTAGAAAACGCAAGAAGCCTGCCGAAAGGCGGGGGTGCTCTTCGGAGAACTTGTGGTTAGGTGCTGCATGGCTGTCGTCAGCTCGTGTCGTGAGATGTTGGGTTAAGTCCCGCAACGAGCGCAACCCT		0	0	0	0	0	0	0	0	0	0	0	0	0	0	0	0	0	0	0	0	0	0	0	0	0	0	0	0	0	0	0	0	0	0	0	0	0	0	0	0	0
Firmicutes	Bacilli	Lactobacillales	Lactobacillaceae	Apilactobacillus	micheneri	8abc4e19d945b9050184ad65e05cca8a	CCTTCTTCTCTCCCCTTTTCTTCCCTTCCTTCCCCGATGCATACTAGGTGTTGGAGGGTTTCCGCCCTTCAGTGCCGCAGCTAACGCATTAAGTATTCCGCCTGGGGAGTACGACCGCAAGGTTGAAACTCAAAGGAATTGACGGGGGCCCGCACAAGTGGTGGAGCATGTGGTTTAATTCGATGCTACGCGAAGAACCTTACCAGGTCTTGACATCTTCTGCCAACCTAAGAGATTAGGCGTTCCCTTCGGGGACAGAATGACAGGTGGTGCATGGTTGTCGTCAGCTCGTGTCGTGAGATGTTGGGTTAAGTCCCGCAACGAGCGCAACCCT		0	0	0	0	0	0	0	0	0	0	0	0	0	0	0	0	0	0	0	0	0	0	0	0	0	0	0	0	0	0	0	0	0	0	0	0	0	0	0	0	0
Actinobacteria	Actinobacteria	Streptomycetales	Streptomycetaceae	Streptomyces		6fa37a6a8d89be3b0e9c72f69ff4db20	CCGGATTAGATACCCTGGTAGTCCACGCCGTAAACGGTGGGCACTAGGTGTGGGCAACATTCCACGTTGTCCGTGCCGCAGCTAACGCATTAAGTGCCCCGCCTGGGGAGTACGGCCGCAAGGCTAAAACTCAAAGGAATTGACGGGGGCCCGCACAAGCGGCGGAGCATGTGGCTTAATTCGACGCAACGCGAAGAACCTTACCAAGGCTTGACATACACCGGAAAACTCTGGAGACAGGGTCCCCCTTGTGGTCGGTGTACAGGTGGTGCATGGCTGTCGTCAGCTCGTGTCGTGAGATGTTGGGTTAAGTCCCGCAACGAGCGCAACCCT		0	0	0	0	0	0	0	0	0	0	0	0	0	0	0	0	0	0	0	0	0	0	0	0	0	0	0	0	0	0	4	0	0	0	0	0	0	0	0	0	0
Proteobacteria	Gammaproteobacteria	Enterobacteriales	Erwiniaceae	Erwinia		cb44a3a799070f4eb5b9d1aa1698f435	CCTTCTTCTCTCCCCTTTTCTTCCCTTCTGTCCACGCTGTCGATTTGAAGGTTGTGGCCTTGAGTCGTAGCTTTCGGAGCTAACGCGCTAAATCGACCGCCTGGGGAGTACGGCCGCAAGGTTAAAACTCAAATGAATTGACGGGGGCCCGCACAAGCGGTGGAGCATGTGGTTTAATTCGATGCAACGCGAAGAACCTTACCTACCCTTGACATCCAGAGAATTTTCCAGAGATGGAATAGTGCCTTCGGGAGCTCTGAGACAGGTGCTGCATGGCTGTCGTCAGCTCGTGTTGTGAAATGTTGGGTTAAGTCCCGCAACGAGCGCAACCCT		0	0	0	0	0	0	0	0	0	0	0	0	0	0	0	0	0	0	0	4	0	0	0	0	0	0	0	0	0	0	0	0	0	0	0	0	0	0	0	0	0
Proteobacteria	Alphaproteobacteria	Acetobacterales	Acetobacteraceae	Neokomagataea	thailandica	03a2178dc355482c81a7ca6de349eb62	CAGGATTAGATACCCGGGTAGTCCACGCTGTAAACGATGTGTGCTGGATGTTAGGTAACTTAGTTACTTAGTGTCGAAGCTAACGCGCTAAGCACACCGCCTGGGGAGTACGGCCGCAAGGTTGAAACTCAAAGGAATTGACGGGGGCCCGCACAAGCGGTGGAGCATGTGGTTTAATTCGAAGCAACGCGCAGAACCTTACCAGGGCTTGCATGGGGAGGCTGTAGTCAGAGATGGCTATTTCTTCGGACCTCCCGCACAGGTGCTGCATGGCTGTCGTCAGCTCGTGTCGTGAGATGTTGGGTTAAGTCCCGCAACGAGCGCAACCCT		0	0	0	0	0	0	0	0	0	0	0	0	0	0	0	0	0	0	0	0	0	0	0	0	0	0	0	0	0	0	0	0	0	0	0	0	0	0	0	0	0
Proteobacteria	Gammaproteobacteria	Enterobacteriales	Morganellaceae	Xenorhabdus	japonica	1d07cbfe11e0ca361d90bcd437d4670f	CAGGATTAGATACCCGGGTAGTCCATGCTGTAAACGATGTCGATTTGAAGGTTGTGGCCTTGAGTCGTAGCTTTCGGAGCTAACGCGCTAAATCGACCGCCTGGGGAGTACGGCCGCAAGGTTAAAACTCAAATGAATTGACGGGGGCCCGCACAAGCGGTGGAGCATGTGGTTTAATTCGATGCAACGCGAAGAACCTTACCTACTCTTGACATCCAGCGAAGCCTTTAGAGATAGAGGCGTGCCTTCGGGAGCGCTGAGACAGGTGCTGCATGGCTGTCGTCAGCTCGTGTTGTGAAATGTTGGGTTAAGTCCCGCAACGAGCGCAACCCT		0	0	0	0	0	0	0	0	0	0	0	0	0	0	0	0	0	0	0	0	0	0	0	0	0	0	0	3	0	0	0	0	0	0	0	0	0	0	0	0	0
Actinobacteria	Thermoleophilia	Solirubrobacterales	Solirubrobacteraceae	Parviterribacter	multiflagellatus	61526d593fcf1a30db856d01ce187b1c	CCGGATTAGATACCCTGGTAGTCCACGCCGTAAACGATGGATACTAGGTGTGGGAGGTGTCGACTCCTCCCGTGCCGAAGCTAACGCATTAAGTATCCCGCCTGGGGAGTACGGCCGCAAGGCTAAAACTCAAAGGAATTGACGGGGGCCCGCACAAGCAGCGGAGCATGTGGTTTAATTGGACGCAACGCCAAGAACCTTACCTGGGCTTGACATGTTCCTGACCCCCCTGGAAACAGGGGTTCTCTTCGGAGCAGGATCACAGGTGGTGCATGGCTGTCGTCAGCTCGTATCGTGAGATGTTGGGTTAAGTCCCGCAACGAGCGCAACCCT		0	0	0	0	0	0	0	0	0	0	0	0	0	0	0	0	0	0	0	0	0	0	0	0	0	0	0	0	0	0	0	0	0	0	0	0	0	0	0	0	0
Proteobacteria	Alphaproteobacteria	Rhizobiales	Xanthobacteraceae	Bradyrhizobium		bd6459ba21e828d4adf4b3c6c1062c17	CAGGATTAGATACCCGGGTAGTCCACGCTGTAAACGATGAATGTTAAATATGGGAAGTTTTACTTTCTGTATTACAGCTAACGCGTTAAACATTCCGCCTGGGGACTACGGTCGCAAGATTAAAACTCAAAGGAATTGACGGGGACCCGCACAAGCGGTGGAGCATGTGGTTTAATTCGACGCAACGCGCAGAACCTTACCAGCCCTTGACATGTCCAGGACCGGTCGCAGAGATGTGACCCTCTCTTCGGAGCCTGGAACACAGGTGCTGCATGGCTGTCGTCAGCTCGTGTCGTGAGATGTTGGGTTAAGTCCCGCAACGAGCGCAACCCT		0	0	0	0	0	0	0	0	0	0	0	0	0	0	0	0	0	0	0	0	0	0	0	0	0	0	0	0	3	0	0	0	0	0	0	0	0	0	0	0	0
Bacteroidetes	Bacteroidia	Sphingobacteriales	Sphingobacteriaceae	Mucilaginibacter	terrae	fb0748b097148f9ec475b542b8ab1e66	CCGGATTAGATCCCTGGTAGTCCACGCCCTAAACGATGAATACTCGATGTTGGCGATATACGGTCAGCGTCTAAGCGAAAGCGTTAAGTATTCCACCTGGGGAGTACGCCCGCAAGGGTGGAACTCAAAGGAATTGACGGGGGCCCGCACAAGCGGAGGAGCATGTGGTTTAATTCGATGATACGCGAGGAACCTTACCCGGGCTTGAAAGTTAGTGAATTTGGCAGAGACGCCAAAGTCCTTCGGGACACGAAACTAGGTGCTGCATGGCTGTCGTCAGCTCGTGCCGTGAGGTGTTGGGTTAAGTCCCGCAACGAGCGCAACCCT		0	0	0	0	0	2	0	0	0	0	0	0	0	0	0	0	0	0	0	0	0	0	0	0	0	0	0	0	0	0	0	0	0	0	0	0	0	0	0	0	0
Fusobacteria	Fusobacteriia	Fusobacteriales	Leptotrichiaceae	Leptotrichia	buccalis	c15e2612415c8c7a78e588b96121491d	CAGGATTAGATACCCGGGTAGTCCCAGCCGTAAACGATGATTACTGGGTGTGGGCATGAAGAGTGTCCGTGCCGAAGCTAATGCGATAAGTAATCCGCCTGGGGAGTACGGCCGCAAGGCTGAAACTCAAAGGAATTGACGGGGACCCGCACAAGCGGTGGAGCATGTGGTTTAATTCGACGCAACGCGAGGAACCTTACCAGATCTTGACATCCCACGTATGCCTACGAGAGTAGGCAGTGCCTTCGGGAACGTGGAGACAGGTGGTGCATGGCTGTCGACAGCTCGTGTCGTGAGATGTTGGGTTAAGTCCCGCAACGAGCGCAACCCT		0	0	0	0	0	0	0	0	0	0	0	0	0	0	0	0	0	0	0	0	0	0	0	0	0	0	0	0	0	0	0	0	0	0	0	0	0	0	0	0	0
Proteobacteria	Gammaproteobacteria	Enterobacteriales	Enterobacteriaceae	Dickeya	dianthicola	bac604e9be263e2958a7c98f22ef4c39	CCGGATTAGATACCCTGGTAGTCCATGCTGTAAACGATGTCGATTTGAAGGTTGTGGCCTTGAGTCGTAGCTTTCGGAGCTAACGCGCTAAATCGACCGCCTGGGGAGTACGGCCGCAAGGTTAAAACTCAAATGAATTGACGGGGGCCCGCACAAGCGGTGGAGCATGTGGTTTAATTCGATGCAACGCGAAGAACCTTACCAAGGCTTGACATGCACTGGAAACAGCCAGAGATGGTTGCCCCGCAAGGTCGGTGCACAGGTGGTGCATGGTTGTCGTCAGCTCGTGTTGTGAAATGTTGGGTTAAGTCCCGCAACGAGCGCAACCCT		0	0	0	0	0	0	0	0	0	0	0	0	0	0	0	0	0	0	0	0	0	0	0	0	0	0	0	0	0	0	0	0	0	0	0	0	0	0	0	0	0
Firmicutes	Bacilli	Bacillales	Staphylococcaceae	Staphylococcus		407b5f25191c4ba2b698b35699094cc8	CCGGATTAGATACCCTGGTAGTCCACGCTGTAAACGATGTCGATTTGAAGGTTGTGGCCTTGAGTCGTAGCTTTCGGAGCTAACGCGCTAAATCGACCGCCTGGGGAGTACGGCCGCAAGGTTAAAACTCAAATGAATTGACGGGGACCCGCACAAGCGGTGGAGCATGTGGTTTAATTCGAAGCAACGCGAAGAACCTTACCAAATCTTGACATCCTCTGACCCCTCTAGAGATAGAGTTTTCCCCTTCGGGGGACAGAGTGACAGGTGGTGCATGGTTGTCGTCAGCTCGTGTCGTGAGATGTTGGGTTAAGTCCCGCAACGAGCGCAACCCT		0	0	0	0	0	0	0	0	0	0	0	0	0	0	0	0	0	0	0	0	0	0	0	0	0	0	0	0	0	2	0	0	0	0	0	0	0	0	0	0	0
Proteobacteria	Alphaproteobacteria	Acetobacterales	Acetobacteraceae	Saccharibacter		f8fcf1e9e0c12bec7a09d17a50fe215c	CAGGATTAGATACCCTGGTAGTCCACGCTGTAAACGATGTGTGCTGGATGTTGGGAAACTTAGTTTTTCAGTGTCGGAGCTAACGCGTTAAGCACACCGCCTGGGGAGTACGGCCGCAAGGTTGAAACTCAAAGGAATTGACGGGGGCCCGCACAAGCGGTGGAGCATGTGGTTTAATTCGAAGCAACGCGCAGAACCTTACCAGGGCTTGCATGGGGAGGCTTTAGGCAGAGATGTCTATTTCTTCGGACCTCCCGCACAGGTGCTGCATGGCTGTCGTCAGCTCGTGTCGTGAGATGTTGGGTTAAGTCCCGCAACGAGCGCAACCCT		0	0	0	0	0	0	0	0	0	0	0	0	0	0	0	0	0	0	0	0	0	0	0	0	0	0	0	0	0	0	0	0	0	0	2	0	0	0	0	0	0
						TOTAL			49	6.44	21791.7	126	271	276	105	6	8	2921.08	8	2.91	9	65	21281.5	87	3	151	1313	2888	6	209	1656.51	5	1721.19	5	37.83	21.43	127	14	108	1074.01	571	4.85	2	837.71	20478.9	18589.8	28	1177.75	23
[truncated: 17 more columns]

## Sheet: S3 Fungi Read Counts
Table S3. Fungal read counts after contamination and blanks were proportionally removed
Phylum	Class	Order	Family	Genus	Species	Taxa	ASV	Category	DEV1-01	DEV1-10	DEV1-11	DEV1-12	DEV1-13	DEV1-14	DEV1-15	DEV1-16	DEV1-02	DEV1-03	DEV1-04	DEV1-05	DEV1-06	DEV1-07	DEV1-08	DEV1-09	DEV2-06	DEV2-01	DEV2-02	DEV2-03	DEV2-04	DEV2-05	DEV3-01	DEV3-04	DEV3-05	DEV3-06	DEV3-07	DEV3-08	DEV3-09	DEV3-10	DEV3-11	DEV3-02	DEV3-03	DEV4-01	DEV4-08	DEV4-09	DEV4-10	DEV4-11	DEV4-12	DEV4-13	DEV4-02
								Development	Dev1	Dev1	Dev1	Dev1	Dev1	Dev1	Dev1	Dev1	Dev1	Dev1	Dev1	Dev1	Dev1	Dev1	Dev1	Dev1	Dev2	Dev2	Dev2	Dev2	Dev2	Dev2	Dev3	Dev3	Dev3	Dev3	Dev3	Dev3	Dev3	Dev3	Dev3	Dev3	Dev3	Dev4	Dev4	Dev4	Dev4	Dev4	Dev4	Dev4	Dev4
								Green Space	Green5	Green5	Green5	Green5	Green5	Green5	Green5	Green5	Green5	Green5	Green5	Green5	Green5	Green5	Green5	Green5	Green5	Green3	Green3	Green3	Green3	Green3	Green4	Green4	Green4	Green1	Green1	Green1	Green1	Green1	Green1	Green4	Green2	Green3	Green1	Green5	Green5	Green5	Green3	Green3	Green3
								Precipitation	Precip3	Precip5	Precip5	Precip4	Precip4	Precip4	Precip5	Precip5	Precip3	Precip4	Precip4	Precip4	Precip3	Precip2	Precip2	Precip2	Precip4	Precip3	Precip3	Precip2	Precip1	Precip1	Precip2	Precip3	Precip3	Precip2	Precip2	Precip2	Precip1	Precip1	Precip1	Precip2	Precip4	Precip5	Precip5	Precip1	Precip1	Precip1	Precip3	Precip3	Precip5
								Temperature	Temp1	Temp1	Temp1	Temp3	Temp3	Temp3	Temp1	Temp1	Temp1	Temp5	Temp5	Temp5	Temp1	Temp1	Temp1	Temp1	Temp2	Temp4	Temp4	Temp5	Temp5	Temp5	Temp2	Temp2	Temp2	Temp5	Temp5	Temp5	Temp5	Temp5	Temp5	Temp2	Temp2	Temp3	Temp5	Temp5	Temp5	Temp5	Temp2	Temp2	Temp3
								Genera Richness	7	7	8	5	4	2	7	4	7	6	7	8	4	3	5	4	4	10	4	9	34	11	7	5	3	12	10	4	8	7	8	5	5	4	2	5	7	7	4	5	5
								Total ASV Count	4500	23609	19940	9153	796	18182	15804	1694	12015	19417	19785	17671	18320	23283	22466	22049	17158	5501	4463	7063	14859	9091	18199	6633	3254	14886	9332	14925	14270	12375	11890	13691	16194	17238	18463	13343	14116	13053	21764	19211	14619
Basidiomycota	Cystobasidiomycetes	Cyphobasidiales				00ad6823258f5b453b12c5868e4ccbb7	CTTGGTCATTTAGAGGAAGTAAAAGTCGTAACAAGGTTTCCGTAGGTGAACCTGCGGAAGGATCATTCATGAATAAGGAGGTTGCGTTTACGCGCCTCTATTGAAAAATCCAGGCGAGGCTATTTTTAGCTGAGCTTTTATATTTTTTCTATTTACTCTTTTAAAAGGTAAAACGGATGTTATTACATATCTCGTCAGAGAATTAAATAATAAAACTTTCAACAACGGATCTCTTGGTTCTCGCATCGATGAAGAACGCAGCGTAGACCAAGTCTCTGCTACC		0	0	9247	6383	0	12248	0	0	0	0	0	0	4699	0	150	0	0	0	1714	0	238	0	0	0	627	0	0	0	3012	0	0	0	0	0	0	0	0	0	11921	8984	1038
Ascomycota	Eurotiomycetes	Eurotiales	Aspergillaceae	Penicillium		51b3d40fd8e007108ed01d47c293ee1d	CTTGGTCATTTAGAGGAAGTAAAAGTCGTAACAAGGTTTCCGTAGGTGAACCTGCGGAAGGATCATTACTGAGTGAGGGCCCTCTGGGTCCAACCTCCCACCCGTGTTTATTGTACCTTGTTGCTTCGGTGCGCCCGCCTCACGGCCGCCGGGGGGCTTCTGCCCCCGGGTCCGCGCGCACCGGAGACACTATTGAACTCTGTCTGAAGATTGCAGTCTGAGCATAAACTAAATAAGTTAAAACTTTCAACAACGGATCTCTTGGTTCCGGCATCGATGAAGAACGCAGCA		0	0	146	0	0	0	0	137	0	0	0	89	0	0	0	0	2844	87	0	0	0	1223	137	0	0	0	0	6	45	0	0	0	0	0	0	0	0	0	0	0	0
Ascomycota	Eurotiomycetes	Onygenales	Ascosphaeraceae	Ascosphaera	major	818e5013574a6fa5fe9814a71a98ba85	CTTGGTCATTTAGAGGAAGTAAAAGTCGTAACAAGGTTTCCGTAGGTGAACCTGCGGAAGGATCATTAACGTGTCTGTGCGGTTGGGCTTCGGCCCTCTGCGCTCACCCACCCTTGTCTTAACTACCTGTTTCTTCGGCGGGCCTCCATACTACGGTGCTGGGGGAATCGCCTTAGGGCGTGCCTGGCTCGCGTCCGCCGAAGACAAACTGAACCCAGAACGAACGGATACAAGCTAGTCTGAACAAACGATTAATAAATCAAAACTTTCAACAACGGATCTCTTGGTTCCGGCATCGATGAAGAACGCAGCGT		0	3440	651	0	0	0	0	0	0	2184	1294	728	1472	3977	3643	3865	604	0	0	0	1465	0	1533	0	0	522	0	0	315	0	0	0	0	525	370	1434	1616	2357	0	0	0
Basidiomycota	Cystobasidiomycetes	Cyphobasidiales				b54afe8bc1490711e77c3a5a93ce61a8	CTTGGTCATTTAGAGGAAGTAAAAGTCGTAACAAGGTTTCCGTAGGTGAACCTGCGGAAGGATCATTCATGAATAAGGAGGTTGCGTTTACGCGCCTCTATTGAAAAATCCAGGCGAGGCTATTTTTAGCTGAGCTTTTATATTTTTTCTATTTACTCTTTTAAAAGGTAAAACGGATGTTATTACATATCTCGTCAGAGAATTAAATAATAAAACTTTCAACAACGGATCTCTTGGTTCTCGCATCGATGAAGAACGCAGCAAGACCAAGTCTCTGCTACCG		0	0	4550	0	0	5857	7157	0	0	0	0	0	2287	0	0	0	0	0	0	0	0	0	3112	1876	627	0	0	0	0	0	0	0	0	0	0	0	0	0	5515	4411	279
Ascomycota	Dothideomycetes	Pleosporales	Pleosporaceae	Alternaria	alternata	41a6e81113302f34031e99073daf77e1	ACCTTGGTCATTTAGAGGAAGTAAAAGTCGTAACAAGGTCTCCGTAGGTGAACCTGCGGAGGGATCATTACACAAATATGAAGGCGGGCTGGAACCTCTCGGGGTTACAGCCTTGCTGAATTATTCACCCTTGTCTTTTGCGTACTTCTTGTTTCCTTGGTGGGTTCGCCCACCACTAGGACAAACATAAACCTTTTGTAATTGCAATCAGCGTCAGTAACAAATTAATAATTACAACTTTCAACAACGGATCTCTTGGTTCTGGCATCGATGAAGAACGCAGCGT		0	0	102	0	253	0	0	330	0	85	0	0	3489	0	142	0	0	1665	842	0	152	358	0	158	0	5195	4294	8942	962	217	62	67	0	0	0	0	1945	1143	260	0	0
Ascomycota	Eurotiomycetes	Onygenales	Ascosphaeraceae	Ascosphaera	major	bde3fb27ff9d108886178e96e608c912	CTTGGTCATTTAGAGGAAGTAAAAGTCGTAACAAGGTTTCCGTAGGTGAACCTGCGGAAGGATCATTAACGTGTCTGTGCGGTTGGGCTTCGGCCCTCTGCGCTCACCCACCCTTGTCTTAACTACCTGTTTCTTCGGCGGGCCTCCATACTACGGTGCTGGGGGAATCGCCTTAGGGCGTGCCTGGCTCGCGTCCGCCGAAGACAAACTGAACCCAGAACGAACGGATACAAGCTAGTCTGAACAAACGATTAATAAATCAAAACTTTCAACAACGGATCTCTTGGTTCCGGCATCGATGAAGAACGCAGCA		0	1213	396	0	0	0	0	0	0	744	3866	2173	460	1366	1188	1345	1704	0	0	0	503	0	557	0	0	129	0	0	907	0	0	0	0	1459	404	426	512	736	536	0	0
Ascomycota	Eurotiomycetes	Onygenales	Ascosphaeraceae	Ascosphaera	acerosa	b60c08299513a31600aec3a5277770c0	CTTGGTCATTTAGAGGAAGTAAAAGTCGTAACAAGGTTTCCGTAGGTGAACCTGCGGAAGGATCATTAACGTGTGTCTGTGCGGTTGGGCTTCGGCCCGCCGCGCACTCCCACCCTTGTCTATAATACCTGTTGCTTCGGCGGGCCTGCGGGCTCATCGAGTCTGCTGCCGGGAAGACGCCTCCGGGCGTTCTCCGGGCTTGCGTCCGCCGAAGACCAATGAACTCCAGTCGAAGATTGAAGTCTGAAGATAAAGATTTAATAAATCAAAACTTTCAACAACGGATCTCTTGGTTCCGGCATCGATGAAGAACGCAGC		0	66	0	0	0	0	0	0	0	0	0	0	0	0	0	0	0	0	0	0	0	0	0	0	0	0	0	0	0	0	0	0	0	0	0	0	0	0	0	0	0
Basidiomycota	Cystobasidiomycetes	Cyphobasidiales				bab087907dc0aa838a11aa4d414c1ae4	ACCTTGGTCATTTAGAGGAAGTAAAAGTCGTAACAAGGTTTCCGTAGGTGAACCTGCGGAAGGATCATTCATGAATAAGGAGGTTGCGTTTACGCGCCTCTATTGAAAAATCCAGGCGAGGCTATTTTTAGCTGAGCTTTTATATTTTTTCTATTTACTCTTTTAAAAGGTAAAACGGATGTTATTACATATCTCGTCAGAGAATTAAATAATAAAACTTTCAACAACGGATCTCTTGGTTCTCGCATCGATGAAGAACGCAGCGTAGACCAAGTCTCTGCTA		0	0	0	0	0	0	6354	0	16	0	0	23	0	695	0	416	0	156	0	0	0	0	3080	467	0	0	0	0	0	3371	1689	0	7070	618	74	172	145	0	0	0	0
Ascomycota	Eurotiomycetes	Onygenales	Ascosphaeraceae	Ascosphaera	major	f82fe8ac995218ebe15b725ab8462a4e	CTTGGTCATTTAGAGGAAGTAAAAGTCGTAACAAGGTTTCCGTAGGTGAACCTGCGGAAGGATCATTAACGTGTCTGTGCGGTTGGGCTTCGGCCCTCTGCGCTCACCCACCCTTGTCTTAACTACCTGTTTCTTCGGCGGGCCTCCATACTACGGTGCTGGGGGAATCGCCTTAGGGCGTGCCTGGCTCGCGTTCGCCGAAGACAAACTGAACCCAGAACGAACGGATACAAGCTAGTCTGAACAAACGATTAATAAATCAAAACTTTCAACAACGGATCTCTTGGTTCCGGCATCGATGAAGAACGCAGCGT		0	0	0	0	0	0	0	0	200	2350	2436	844	0	0	263	0	960	0	0	0	1732	554	0	0	0	0	0	0	779	202	0	233	0	2692	576	0	139	0	77	0	1989
Ascomycota	Eurotiomycetes	Onygenales	Ascosphaeraceae	Ascosphaera	major	7b6526ed8d088f7a44cb6877f040e3cc	CTTGGTCATTTAGAGGAAGTAAAAGTCGTAACAAGGTTTCCGTAGGTGAACCTGCGGAAGGATCATTAACGTGTCTGTGCGGTTGGGCTTCGGCCCTCTGCGCTCACCCACCCTTGTCTTAACCACCTGTTTCTTCGGCGGGCCTCCATACTACGGTGCTGGGGGAATCGCCTTAGGGCGTGCCTGGCTCGCGTCCGCCGAAGACAAACTGAACCCAGAACGAACGGATACAAGCTAGTCTGAACAAACGATTAATAAATCAAAACTTTCAACAACGGATCTCTTGGTTCCGGCATCGATGAAGAACGCAGCGT		0	2821	0	0	0	0	0	0	174	0	640	846	0	0	0	406	733	0	0	0	0	0	0	0	0	0	0	0	0	0	0	0	0	0	1578	0	0	0	0	0	0
Ascomycota	Eurotiomycetes	Onygenales	Ascosphaeraceae	Ascosphaera	major	d13bcd79e3cc6533aaf7ea39512b8c44	CTTGGTCATTTAGAGGAAGTAAAAGTCGTAACAAGGTTTCCGTAGGTGAACCTGCGGAAGGATCATTAACGTGTCTGTGCGGTTGGGCTTCGGCCCTCTGCGCTCACCCACCCTTGTCTTAACTACCTGTTTCTTCGGCGGGCCTCCATACTACGGTGCTGGGGGAATCGCCTTAGGGCGTGCCTGGCTCGCGTTCGCCGAAGACAAACTGAACCCAGAACGAACGGATACAAGCTAGTCTGAACAAACGATTAATAAATCAAAACTTTCAACAACGGATCTCTTGGTTCCGGCATCGATGAAGAACGCAGCA		0	0	0	0	0	0	0	0	62	808	748	2406	0	0	683	0	344	0	0	0	629	209	0	0	0	0	140	0	248	650	0	678	208	907	202	0	416	0	95	0	640
Ascomycota	Eurotiomycetes	Onygenales	Ascosphaeraceae	Ascosphaera	major	07dc14a9ad2b422b2deb2328494367af	CTTGGTCATTTAGAGGAAGTAAAAGTCGTAACAAGGTTTCCGTAGGTGAACCTGCGGAAGGATCATTAACGTGTCTGTGCGGTTGGGCTTCGGCCCTCCGCGCTCACCCACCCTTGTCTTAACTACCTGTTTCTTCGGCGGGCCTCCATACTACGGTGCTGGGGGAATCGCCTTAGGGCGTGCCTGGCTCGCGTTCGCCGAAGACAAACTGAACCCAGAACGAACGGATACAAGCTAGTCTGAACAAACGATTAATAAATCAAAACTTTCAACAACGGATCTCTTGGTTCCGGCATCGATGAAGAACGCAGCGT		0	399	0	0	0	0	0	0	224	276	0	706	0	946	0	1120	0	0	0	0	175	0	269	0	0	0	0	0	266	878	481	0	0	0	849	624	87	0	0	164	0
Ascomycota	Eurotiomycetes	Onygenales	Ascosphaeraceae	Ascosphaera	major	6845da9978e460f36fa88910d944c810	CTTGGTCATTTAGAGGAAGTAAAAGTCGTAACAAGGTTTCCGTAGGTGAACCTGCGGAAGGATCATTAACGTGTCTGTGCGGTTGGGCTTCGGCCCTCTGCGCTTACCCACCCTTGTCTTAACCACCTGTTTCTTCGGCGGGCCTCCATACTACGGTGCTGGGGGAATCGCCTTAGGGCGTGCCTGGCTCGCGTCCGCCGAAGACAAACTGAACCCAGAACGAACGGATACAAGCTAGTCTGAACAAACGATTAATAAATCAAAACTTTCAACAACGGATCTCTTGGTTCCGGCATCGATGAAGAACGCAGCA		0	0	0	0	0	0	36	0	70	2429	903	541	246	916	0	0	1391	0	0	0	0	0	237	0	0	0	0	0	0	0	0	0	0	467	0	0	0	342	0	102	1206
Ascomycota	Eurotiomycetes	Eurotiales	Aspergillaceae	Penicillium	spinulosum	de933784305e4fd01693d6e1393b5eab	CTTGGTCATTTAGAGGAAGTAAAAGTCGTAACAAGGTTTCCGTAGGTGAACCTGCGGAAGGATCATTACTGAGTGAGGGCCCTCTGGGTCCAACCTCCCACCCGTGTTTATTGTACCTTGTTGCTTCGGTGCGCCCGCCTCACGGCCGCCGGGGGGCTTCTGCCCCCGGGTCCGCGCGCACCGGAGACACTATTGAACTCTGTCTGAAGATTGCAGTCTGAGCATAAACTAAATAAGTTAAAACTTTCAACAACGGATCTCTTGGTTCCGGCATCGATGAAGAACGCAGCGT		0	0	58	34	0	0	0	0	0	0	0	0	0	0	0	0	1037	289	0	0	0	423	49	0	0	0	0	0	0	0	0	0	0	0	0	0	0	0	0	0	0
Ascomycota	Eurotiomycetes	Onygenales	Ascosphaeraceae	Ascosphaera	major	b4c4c16a9db58684d99a3484dfdf024d	CTTGGTCATTTAGAGGAAGTAAAAGTCGTAACAAGGTTTCCGTAGGTGAACCTGCGGAAGGATCATTAACGTGTCTGTGCGGTTGGGCTTCGGCCCTCCGCGCTCACCCACCCTTGTCTTAACTACCTGTTTCTTCGGCGGGCCTCCATACTACGGTGCTGGGGGAATCGCCTTAGGGCGTGCCTGGCTCGCGTCCGCCGAAGACAAACTGAACCCAGAACGAACGGATACAAGCTAGTCTGAACAAACGATTAATAAATCAAAACTTTCAACAACGGATCTCTTGGTTCCGGCATCGATGAAGAACGCAGCA		0	1345	967	0	0	0	0	0	1461	0	308	331	1007	1097	1067	1290	0	0	0	0	0	0	0	0	0	0	0	0	0	0	360	0	0	559	0	1288	0	1645	0	175	0
Ascomycota	Eurotiomycetes	Eurotiales	Aspergillaceae	Penicillium	citrinum	1742cc88dd458e686c241b7a9ccbe682	CTTGGTCATTTAGAGGAAGTAAAAGTCGTAACAAGGTTTCCGTAGGTGAACCTGCGGAAGGATCATTACCGAGTGAGGGCCCTCTGGGTCCAACCTCCCACCCGTGTTGCACGAACCTGTGTTGCTTCGGCGGGCCCGCCGCCTAGGCCGCCGGGGGGCATCCGCCCCCGGGCCCGCGCCCGCCGAAGCCCCCCTCTGAACGCTGTCTGAAGTTGCAGTCTGAGAAACTAGCTAAATTAGTTAAAACTTTCAACAACGGATCTCTTGGTTCCGGCATCGATGAAGAACGCAGCGT		0	0	0	0	0	0	0	0	755	0	0	0	0	0	0	0	0	0	0	0	442	0	0	0	0	0	212	0	79	0	0	0	0	0	7801	0	0	0	0	344	0
Ascomycota	Eurotiomycetes	Onygenales	Ascosphaeraceae	Ascosphaera	major	407d94d793c82f2841e0618630c02a96	CTTGGTCATTTAGAGGAAGTAAAAGTCGTAACAAGGTTTCCGTAGGTGAACCTGCGGAAGGATCATTAACGTGTCTGTGCGGTTGGGCTTCGGCCCTCTGCGCTTACCCACCCTTGTCTTAACCACCTGTTTCTTCGGCGGGCCTCCATACTACGGTGCTGGGGGAATCGCCTTAGGGCGTGCCTGGCTCGCGTCCGCCGAAGACAAACTGAACCCAGAACGAACGGATACAAGCTAGTCTGAACAAACGATTAATAAATCAAAACTTTCAACAACGGATCTCTTGGTTCCGGCATCGATGAAGAACGCAGCGT		0	0	0	0	0	0	0	0	293	861	2528	1548	643	2628	0	0	482	0	0	0	0	0	62	0	0	0	0	0	0	0	0	0	0	1409	0	0	0	121	0	372	390
Ascomycota	Eurotiomycetes	Onygenales	Ascosphaeraceae	Ascosphaera	major	fedf979c9c5cf1a150027abd8b4730bd	CTTGGTCATTTAGAGGAAGTAAAAGTCGTAACAAGGTTTCCGTAGGTGAACCTGCGGAAGGATCATTAACGTGTCTGTGCGGTTGGGCTTCGGCCCTCCGCGCTCACCCACCCTTGTCTTAACTACCTGTTTCTTCGGCGGGCCTCCATACTACGGTGCTGGGGGAATCGCCTTAGGGCGTGCCTGGCTCGCGTTCGCCGAAGACAAACTGAACCCAGAACGAACGGATACAAGCTAGTCTGAACAAACGATTAATAAATCAAAACTTTCAACAACGGATCTCTTGGTTCCGGCATCGATGAAGAACGCAGCA		0	145	0	0	0	0	0	0	0	723	0	238	0	306	0	396	0	0	0	0	525	0	0	0	0	0	0	0	682	327	1377	0	0	0	2468	244	261	0	0	55	0
Ascomycota	Eurotiomycetes	Onygenales	Ascosphaeraceae	Ascosphaera	major	35ddce53cabcbdb09cb10a981f846006	CTTGGTCATTTAGAGGAAGTAAAAGTCGTAACAAGGTTTCCGTAGGTGAACCTGCGGAAGGATCATTAACGTGTCTGTGCGGTTGGGCTTCGGCCCTCCGCGCTCACCCACCCTTGTCTTAACTACCTGTTTCTTCGGCGGGCCTCCATACTACGGTGCTGGGGGAATCGCCTTAGGGCGTGCCTGGCTCGCGTCCGCCGAAGACAAACTGAACCCAGAACGAACGGATACAAGCTAGTCTGAACAAACGATTAATAAATCAAAACTTTCAACAACGGATCTCTTGGTTCCGGCATCGATGAAGAACGCAGCGT		0	510	356	0	0	0	0	0	551	0	724	951	352	373	397	420	0	0	0	0	0	0	0	0	0	0	0	0	0	0	1192	0	0	1595	0	494	0	614	0	0	0
Ascomycota	Eurotiomycetes	Onygenales	Ascosphaeraceae	Ascosphaera	major	5210d1928bb67e11812ace157312f1f8	CTTGGTCATTTAGAGGAAGTAAAAGTCGTAACAAGGTTTCCGTAGGTGAACCTGCGGAAGGATCATTAACGTGTCTGTGCGGTTGGGCTTCGGCCCTCTGCGCTCACCCACCCTTGTCTTAACCACCTGTTTCTTCGGCGGGCCTCCATACTACGGTGCTGGGGGAATCGCCTTAGGGCGTGCCTGGCTCGCGTCCGCCGAAGACAAACTGAACCCAGAACGAACGGATACAAGCTAGTCTGAACAAACGATTAATAAATCAAAACTTTCAACAACGGATCTCTTGGTTCCGGCATCGATGAAGAACGCAGCA		0	958	0	0	0	0	0	0	411	0	1919	629	0	0	0	1018	0	0	0	0	0	0	0	0	0	0	0	0	0	0	0	0	0	0	565	0	0	0	0	0	0
Ascomycota	Eurotiomycetes	Onygenales	Ascosphaeraceae	Ascosphaera	major	eabd2092fbea63c59989169d30d5cae0	CTTGGTCATTTAGAGGAAGTAAAAGTCGTAACAAGGTTTCCGTAGGTGAACCTGCGGAAGGATCATTAACGTGTCTGTGCGGTTGGGCTTTGGCCCTCTGCGCTTACCCACCCTTGTCTTAACTACCTGTTTCTTCGGCGGGCCTCCATACTACGGTGCTGGGGGAATCGCCTTAGGGCGTGCCTGGCTCGCGTCCGCCGAAGACAAACTGAACCCAGAACGAACGGATACAAGCTAGTCTGAACAAACGATTAATAAATCAAAACTTTCAACAACGGATCTCTTGGTTCCGGCATCGATGAAGAACGCAGCGT		0	3107	0	0	0	0	0	0	0	0	0	529	0	1731	1399	0	1750	0	0	0	0	0	0	0	0	0	0	0	0	0	61	865	0	0	0	0	0	0	0	0	402
Basidiomycota	Cystobasidiomycetes	Cyphobasidiales				acf8b2130dfc496d2953fd9322385c48	ACCTTGGTCATTTAGAGGAAGTAAAAGTCGTAACAAGGTTTCCGTAGGTGAACCTGCGGAAGGATCATTCATGAATAAGGAGGTTGCGTTTACGCGCCTCTATTGAAAAATCCAGGCGAGGCTATTTTTAGCTGAGCTTTTATATTTTTTCTATTTACTCTTTTAAAAGGTAAAACGGATGTTATTACATATCTCGTCAGAGAATTAAATAATAAAACTTTCAACAACGGATCTCTTGGTTCTCGCATCGATGAAGAACGCAGCAAGACCAAGTCTCTGCTAC		0	0	0	2351	176	0	0	0	0	0	0	0	0	191	737	65	0	428	0	0	0	0	0	0	0	0	135	0	784	1070	387	0	3288	114	0	0	0	0	0	0	0
Ascomycota	Dothideomycetes	Pleosporales	Pleosporaceae	Alternaria	alternata	e4f662d329ffe133cabc0248fd6c1b53	ACCTTGGTCATTTAGAGGAAGTAAAAGTCGTAACAAGGTCTCCGTAGGTGAACCTGCGGAGGGATCATTACACAAATATGAAGGCGGGCTGGAACCTCTCGGGGTTACAGCCTTGCTGAATTATTCACCCTTGTCTTTTGCGTACTTCTTGTTTCCTTGGTGGGTTCGCCCACCACTAGGACAAACATAAACCTTTTGTAATTGCAATCAGCGTCAGTAACAAATTAATAATTACAACTTTCAACAACGGATCTCTTGGTTCTGGCATCGATGAAGAACGCAGCA		0	0	285	0	105	0	0	130	0	237	0	0	1210	0	0	0	0	593	272	0	62	107	0	58	0	1717	1433	2695	360	59	160	0	0	0	0	0	722	388	76	0	0
Basidiomycota	Cystobasidiomycetes	Cyphobasidiales				c2cf55aa8a2a967cc9dab58e626fcb85	CTTGGTCATTTAGAGGAAGTAAAAGTCGTAACAAGGTTTCCGTAGGTGAACCTGCGGAAGGATCATTCATGAATAAGGAGGTTGCGTTTACGCGCCTCTATTGAAAAATCCAGGCGAGGCTATTTTTAGCTGAGCTTTTATATTTTTTCTATTTACTCTTTTAAAAGGTAAAACGGATGTTATTACATATCTCGTCAGAGAATTAAATAATAAAACTTTCAACAACGGATCTCTTGGTTCTCGCATCGATGAAGAACGCAGCAGACCAAGTCTCTGCTACCGT		0	0	0	0	0	0	0	0	0	0	0	0	0	0	0	0	0	0	0	6865	0	0	0	0	0	0	0	0	0	0	0	3111	0	0	0	0	0	116	0	0	0
Ascomycota	Dothideomycetes	Pleosporales	Pleosporaceae	Alternaria	alternata	f519ee172fcb9db1b9add162b03b456b	TCTTGGTCATTTAGAGGAAGTAAAAGTCGTAACAAGGTCTCCGTAGGTGAACCTGCGGAGGGATCATTACACAAATATGAAGGCGGGCTGGAACCTCTCGGGGTTACAGCCTTGCTGAATTATTCACCCTTGTCTTTTGCGTACTTCTTGTTTCCTTGGTGGGTTCGCCCACCACTAGGACAAACATAAACCTTTTGTAATTGCAATCAGCGTCAGTAACAAATTAATAATTACAACTTTCAACAACGGATCTCTTGGTTCTGGCATCGATGAAGAACGCAGCGT		0	0	33	0	82	0	0	126	0	0	0	0	1180	0	0	0	0	538	284	0	55	108	0	53	0	1666	1363	2951	314	77	197	0	0	0	0	0	632	368	82	0	0
Ascomycota	Eurotiomycetes	Onygenales	Ascosphaeraceae	Ascosphaera	callicarpa	9a8c92dc38c0b860192c96b0d50bd379	CTTGGTCATTTAGAGGAAGTAAAAGTCGTAACAAGGTTTCCGTAGGTGAACCTGCGGAAGGATCATTACCGTGTGTTTGTGCGGTCGTCCCCTCACCGGGGGCGTCCGCGCACTCCCACCCTTGTCTACCATACCTGTTGCTTCGGCGGGCCTGCGGTTCGTCCGCTGCCGGGGGGCCGCATCGGTCCCCGGGCTCGTCTGCCCGCCGGAGAAAACTGAACTCCAGTCGAAGTTTGACGTCTGAGAAGAATCTTTGATAAATCAATCAAAACTTTCAACAACGGATCTCTTGGTTCCGGCATCGATGAAGAACGCAGC		0	0	0	0	0	0	0	0	0	0	0	0	0	0	0	0	0	0	0	0	0	0	0	0	0	0	0	0	0	0	0	0	0	0	0	0	649	0	0	0	0
Ascomycota	Dothideomycetes	Pleosporales	Pleosporaceae	Alternaria	alternata	51997d74426bb29f847cba6f02ba8b3b	CTACTTGGTCATTTAGAGGAAGTAAAAGTCGTAACAAGGTCTCCGTAGGTGAACCTGCGGAGGGATCATTACACAAATATGAAGGCGGGCTGGAACCTCTCGGGGTTACAGCCTTGCTGAATTATTCACCCTTGTCTTTTGCGTACTTCTTGTTTCCTTGGTGGGTTCGCCCACCACTAGGACAAACATAAACCTTTTGTAATTGCAATCAGCGTCAGTAACAAATTAATAATTACAACTTTCAACAACGGATCTCTTGGTTCTGGCATCGATGAAGAACGCAGCGT		0	0	0	0	0	0	134	0	1136	0	0	831	0	0	0	39	0	0	0	0	0	0	0	0	0	0	0	0	0	0	0	0	0	0	0	2324	0	0	0	37	0
Ascomycota	Eurotiomycetes	Onygenales	Ascosphaeraceae	Ascosphaera	major	49cf02ff51cfb1a0a11808a02e4e05d7	ACCTTGGTCATTTAGAGGAAGTAAAAGTCGTAACAAGGTTTCCGTAGGTGAACCTGCGGAAGGATCATTAACGTGTCTGTGCGGTTGGGCTTCGGCCCTCTGCGCTCACCCACCCTTGTCTTAACCACCTGTTTCTTCGGCGGGCCTCCATACTACGGTGCTGGGGGAATCGCCTTAGGGCGTGCCTGGCTCGCGTCCGCCGAAGACAAACTGAACCCAGAACGAACGGATACAAGCTAGTCTGAACAAACGATTAATAAATCAAAACTTTCAACAACGGATCTCTTGGTTCCGGCATCGATGAAGAACGCAGCGT		0	0	244	0	0	0	0	0	0	0	0	0	163	435	0	0	0	0	0	0	1658	0	0	0	0	0	0	0	445	535	150	427	0	596	0	0	0	0	0	0	524
Ascomycota	Eurotiomycetes	Onygenales	Ascosphaeraceae	Ascosphaera	major	2cb196acb7b429d2c1f3b05e0d1ae992	CTTGGTCATTTAGAGGAAGTAAAAGTCGTAACAAGGTTTCCGTAGGTGAACCTGCGGAAGGATCATTAACGTGTCTGTGCGGTTGGGCTTCGGCCCTCTGCGCTCACCCACCCTTGTCTTAACTACCTGTTTCTTCGGCGGGCCTCCATACTACGGTGCTGGGGGAATCGCCTTAGGGCGTGCCTGGCTAGCGTCCGCCGAAGACAAACTGAACCCAGAACGAACGGATACAAGCTAGTCTGAACAAACGATTAATAAATCAAAACTTTCAACAACGGATCTCTTGGTTCCGGCATCGATGAAGAACGCAGCGT		0	0	0	0	0	0	0	0	0	1786	0	0	68	546	1332	1780	59	0	0	0	0	0	0	0	0	0	0	0	0	0	120	0	0	0	0	282	483	0	0	0	813
Ascomycota	Saccharomycetes	Saccharomycetales	Saccharomycetaceae	Zygosaccharomyces	favi	1dc9852b398ee7055b6d729feebbce92	ACCTTGGTCATTTAGAGGAAGTAAAAGTCGTAACAAGGTTTCCGTAGGTGAACCTGCGGAAGGATCATTAGAGAAAAATTCTAAGATTGACGGAAGGGGATGAAATATATAATGGGGAGAGCCTGCGCTTAATTGCGCGGTTCTTTTCTTTCATCTACCTTTTAGTCTCTTTACACACAGTGGAGTTTTTTCTTTGGAAAAAGTTAAAGTTCTTCTTTGGGGAGAAAAGATTTAGTTCTTTTTCTCCCCAGAGGTAAACACAAACAATTTTTAATGTTAACAAAATACAAGTTTTAGTCAAGAGATTATGAAATTAAAAACAAAACAAAATATTCAAAACTTTCAACAACGGATCTCTTGGTTCTCGCATCGATGAAGAACGCAGCGT		0	0	0	0	0	0	0	0	0	0	0	0	0	0	0	0	0	0	0	0	0	0	0	0	0	0	0	0	0	0	0	0	0	0	0	0	0	0	0	0	0
Ascomycota	Eurotiomycetes	Eurotiales	Aspergillaceae	Penicillium	citrinum	ea39d488f0e5ca1575807bd3ba52d565	CTTGGTCATTTAGAGGAAGTAAAAGTCGTAACAAGGTTTCCGTAGGTGAACCTGCGGAAGGATCATTACCGAGTGAGGGCCCTCTGGGTCCAACCTCCCACCCGTGTTGCACGAACCTGTGTTGCTTCGGCGGGCCCGCCGCCTAGGCCGCCGGGGGGCATCCGCCCCCGGGCCCGCGCCCGCCGAAGCCCCCCTCTGAACGCTGTCTGAAGTTGCAGTCTGAGAAACTAGCTAAATTAGTTAAAACTTTCAACAACGGATCTCTTGGTTCCGGCATCGATGAAGAACGCAGCA		0	0	0	0	0	0	0	0	300	0	0	0	0	0	0	0	0	0	0	0	151	0	0	0	0	0	0	0	0	0	0	0	0	0	2840	0	0	0	0	922	46
Mucoromycota	Mortierellomycetes	Mortierellales	Mortierellaceae	Mortierella		c590a658b3d36b07368e33b801c8f8a7	TCTTGGTCATTTAGAGGAAGTAAAAGTCGTAACAAGGTTTCCGTAGGTGAACCTGCGGAAGGATCATTCATGAATAAGGAGGTTGCGTTTACGCGCCTCTATTGAAAAATCCAGGCGAGGCTATTTTTAGCTGAGCTTTTATATTTTTTCTATTTACTCTTTTAAAAGGTAAAACGGATGTTATTACATATCTCGTCAGAGAATTAAATAATAAAACTTTCAACAACGGATCTCTTGGTTCTCGCATCGATGAAGAACGCAGCGTAGACCAAGTCTCTGCTAC		41	0	0	0	131	0	1940	0	0	0	0	0	0	0	491	120	0	524	0	0	0	54	844	1466	0	0	118	0	0	912	423	0	1208	111	0	0	0	0	0	0	0
Ascomycota	Eurotiomycetes	Onygenales	Ascosphaeraceae	Ascosphaera	major	ac80c560dd50911b8c7507c58510e634	CTTGGTCATTTAGAGGAAGTAAAAGTCGTAACAAGGTTTCCGTAGGTGAACCTGCGGAAGGATCATTAACGTGTCTGTGCGGTTGGGCTTCGGCCCTCTGCGCTCACCCACCCTTGTCTTAACTACCTGTTTCTTCGGCGGGCCTCCATACTACGGTGCTGGGGGAATCGCCTTAGGGCGTGCCTGGCTCGCGTCCGCCGAAGACAAACCGAACCCAGAACGAACGGATACAAGCTAGTCTGAACAAACGATTAATAAATCAAAACTTTCAACAACGGATCTCTTGGTTCCGGCATCGATGAAGAACGCAGCA		0	542	0	0	0	0	0	0	0	327	0	0	0	0	797	728	0	0	0	0	287	0	0	0	0	0	0	0	0	0	400	0	0	420	0	0	0	0	0	821	1264
Ascomycota	Eurotiomycetes	Onygenales	Ascosphaeraceae	Ascosphaera	major	7b79dd1c519db958fd4dc6b5f722b699	CTTGGTCATTTAGAGGAAGTAAAAGTCGTAACAAGGTTTCCGTAGGTGAACCTGCGGAAGGATCATTAACGTGTCTGTGCGGTTGGGCTTCGGCCCTCTGCGCTCACCCACCCTTGTCTTAACCACCTGTTTCTTCGGCGGGCCTCCATACTACGGTGCTGGGGGAATCGCCTTAGGGCGTGCCTGGCTCGCGTTCGCCGAAGACAAACTGAACCCAGAACGAACGGATACAAGCTAGTCTGAACAAACGATTAATAAATCAAAACTTTCAACAACGGATCTCTTGGTTCCGGCATCGATGAAGAACGCAGCGT		0	713	0	0	0	0	0	0	0	0	0	0	0	229	199	626	1109	0	0	0	0	0	667	0	0	0	0	0	0	0	0	661	0	0	0	0	0	0	71	765	0
Ascomycota	Eurotiomycetes	Onygenales	Ascosphaeraceae	Ascosphaera	major	7980e506f68ef8339d127bf36731f38f	CTTGGTCATTTAGAGGAAGTAAAAGTCGTAACAAGGTTTCCGTAGGTGAACCTGCGGAAGGATCATTAACGTGTCTGTGCGGTTGGGCTTCGGCCCTCTGCGCTCACCCACCCTTGTCTTAACTACCTGTTTCTTCGGCGGGCCTCCATACTACGGTGCTGGGGGAATCGCCTTAGGGCGTGCCTGGCTAGCGTCCGCCGAAGACAAACTGAACCCAGAACGAACGGATACAAGCTAGTCTGAACAAACGATTAATAAATCAAAACTTTCAACAACGGATCTCTTGGTTCCGGCATCGATGAAGAACGCAGCA		0	0	0	0	0	0	0	0	0	625	0	0	181	1546	451	579	167	0	0	0	0	0	0	0	0	0	0	0	0	0	339	0	0	0	0	721	1333	0	0	0	284
Ascomycota	Eurotiomycetes	Onygenales	Ascosphaeraceae	Ascosphaera	major	b1dc8de997b1724462557c5f043f20bf	ACCTTGGTCATTTAGAGGAAGTAAAAGTCGTAACAAGGTTTCCGTAGGTGAACCTGCGGAAGGATCATTAACGTGTCTGTGCGGTTGGGCTTCGGCCCTCCGCGCTCACCCACCCTTGTCTTAACTACCTGTTTCTTCGGCGGGCCTCCATACTACGGTGCTGGGGGAATCGCCTTAGGGCGTGCCTGGCTCGCGTCCGCCGAAGACAAACTGAACCCAGAACGAACGGATACAAGCTAGTCTGAACAAACGATTAATAAATCAAAACTTTCAACAACGGATCTCTTGGTTCCGGCATCGATGAAGAACGCAGCGT		0	0	0	0	0	0	0	0	0	272	0	0	0	0	0	0	307	0	0	0	196	0	0	0	0	0	0	0	515	161	0	0	0	0	115	0	1135	0	0	0	1015
Ascomycota	Eurotiomycetes	Onygenales	Ascosphaeraceae	Ascosphaera	major	fb661d1780e60b0eeb751587d7cc13fa	ACCTTGGTCATTTAGAGGAAGTAAAAGTCGTAACAAGGTTTCCGTAGGTGAACCTGCGGAAGGATCATTAACGTGTCTGTGCGGTTGGGCTTCGGCCCTCCGCGCTCACCCACCCTTGTCTTAACTACCTGTTTCTTCGGCGGGCCTCCATACTACGGTGCTGGGGGAATCGCCTTAGGGCGTGCCTGGCTCGCGTCCGCCGAAGACAAACTGAACCCAGAACGAACGGATACAAGCTAGTCTGAACAAACGATTAATAAATCAAAACTTTCAACAACGGATCTCTTGGTTCCGGCATCGATGAAGAACGCAGCA		0	0	0	0	0	0	0	0	0	830	0	0	0	0	0	0	90	0	0	0	638	0	0	0	0	0	0	0	193	492	0	0	0	0	31	0	330	0	0	0	343
Ascomycota	Eurotiomycetes	Onygenales	Ascosphaeraceae	Ascosphaera	major	958694f667ae009f6f5fd864c09f747d	ACCTTGGTCATTTAGAGGAAGTAAAAGTCGTAACAAGGTTTCCGTAGGTGAACCTGCGGAAGGATCATTAACGTGTCTGTGCGGTTGGGCTTCGGCCCTCTGCGCTTACCCACCCTTGTCTTAACCACCTGTTTCTTCGGCGGGCCTCCATACTACGGTGCTGGGGGAATCGCCTTAGGGCGTGCCTGGCTCGCGTCCGCCGAAGACAAACTGAACCCAGAACGAACGGATACAAGCTAGTCTGAACAAACGATTAATAAATCAAAACTTTCAACAACGGATCTCTTGGTTCCGGCATCGATGAAGAACGCAGCGT		0	479	123	98	0	0	0	0	0	0	0	0	0	0	1798	1958	0	0	0	0	0	0	0	0	0	37	0	0	113	0	0	427	0	0	0	452	445	0	171	0	0
Ascomycota	Eurotiomycetes	Onygenales	Ascosphaeraceae	Ascosphaera	major	f934b363e849ff2cdd7869e91049e99a	ACCTTGGTCATTTAGAGGAAGTAAAAGTCGTAACAAGGTTTCCGTAGGTGAACCTGCGGAAGGATCATTAACGTGTCTGTGCGGTTGGGCTTCGGCCCTCTGCGCTCACCCACCCTTGTCTTAACTACCTGTTTCTTCGGCGGGCCTCCATACTACGGTGCTGGGGGAATCGCCTTAGGGCGTGCCTGGCTCGCGTCCGCCGAAGACAAACTGAACCCAGAACGAACGGATACAAGCTAGTCTGAACAAACGATTAATAAATCAAAACTTTCAACAACGGATCTCTTGGTTCCGGCATCGATGAAGAACGCAGCGT		0	0	0	0	0	0	0	121	459	0	0	0	0	0	0	0	0	0	0	0	0	0	0	0	0	0	0	0	0	238	930	381	0	0	0	0	0	0	0	0	0
Ascomycota	Eurotiomycetes	Onygenales	Ascosphaeraceae	Ascosphaera	major	427ac5da00dcb302acc4df1ccaefde17	CTTGGTCATTTAGAGGAAGTAAAAGTCGTAACAAGGTTTCCGTAGGTGAACCTGCGGAAGGATCATTAACGTGTCTGTGCGGTTGGGCTTTGGCCCTCTGCGCTTACCCACCCTTGTCTTAACTACCTGTTTCTTCGGCGGGCCTCCATACTACGGTGCTGGGGGAATCGCCTTAGGGCGTGCCTGGCTCGCGTCCGCCGAAGACAAACTGAACCCAGAACGAACGGATACAAGCTAGTCTGAACAAACGATTAATAAATCAAAACTTTCAACAACGGATCTCTTGGTTCCGGCATCGATGAAGAACGCAGCA		0	1023	0	0	0	0	0	0	0	0	0	191	0	598	494	0	566	0	0	0	0	0	0	0	0	0	0	0	0	0	192	305	0	0	0	0	0	0	0	0	1274
Ascomycota	Eurotiomycetes	Onygenales	Ascosphaeraceae	Ascosphaera	major	4ec88a0ade303e4b36dad093929557d3	ACCTTGGTCATTTAGAGGAAGTAAAAGTCGTAACAAGGTTTCCGTAGGTGAACCTGCGGAAGGATCATTAACGTGTCTGTGCGGTTGGGCTTCGGCCCTCTGCGCTTACCCACCCTTGTCTTAACCACCTGTTTCTTCGGCGGGCCTCCATACTACGGTGCTGGGGGAATCGCCTTAGGGCGTGCCTGGCTCGCGTCCGCCGAAGACAAACTGAACCCAGAACGAACGGATACAAGCTAGTCTGAACAAACGATTAATAAATCAAAACTTTCAACAACGGATCTCTTGGTTCCGGCATCGATGAAGAACGCAGCA		0	1386	0	0	0	0	0	0	0	0	0	0	0	0	566	677	0	0	0	0	0	0	0	0	0	87	0	0	353	0	0	140	0	0	0	159	157	0	60	0	0
Ascomycota	Dothideomycetes	Pleosporales	Pleosporaceae	Alternaria	alternata	5602b789d088edcc81effc844222c61e	CTACTTGGTCATTTAGAGGAAGTAAAAGTCGTAACAAGGTCTCCGTAGGTGAACCTGCGGAGGGATCATTACACAAATATGAAGGCGGGCTGGAACCTCTCGGGGTTACAGCCTTGCTGAATTATTCACCCTTGTCTTTTGCGTACTTCTTGTTTCCTTGGTGGGTTCGCCCACCACTAGGACAAACATAAACCTTTTGTAATTGCAATCAGCGTCAGTAACAAATTAATAATTACAACTTTCAACAACGGATCTCTTGGTTCTGGCATCGATGAAGAACGCAGCA		0	0	0	191	0	0	0	0	401	0	0	268	0	0	0	0	0	0	0	0	0	0	0	0	0	0	0	0	0	0	0	0	0	0	0	758	0	0	0	0	0
Ascomycota	Eurotiomycetes	Onygenales	Ascosphaeraceae	Ascosphaera	major	333a97e3f526efc7845066100a3ee557	ACCTTGGTCATTTAGAGGAAGTAAAAGTCGTAACAAGGTTTCCGTAGGTGAACCTGCGGAAGGATCATTAACGTGTCTGTGCGGTTGGGCTTCGGCCCTCTGCGCTCACCCACCCTTGTCTTAACTACCTGTTTCTTCGGCGGGCCTCCATACTACGGTGCTGGGGGAATCGCCTTAGGGCGTGCCTGGCTCGCGTCCGCCGAAGACAAACTGAACCCAGAACGAACGGATACAAGCTAGTCTGAACAAACGATTAATAAATCAAAACTTTCAACAACGGATCTCTTGGTTCCGGCATCGATGAAGAACGCAGCA		0	0	0	0	0	0	0	0	0	0	0	0	0	0	0	0	0	0	0	0	0	0	0	0	0	0	0	0	0	325	344	1180	0	0	0	0	0	0	0	0	0
Ascomycota	Eurotiomycetes	Onygenales	Ascosphaeraceae	Ascosphaera	major	df2d3d1b0ab40a08be7e02cd8dbb3934	ACCTTGGTCATTTAGAGGAAGTAAAAGTCGTAACAAGGTTTCCGTAGGTGAACCTGCGGAAGGATCATTAACGTGTCTGTGCGGTTGGGCTTCGGCCCTCTGCGCTCACCCACCCTTGTCTTAACTACCTGTTTCTTCGGCGGGCCTCCATACTACGGTGCTGGGGGAATCGCCTTAGGGCGTGCCTGGCTAGCGTCCGCCGAAGACAAACTGAACCCAGAACGAACGGATACAAGCTAGTCTGAACAAACGATTAATAAATCAAAACTTTCAACAACGGATCTCTTGGTTCCGGCATCGATGAAGAACGCAGCGT		0	0	0	0	0	0	0	0	0	0	1178	0	0	0	0	0	0	0	0	0	39	0	0	0	0	0	0	0	449	749	0	146	0	0	0	41	0	1312	0	0	0
Ascomycota	Eurotiomycetes	Onygenales	Ascosphaeraceae	Ascosphaera	major	cfbcf67c7a97bb0cdf673d0079da5d25	CTTGGTCATTTAGAGGAAGTAAAAGTCGTAACAAGGTTTCCGTAGGTGAACCTGCGGAAGGATCATTAACGTGTCTGTGCGGTTGGGCTTCGGCCCTCTGCGCTCACCCACCCTTGTCTTAACCACCTGTTTCTTCGGCGGGCCTCCATACTACGGTGCTGGGGGAATCGCCTTAGGGCGTGCCTGGCTCGCGTTCGCCGAAGACAAACTGAACCCAGAACGAACGGATACAAGCTAGTCTGAACAAACGATTAATAAATCAAAACTTTCAACAACGGATCTCTTGGTTCCGGCATCGATGAAGAACGCAGCA		0	209	0	0	0	0	0	0	0	0	0	0	0	531	533	242	372	0	0	0	0	0	211	0	0	0	0	0	0	0	0	252	0	0	0	0	0	0	200	288	0
Ascomycota	Eurotiomycetes	Onygenales	Ascosphaeraceae	Ascosphaera	major	881ab5e13bf906682f563a66166316ab	CTACTTGGTCATTTAGAGGAAGTAAAAGTCGTAACAAGGTTTCCGTAGGTGAACCTGCGGAAGGATCATTAACGTGTCTGTGCGGTTGGGCTTCGGCCCTCTGCGCTCACCCACCCTTGTCTTAACCACCTGTTTCTTCGGCGGGCCTCCATACTACGGTGCTGGGGGAATCGCCTTAGGGCGTGCCTGGCTCGCGTCCGCCGAAGACAAACTGAACCCAGAACGAACGGATACAAGCTAGTCTGAACAAACGATTAATAAATCAAAACTTTCAACAACGGATCTCTTGGTTCCGGCATCGATGAAGAACGCAGCA		0	0	0	0	0	0	0	0	0	1061	0	0	0	0	962	0	0	0	0	0	0	327	119	0	0	0	0	0	0	0	0	0	0	0	0	0	463	290	0	0	0
Ascomycota	Eurotiomycetes	Onygenales	Ascosphaeraceae	Ascosphaera	major	0d96498d9063d050346239c4a926d868	ACCTTGGTCATTTAGAGGAAGTAAAAGTCGTAACAAGGTTTCCGTAGGTGAACCTGCGGAAGGATCATTAACGTGTCTGTGCGGTTGGGCTTCGGCCCTCTGCGCTCACCCACCCTTGTCTTAACTACCTGTTTCTTCGGCGGGCCTCCATACTACGGTGCTGGGGGAATCGCCTTAGGGCGTGCCTGGCTCGCGTTCGCCGAAGACAAACTGAACCCAGAACGAACGGATACAAGCTAGTCTGAACAAACGATTAATAAATCAAAACTTTCAACAACGGATCTCTTGGTTCCGGCATCGATGAAGAACGCAGCA		0	1649	0	0	33	0	0	0	0	0	0	0	270	0	0	209	0	0	0	0	0	0	0	0	0	0	0	0	0	0	0	0	0	0	0	0	0	320	0	82	0
Ascomycota	Eurotiomycetes	Onygenales	Ascosphaeraceae	Ascosphaera	major	206848f41578df2891a489776f6e266b	CTTGGTCATTTAGAGGAAGTAAAAGTCGTAACAAGGTTTCCGTAGGTGAACCTGCGGAAGGATCATTAACGTGTCTGTGCGGTTGGGCTTCGGCCTTCTGCGCTTACCCACCCTTGTCTTAACCACCTGTTTCTTCGGCGGGCCTCCATACTACGGTGCTGGGGGAATCGCCTTAGGGCGTGCCTGGCTCGCGTCCGCCGAAGACAAACTGAACCCAGAACGAACGGATACAAGCTAGTCTGAACAAACGATTAATAAATCAAAACTTTCAACAACGGATCTCTTGGTTCCGGCATCGATGAAGAACGCAGCA		0	0	0	0	0	0	0	0	0	0	0	0	0	361	0	0	0	0	0	0	0	0	0	0	0	0	0	0	191	13	0	0	0	0	0	936	773	0	0	0	0
Ascomycota	Saccharomycetes	Saccharomycetales	Saccharomycetaceae	Zygosaccharomyces	favi	1634d9142c8c3699beda21b58fed4b30	CTTGGTCATTTAGAGGAAGTAAAAGTCGTAACAAGGTTTCCGTAGGTGAACCTGCGGAAGGATCATTAGAGAAAAATTCTAAGATTGACGGAAGGGGATGAAATATATAATGGGGAGAGCCTGCGCTTAATTGCGCGGTTCTTTTCTTTCATCTACCTTTTAGTCTCTTTACACACAGTGGAGTTTTTTCTTTGGAAAAAGTTAAAGTTCTTCTTTGGGGAGAAAAGATTTAGTTCTTTTTCTCCCCAGAGGTAAACACAAACAATTTTTAATGTTAACAAAATACAAGTTTTAGTCAAGAGATTATGAAATTAAAAACAAAACAAAATATTCAAAACTTTCAACAACGGATCTCTTGGTTCTCGCATCGATGAAGAACGCAGCGT		0	0	0	0	0	0	0	0	0	0	0	76	0	0	0	0	0	0	0	0	0	0	0	0	0	0	0	0	0	0	0	0	0	0	0	0	0	0	0	0	0
Ascomycota	Eurotiomycetes	Onygenales	Ascosphaeraceae	Ascosphaera	major	2a36004123563b8d243aed189a76b35e	CTTGGTCATTTAGAGGAAGTAAAAGTCGTAACAAGGTTTCCGTAGGTGAACCTGCGGAAGGATCATTAACGTGTCTGTGCGGTTGGGCTTCGGCCCTCCGCGCTCACCCACCCTTGTCTTAACTACCTGTTTCTTCGGCGGGCCTCCATACTACGGTGCTGGGGGAATCGCCTTAGGGCGTGCCTGGCTCGCGTTCGCCGAAGACAAACCGAACCCAGAACGAACGGATACAAGCTAGTCTGAACAAACGATTAATAAATCAAAACTTTCAACAACGGATCTCTTGGTTCCGGCATCGATGAAGAACGCAGCGT		127	271	0	0	0	0	0	0	0	1294	337	370	0	0	0	0	0	0	0	0	0	0	0	0	0	0	0	0	565	190	544	195	0	0	0	0	0	0	0	0	0
Ascomycota	Eurotiomycetes	Onygenales	Ascosphaeraceae	Ascosphaera	major	a335c82666629118785e93fa3b662eb6	CTTGGTCATTTAGAGGAAGTAAAAGTCGTAACAAGGTTTCCGTAGGTGAACCTGCGGAAGGATCATTAACGTGTCTGTGCGGTTGGGCTTCGGCCCTCTGCGCTCACCCACCCTTGTCTTAACTACCTGTTTCTTCGGCGGGCCTCCATACTACGGTGCTGGGGGAATCGCCTTAGGGCGTGCCTGGCTCGCGTCCGCCGAAGACAAACCGAACCCAGAACGAACGGATACAAGCTAGTCTGAACAAACGATTAATAAATCAAAACTTTCAACAACGGATCTCTTGGTTCCGGCATCGATGAAGAACGCAGCGT		0	386	0	0	0	0	0	0	0	236	0	0	0	0	271	259	0	0	0	0	94	0	0	0	0	0	0	0	0	0	151	0	0	1261	0	0	0	0	0	232	402
Ascomycota	Eurotiomycetes	Onygenales	Ascosphaeraceae	Ascosphaera	major	8965e197d0ba5a77140fa0fff4594317	CTTGGTCATTTAGAGGAAGTAAAAGTCGTAACAAGGTTTCCGTAGGTGAACCTGCGGAAGGATCATTAACGTGTCTGTGCGGTTGGGCTTCGGCCCTCCGCGCTCACCCACCCTTGTCTTAACTACCTGTTTCTTCGGCGGGCCTCCATACTACGGTGCTGGGGGAATCGCCTTAGGGCGTGCCTGGCTCGCGTTCGCCGAAGACAAACCGAACCCAGAACGAACGGATACAAGCTAGTCTGAACAAACGATTAATAAATCAAAACTTTCAACAACGGATCTCTTGGTTCCGGCATCGATGAAGAACGCAGCA		0	774	0	0	0	0	0	0	0	411	1051	965	0	0	0	0	0	0	0	0	0	0	0	0	0	0	0	0	194	527	0	76	0	0	0	0	0	0	0	0	0
Ascomycota	Eurotiomycetes	Onygenales	Ascosphaeraceae	Ascosphaera	major	2b5e399455815076eadff17febe169e2	CTTGGTCATTTAGAGGAAGTAAAAGTCGTAACAAGGTTTCCGTAGGTGAACCTGCGGAAGGATCATTAACGTGTCTGTGCGGTTGGGCTTCGGCCTTCTGCGCTTACCCACCCTTGTCTTAACCACCTGTTTCTTCGGCGGGCCTCCATACTACGGTGCTGGGGGAATCGCCTTAGGGCGTGCCTGGCTCGCGTCCGCCGAAGACAAACTGAACCCAGAACGAACGGATACAAGCTAGTCTGAACAAACGATTAATAAATCAAAACTTTCAACAACGGATCTCTTGGTTCCGGCATCGATGAAGAACGCAGCGT		0	0	0	0	0	0	0	0	0	0	0	0	0	138	0	0	0	0	0	0	0	0	0	0	0	0	0	0	495	46	0	0	0	0	0	359	282	0	0	0	0
Ascomycota	Eurotiomycetes	Onygenales	Ascosphaeraceae	Ascosphaera	major	065aebf317c26695eaddea917d4889c8	ACCTTGGTCATTTAGAGGAAGTAAAAGTCGTAACAAGGTTTCCGTAGGTGAACCTGCGGAAGGATCATTAACGTGTCTGTGCGGTTGGGCTTCGGCCCTCCGCGCTCACCCACCCTTGTCTTAACTACCTGTTTCTTCGGCGGGCCTCCATACTACGGTGCTGGGGGAATCGCCTTAGGGCGTGCCTGGCTCGCGTTCGCCGAAGACAAACTGAACCCAGAACGAACGGATACAAGCTAGTCTGAACAAACGATTAATAAATCAAAACTTTCAACAACGGATCTCTTGGTTCCGGCATCGATGAAGAACGCAGCGT		0	0	0	0	0	0	0	0	0	0	0	0	0	0	826	0	0	0	0	0	0	0	0	0	0	108	0	0	0	0	0	575	0	0	0	0	0	639	0	0	0
Ascomycota	Eurotiomycetes	Onygenales	Ascosphaeraceae	Ascosphaera	major	4fb8ba650d95c6f6afd498c32bfd242b	CTACTTGGTCATTTAGAGGAAGTAAAAGTCGTAACAAGGTTTCCGTAGGTGAACCTGCGGAAGGATCATTAACGTGTCTGTGCGGTTGGGCTTCGGCCCTCTGCGCTCACCCACCCTTGTCTTAACTACCTGTTTCTTCGGCGGGCCTCCATACTACGGTGCTGGGGGAATCGCCTTAGGGCGTGCCTGGCTAGCGTCCGCCGAAGACAAACTGAACCCAGAACGAACGGATACAAGCTAGTCTGAACAAACGATTAATAAATCAAAACTTTCAACAACGGATCTCTTGGTTCCGGCATCGATGAAGAACGCAGCA		0	616	252	0	0	0	0	0	0	0	0	1245	0	0	0	0	0	0	0	0	0	0	499	0	0	0	0	0	0	0	0	0	0	417	590	0	0	0	0	0	0
						16685810f77e0e5931e3de69f852e019	CTACTTGGTCATTTAGAGGAAGTAAAAGTCGTAACAAGGTTTCCGTAGGTGAACCTGCGGAAGGATCATTCATGAATAAGGAGGTTGCGTTTACGCGCCTCTATTGAAAAATCCAGGCGAGGCTATTTTTAGCTGAGCTTTTATATTTTTTCTATTTACTCTTTTAAAAGGTAAAACGGATGTTATTACATATCTCGTCAGAGAATTAAATAATAAAACTTTCAACAACGGATCTCTTGGTTCTCGCATCGATGAAGAACGCAGCAAGACCAAGTCTCTGCTA		0	0	0	0	0	0	0	0	0	0	0	0	0	0	0	0	62	0	264	0	0	0	0	0	0	0	0	0	0	0	0	0	0	0	0	0	0	0	0	0	0
Ascomycota	Eurotiomycetes	Onygenales	Ascosphaeraceae	Ascosphaera	major	cc11c446fc78279e5b9d0f5121bdab03	CTACTTGGTCATTTAGAGGAAGTAAAAGTCGTAACAAGGTTTCCGTAGGTGAACCTGCGGAAGGATCATTAACGTGTCTGTGCGGTTGGGCTTCGGCCCTCTGCGCTCACCCACCCTTGTCTTAACTACCTGTTTCTTCGGCGGGCCTCCATACTACGGTGCTGGGGGAATCGCCTTAGGGCGTGCCTGGCTCGCGTTCGCCGAAGACAAACTGAACCCAGAACGAACGGATACAAGCTAGTCTGAACAAACGATTAATAAATCAAAACTTTCAACAACGGATCTCTTGGTTCCGGCATCGATGAAGAACGCAGCA		0	0	299	0	0	0	0	0	0	0	0	0	0	846	0	0	0	0	0	0	0	0	1666	0	0	0	0	0	0	0	386	0	0	0	0	196	0	0	0	0	0
Ascomycota	Eurotiomycetes	Onygenales	Ascosphaeraceae	Ascosphaera	major	d8a21d25f06a8fd8d5ce012eef49ff74	ACCTTGGTCATTTAGAGGAAGTAAAAGTCGTAACAAGGTTTCCGTAGGTGAACCTGCGGAAGGATCATTAACGTGTCTGTGCGGTTGGGCTTCGGCCCTCTGCGCTCACCCACCCTTGTCTTAACTACCTGTTTCTTCGGCGGGCCTCCATACTACGGTGCTGGGGGAATCGCCTTAGGGCGTGCCTGGCTAGCGTCCGCCGAAGACAAACTGAACCCAGAACGAACGGATACAAGCTAGTCTGAACAAACGATTAATAAATCAAAACTTTCAACAACGGATCTCTTGGTTCCGGCATCGATGAAGAACGCAGCA		0	0	0	0	0	0	0	0	0	0	391	0	0	0	0	0	0	0	0	0	105	0	0	0	0	0	0	0	152	242	0	430	98	0	0	99	0	468	0	177	0
Ascomycota	Sordariomycetes	Xylariales	Amphisphaeriaceae	Seimatosporium	lichenicola	4c573c3e7bd1e1c1f9f41f2106943456	CTACTTGGTCATTTAGAGGAAGTAAAAGTCGTAACAAGGTCTCCGTTGGTGAACCAGCGGAGGGATCATTACAGAGTTATCTAACTCCCAAACCCATGTGAACTTACCATTGTTGCCTCGGCAGAACCTACCCGGTACCTACCCTGTAACGACCTACCCTGTAGCGAGTTACCTGGGAACGGCTTACCCTGTAGTGCGCTGCCGGCGGACCTCTTAACTCTTGTTATTTTATAGTAATCTGAGCGTCTTATTTTAATAAGTCAAAACTTTCAACAACGGATCTCTTGGTTCTGGCATCGATGAAGAACGCAGC		0	0	0	0	0	0	0	0	0	0	0	0	0	0	0	0	0	0	0	0	0	0	0	0	0	0	0	0	0	0	0	0	0	0	0	0	0	0	0	0	8
Ascomycota	Eurotiomycetes	Onygenales	Ascosphaeraceae	Ascosphaera	major	3ba1fe75ca3ead0e25854054f4c567ff	TCTTGGTCATTTAGAGGAAGTAAAAGTCGTAACAAGGTTTCCGTAGGTGAACCTGCGGAAGGATCATTAACGTGTCTGTGCGGTTGGGCTTCGGCCCTCTGCGCTCACCCACCCTTGTCTTAACTACCTGTTTCTTCGGCGGGCCTCCATACTACGGTGCTGGGGGAATCGCCTTAGGGCGTGCCTGGCTCGCGTTCGCCGAAGACAAACTGAACCCAGAACGAACGGATACAAGCTAGTCTGAACAAACGATTAATAAATCAAAACTTTCAACAACGGATCTCTTGGTTCCGGCATCGATGAAGAACGCAGCGT		0	188	0	0	0	0	0	0	0	0	0	0	0	0	0	252	0	0	0	0	0	0	0	0	0	0	0	0	0	0	0	294	0	0	0	0	0	0	63	110	0
						8ad786fdec4b27de48eaa79ee7d17339	CTACTTGGTCATTTAGAGGAAGTAAAAGTCGTAACAAGGTTTCCGTAGGTGAACCTGCGGAAGGATCATTCATGAATAAGGAGGTTGCGTTTACGCGCCTCTATTGAAAAATCCAGGCGAGGCTATTTTTAGCTGAGCTTTTATATTTTTTCTATTTACTCTTTTAAAAGGTAAAACGGATGTTATTACATATCTCGTCAGAGAATTAAATAATAAAACTTTCAACAACGGATCTCTTGGTTCTCGCATCGATGAAGAACGCAGCGTAGACCAAGTCTCTGCT		0	0	0	0	0	0	0	0	0	0	0	0	0	300	389	0	0	0	0	0	0	0	0	0	0	0	0	0	0	0	0	0	0	0	0	81	0	0	0	0	0
Ascomycota	Eurotiomycetes	Onygenales	Ascosphaeraceae	Ascosphaera	major	d35587595f74fd38b1c0452444d0a04c	ACCTTGGTCATTTAGAGGAAGTAAAAGTCGTAACAAGGTTTCCGTAGGTGAACCTGCGGAAGGATCATTAACGTGTCTGTGCGGTTGGGCTTTGGCCCTCTGCGCTTACCCACCCTTGTCTTAACTACCTGTTTCTTCGGCGGGCCTCCATACTACGGTGCTGGGGGAATCGCCTTAGGGCGTGCCTGGCTCGCGTCCGCCGAAGACAAACTGAACCCAGAACGAACGGATACAAGCTAGTCTGAACAAACGATTAATAAATCAAAACTTTCAACAACGGATCTCTTGGTTCCGGCATCGATGAAGAACGCAGCA		0	0	138	0	0	0	0	0	101	180	0	0	0	0	0	0	0	0	0	0	0	0	473	0	0	162	0	0	0	66	0	0	0	0	0	0	0	0	0	0	0
Ascomycota	Dothideomycetes	Capnodiales	Davidiellaceae	Cladosporium	cladosporioides	d8fa48d3de1db1a4f2c9ab3c3d2931fc	CTACTTGGTCATTTAGAGGAAGTAAAAGTCGTAACAAGGTCTCCGTAGGTGAACCTGCGGAGGGATCATTACAAGTGACCCCGGTCTAACCACCGGGATGTTCATAACCCTTTGTTGTCCGACTCTGTTGCCTCCGGGGCGACCCTGCCTTCGGGCGGGGGCTCCGGGTGGACACTTCAAACTCTTGCGTAACTTTGCAGTCTGAGTAAACTTAATTAATAAATTAAAACTTTTAACAACGGATCTCTTGGTTCTGGCATCGATGAAGAACGCAGCGTAGACC		0	0	0	0	0	0	0	0	0	0	0	0	111	0	0	0	0	0	0	0	0	0	0	0	0	240	0	0	0	0	0	107	0	0	0	0	0	0	0	0	0
Ascomycota	Eurotiomycetes	Onygenales	Ascosphaeraceae	Ascosphaera	major	2322c45c6f7c12f1275046b6d6808b43	CTTGGTCATTTAGAGGAAGTAAAAGTCGTAACAAGGTTTCCGTAGGTGAACCTGCGGAAGGATCATTAACGTGTCTGTGCGGTTGGGCTTCGGCCCTCCGCGCTCACCCACCCTTGTCTTAACCACCTGTTTCTTCGGCGGGCCTCCATACTACGGTGCTGGGGGAATCGCCTTAGGGCGTGCCTGGCTCGCGTCCGCCGAAGACCAACTGAACCCAGAACGAACGGATACAAGCTAGTCTGAACAAACGATTAATAAATCAAAACTTTCAACAACGGATCTCTTGGTTCCGGCATCGATGAAGAACGCAGCGT		0	0	0	0	0	0	0	0	0	188	0	85	0	911	0	789	0	0	0	0	0	0	447	0	0	0	0	0	0	0	0	825	0	0	0	0	0	0	54	0	0
Ascomycota	Eurotiomycetes	Onygenales	Ascosphaeraceae	Ascosphaera	major	27791c8d69b2423c8c36d2fe0f04955f	CTTGGTCATTTAGAGGAAGTAAAAGTCGTAACAAGGTTTCCGTAGGTGAACCTGCGGAAGGATCATTAACGTGTCTGTGCGGTTGGGCTTCGGCCCTCTGCGCTCACCCACCCTTGTCTTAACTACCTGTTTCTTCGGCGGGCCTCCATACTACGGTGCTGGGGGGATCGCCTTAGGGCGTGCCTGGCTCGCGTCCGCCGAAGACAAACTGAACCCAGAACGAACGGATACAAGCTAGTCTGAACAAACGATTAATAAATCAAAACTTTCAACAACGGATCTCTTGGTTCCGGCATCGATGAAGAACGCAGCGT		0	0	0	0	0	0	0	0	0	0	0	353	0	0	0	0	401	0	0	0	0	0	0	0	0	0	0	0	0	0	128	0	0	671	0	254	177	0	0	0	0
Ascomycota	Dothideomycetes	Pleosporales	Didymosphaeriaceae	Pseudopithomyces	rosae	e35c47835ea0876aab6c9a55e3e1b17d	CTTGGTCATTTAGAGGAAGTAAAAGTCGTAACAAGGTTTCCGTAGGTGAACCTGCGGAAGGATCATTAACCTTTCAAATCAGGGTGCGGCGCGGCCCCCGAGGAGCGGAAACAATCCTTGGGAGGTATGCGGGGGCTTCGAGCCCCCCATTTACGCACGCACGACTGCCATCCTTACTTTACGAGCACCTTCTGTTCTCCCTCGGCGGGGCAACCTGCCGTTGGAACCGAATAAACTCTTTTTGCATCTAGCATTACCTGTTCCGAAACAAACAATCGTTACAACTTTCAACAATGGATCTCTTGGCTCTGGCATCGATGAAGAACGCAGCGT		0	0	0	0	0	0	0	0	0	0	0	172	0	0	0	0	0	0	0	0	0	0	0	0	0	0	0	0	0	0	0	0	0	0	0	0	0	108	0	0	0
Ascomycota	Eurotiomycetes	Onygenales	Ascosphaeraceae	Ascosphaera	major	fff379b05026fc6ec1fee154d065f461	CTTGGTCATTTAGAGGAAGTAAAAGTCGTAACAAGGTTTCCGTAGGTGAACCTGCGGAAGGATCATTAACGTGTCTGTGCGGTTGGGCTTCGGCCCTCCGCGCTCACCCACCCTTGTCTTAACCACCTGTTTCTTCGGCGGGCCTCCATACTACGGTGCTGGGGGAATCGCCTTAGGGCGTGCCTGGCTCGCGTCCGCCGAAGACCAACTGAACCCAGAACGAACGGATACAAGCTAGTCTGAACAAACGATTAATAAATCAAAACTTTCAACAACGGATCTCTTGGTTCCGGCATCGATGAAGAACGCAGCA		0	0	0	0	0	0	0	0	0	0	0	0	0	297	0	253	94	0	0	0	138	0	1267	0	0	0	0	0	0	0	0	282	0	129	0	0	0	0	147	0	131
Ascomycota	Eurotiomycetes	Onygenales	Ascosphaeraceae	Ascosphaera	major	ea5923cd14ef05171297c83e9e0b3fb6	CTACTTGGTCATTTAGAGGAAGTAAAAGTCGTAACAAGGTTTCCGTAGGTGAACCTGCGGAAGGATCATTAACGTGTCTGTGCGGTTGGGCTTCGGCCCTCTGCGCTCACCCACCCTTGTCTTAACCACCTGTTTCTTCGGCGGGCCTCCATACTACGGTGCTGGGGGAATCGCCTTAGGGCGTGCCTGGCTCGCGTTCGCCGAAGACAAACTGAACCCAGAACGAACGGATACAAGCTAGTCTGAACAAACGATTAATAAATCAAAACTTTCAACAACGGATCTCTTGGTTCCGGCATCGATGAAGAACGCAGCGT		0	0	0	0	0	0	0	0	0	0	0	0	0	0	0	0	0	0	0	0	794	0	0	0	0	0	0	0	0	0	0	0	0	0	0	0	0	0	0	0	0
Ascomycota	Eurotiomycetes	Onygenales	Ascosphaeraceae	Ascosphaera	major	ca036df62a9f8ee0ca2871f712c119e7	ACCTTGGTCATTTAGAGGAAGTAAAAGTCGTAACAAGGTTTCCGTAGGTGAACCTGCGGAAGGATCATTAACGTGTCTGTGCGGTTGGGCTTCGGCCCTCTGCGCTCACCCACCCTTGTCTTAACTACCTGTTTCTTCGGCGGGCCTCCATACTACGGTGCTGGGGGGATCGCCTTAGGGCGTGCCTGGCTCGCGTCCGCCGAAGACAAACTGAACCCAGAACGAACGGATACAAGCTAGTCTGAACAAACGATTAATAAATCAAAACTTTCAACAACGGATCTCTTGGTTCCGGCATCGATGAAGAACGCAGCGT		314	0	0	0	0	0	0	0	0	0	0	0	0	0	0	0	0	0	0	0	0	0	164	0	0	0	0	0	227	0	0	220	0	0	0	0	0	0	0	0	0
Ascomycota	Eurotiomycetes	Onygenales	Ascosphaeraceae	Ascosphaera	major	e484d06254bed9381140396de28af606	CTTGGTCATTTAGAGGAAGTAAAAGTCGTAACAAGGTTTCCGTAGGTGAACCTGCGGAAGGATCATTAACGTGTCTGTGCGGTTGGGCTTCGGCCCTCTGCGCTCACCCACCCTTGTCTTAACTACCTGTTTCTTCGGCGGGCCTCCATACTACGGTGCTGGGGGGATCGCCTTAGGGCGTGCCTGGCTCGCGTCCGCCGAAGACAAACTGAACCCAGAACGAACGGATACAAGCTAGTCTGAACAAACGATTAATAAATCAAAACTTTCAACAACGGATCTCTTGGTTCCGGCATCGATGAAGAACGCAGCA		0	0	0	0	0	0	0	0	0	0	0	126	0	0	0	0	155	0	0	0	0	0	0	0	0	0	0	0	0	0	323	0	223	235	0	382	526	0	0	0	0
Ascomycota	Eurotiomycetes	Onygenales	Ascosphaeraceae	Ascosphaera	major	bee256f16c6a7bdecb3c5815b424a027	CTACTTGGTCATTTAGAGGAAGTAAAAGTCGTAACAAGGTTTCCGTAGGTGAACCTGCGGAAGGATCATTAACGTGTCTGTGCGGTTGGGCTTCGGCCCTCCGCGCTCACCCACCCTTGTCTTAACTACCTGTTTCTTCGGCGGGCCTCCATACTACGGTGCTGGGGGAATCGCCTTAGGGCGTGCCTGGCTCGCGTTCGCCGAAGACAAACTGAACCCAGAACGAACGGATACAAGCTAGTCTGAACAAACGATTAATAAATCAAAACTTTCAACAACGGATCTCTTGGTTCCGGCATCGATGAAGAACGCAGCA		0	0	0	0	0	0	0	0	0	0	599	0	0	0	0	0	263	0	0	0	0	0	0	0	0	0	0	0	0	0	0	0	0	0	0	0	0	0	0	0	1126
Ascomycota	Dothideomycetes	Capnodiales				8c5502d1e5fe9b74abe0af5f4f03d82a	CTTGGTCATTTAGAGGAAGTAAAAGTCGTAACAAGGTCTCCGTAGGTGAACCTGCGGAGGGATCATTACAAGTGACCCCGGTCTAACCACCGGGATGTTCATAACCCTTTGTTGTCCGACTCTGTTGCCTCCGGGGCGACCCTGCCTTCGGGCGGGGGCTCCGGGTGGACACTTCAAACTCTTGCGTAACTTTGCAGTCTGAGTAAACTTAATTAATAAATTAAAACTTTTAACAACGGATCTCTTGGTTCTGGCATCGATGAAGAACGCAGCAAGACCAAGT		0	0	0	0	0	0	0	0	696	0	0	0	0	0	0	0	0	70	0	0	0	0	0	0	0	0	0	0	0	0	0	0	0	0	0	0	0	0	0	0	0
Ascomycota	Eurotiomycetes	Onygenales	Ascosphaeraceae	Ascosphaera	major	5a8361e1957e5e81f5d09d44e9772654	CTACTTGGTCATTTAGAGGAAGTAAAAGTCGTAACAAGGTTTCCGTAGGTGAACCTGCGGAAGGATCATTAACGTGTCTGTGCGGTTGGGCTTTGGCCCTCTGCGCTTACCCACCCTTGTCTTAACTACCTGTTTCTTCGGCGGGCCTCCATACTACGGTGCTGGGGGAATCGCCTTAGGGCGTGCCTGGCTCGCGTCCGCCGAAGACAAACTGAACCCAGAACGAACGGATACAAGCTAGTCTGAACAAACGATTAATAAATCAAAACTTTCAACAACGGATCTCTTGGTTCCGGCATCGATGAAGAACGCAGCGT		0	0	0	0	0	0	0	0	0	0	0	0	0	0	0	1684	0	95	0	0	0	0	0	0	0	0	0	0	192	0	0	0	0	0	0	28	0	0	0	28	0
Ascomycota	Eurotiomycetes	Onygenales	Ascosphaeraceae	Ascosphaera	major	b854bf70ec56abefb7cb7e68dc308f6e	ACCTTGGTCATTTAGAGGAAGTAAAAGTCGTAACAAGGTTTCCGTAGGTGAACCTGCGGAAGGATCATTAACGTGTCTGTGCGGTTGGGCTTCGGCCCTCTGCGCTCACCCACCCTTGTCTTAACTACCTGTTTCTTCGGCGGGCCTCCATACTACGGTGCTGGGGGAATCGCCTTAGGGCGTGCCTGGCTCGCGTCCGCCGAAGACAAACCGAACCCAGAACGAACGGATACAAGCTAGTCTGAACAAACGATTAATAAATCAAAACTTTCAACAACGGATCTCTTGGTTCCGGCATCGATGAAGAACGCAGCGT		0	0	0	0	0	0	0	0	0	0	0	0	0	229	0	0	552	0	0	0	0	0	0	0	0	0	0	0	0	0	0	0	0	0	0	0	0	0	0	0	0
Ascomycota	Eurotiomycetes	Eurotiales	Aspergillaceae	Penicillium	citrinum	a5ed5ab550a5f2cbc18cd43fe9073a4e	CTACTTGGTCATTTAGAGGAAGTAAAAGTCGTAACAAGGTTTCCGTAGGTGAACCTGCGGAAGGATCATTACCGAGTGAGGGCCCTCTGGGTCCAACCTCCCACCCGTGTTGCACGAACCTGTGTTGCTTCGGCGGGCCCGCCGCCTAGGCCGCCGGGGGGCATCCGCCCCCGGGCCCGCGCCCGCCGAAGCCCCCCTCTGAACGCTGTCTGAAGTTGCAGTCTGAGAAACTAGCTAAATTAGTTAAAACTTTCAACAACGGATCTCTTGGTTCCGGCATCGATGAAGAACGCAGCA		0	0	0	0	16	0	0	0	0	0	0	0	0	0	0	0	0	0	0	0	0	0	0	182	0	0	0	0	0	0	48	249	0	0	0	0	0	0	1736	0	0
Ascomycota	Eurotiomycetes	Onygenales	Ascosphaeraceae	Ascosphaera	major	fa6f5cebdc386245d0eaa7e967164101	CTTGGTCATTTAGAGGAAGTAAAAGTCGTAACAAGGTTTCCGTAGGTGAACCTGCGGAAGGATCATTAACGTGTCTGTGCGGTTGGGCTTTGGCCCTCTGCGCTTACCCACCCTTGTCTTAACTACCTGTTTCTTCGGCGGGCCTCCATACTACGGTGCTGGGGGAATCGCCTTAGGGCGTGCCTGGCTCGCGTCCGCCGAAGACAAACTGAACCCAGAACGAACGGATACAAGCTAGTCTGAACAAACGATTAATAAATCAAAACTTTCAACAACGGATCTCTTGGTTCCGGCATCGATGAAGAACGCAGC		0	0	0	0	0	0	0	0	0	0	0	0	0	0	0	0	0	0	0	0	0	0	0	0	0	0	0	0	0	0	0	0	0	1934	0	0	0	0	0	0	0
Ascomycota	Dothideomycetes	Pleosporales	Didymellaceae	Nothophoma	variabilis	fe63a9aea4fd99746f46d59f5ae3b448	CTTGGTCATTTAGAGGAAGTAAAAGTCGTAACAAGGTTTCCGTAGGTGAACCTGCGGAAGGATCATTACCTAGAGTTGTAGGCTTTGCCTGCTATCTCTTACCCATGTCTTTTAAGTACCTTACGTTTCCTCGGCGGGTCCGCCCGCCGATTGGACAATTTAAACCATTTGCAGTTGCAATCAGCGTCTGAAAAAACTTAATAGTTACAACTTTCAACAACGGATCTCTTGGTTCTGGCATCGATGAAGAACGCAGCTAGAGACCAAGTCTCTGCTACCGTAG		0	0	0	0	0	0	0	0	0	0	0	0	0	0	0	0	0	0	0	0	0	0	0	0	0	2486	0	0	0	0	0	0	0	0	0	0	0	0	0	0	0
Ascomycota	Eurotiomycetes	Eurotiales	Aspergillaceae	Penicillium	citrinum	b496a43271178e762a50cae4f8cacd09	CTACTTGGTCATTTAGAGGAAGTAAAAGTCGTAACAAGGTTTCCGTAGGTGAACCTGCGGAAGGATCATTACCGAGTGCGGGCCCCTCGGGGCCCAACCTCCCACCCGTGTTGCCCGAACCTATGTTGCCTCGGCGGGCCCCGCGCCCGCCGACGGCCCCCCTGAACGCTGTCTGAAGTTGCAGTCTGAGACCTATAACGAAATTAGTTAAAACTTTCAACAACGGATCTCTTGGTTCCGGCATCGATGAAGAACGCAGCTAGAGACCAAGTCTCTGCTACCG		0	0	0	0	0	0	0	0	0	0	0	0	0	0	0	0	0	0	0	0	570	0	0	0	0	0	0	0	0	0	0	0	0	0	0	0	0	0	0	0	0
Ascomycota	Eurotiomycetes	Eurotiales	Aspergillaceae	Penicillium	citrinum	df2ec9dcc64d3672315ee1417babd3bc	ACCTTGGTCATTTAGAGGAAGTAAAAGTCGTAACAAGGTTTCCGTAGGTGAACCTGCGGAAGGATCATTACCGAGTGAGGGCCCTCTGGGTCCAACCTCCCACCCGTGTTGCACGAACCTGTGTTGCTTCGGCGGGCCCGCCGCCTAGGCCGCCGGGGGGCATCCGCCCCCGGGCCCGCGCCCGCCGAAGCCCCCCTCTGAACGCTGTCTGAAGTTGCAGTCTGAGAAACTAGCTAAATTAGTTAAAACTTTCAACAACGGATCTCTTGGTTCCGGCATCGATGAAGAACGCAGCGT		0	0	0	0	0	0	0	0	0	49	0	0	114	0	0	0	0	0	0	0	0	1493	0	0	285	0	0	0	0	0	0	0	0	0	0	0	0	0	0	0	0
Ascomycota	Eurotiomycetes	Onygenales	Ascosphaeraceae	Ascosphaera	major	8c64feb7d66b15e4144b091937024e3b	ACCTTGGTCATTTAGAGGAAGTAAAAGTCGTAACAAGGTTTCCGTAGGTGAACCTGCGGAAGGATCATTAACGTGTCTGTGCGGTTGGGCTTCGGCCCTCTGCGCTCACCCACCCTTGTCTTAACTACCTGTTTCTTCGGCGGGCCTCCATACTACGGTGCTGGGGGGATCGCCTTAGGGCGTGCCTGGCTCGCGTCCGCCGAAGACAAACTGAACCCAGAACGAACGGATACAAGCTAGTCTGAACAAACGATTAATAAATCAAAACTTTCAACAACGGATCTCTTGGTTCCGGCATCGATGAAGAACGCAGCA		93	0	0	0	0	0	0	0	0	0	0	0	0	0	0	0	0	0	0	0	0	0	539	0	0	0	0	0	91	0	0	71	0	0	0	0	0	0	0	0	0
Ascomycota	Eurotiomycetes	Onygenales	Ascosphaeraceae	Ascosphaera	callicarpa	2c048a269d7b461a7f65e8cdaa14743e	CTTGGTCATTTAGAGGAAGTAAAAGTCGTAACAAGGTTTCCGTAGGTGAACCTGCGGAAGGATCATTACCGTGTGTTTGTGCGGTCGTCCCCTCACCGGGGGCGTCCGCGCACTCCCACCCTTGTCTACCATACCTGTTGCTTCGGCGGGCCTGCGGTTCGTCCGCTGCCGGGGGGCCGCATCGGTCCCCGGGCTCGTCTGCCCGCCGGAGAAAACTGAACTCCAGTCGAAGTTTGACGTCTGAGAAGAATCTTTGATAAATCAATCAAAACTTTCAACAACGGATCTCTTGGTTCCGGCATCGATGAAGAACGCAGCGT		0	0	0	0	0	0	0	0	0	0	0	0	0	0	0	0	0	0	0	0	0	0	0	0	0	0	0	0	0	0	0	0	0	0	0	0	0	0	0	177	0
Ascomycota	Taphrinomycetes	Taphrinales	Taphrinaceae	Taphrina		f6f4d70a57b2afbfd149931acbb6c355	CTTGGTCATTTAGAGGAAGTAAAAGTCGTAACAAGGTTTCCGTAGGTGAACCTGCGGAAGGATCATTAATGAAGTCTGGGCTTCGGCCCTCTCTCTTCTACACACTTGTGAACTTACACCGTTGCTTTGGCAGGTCTCCGGATGGGCGTCAGCCTTGAAGGTCAGGTCGAGAGACGCCTGCCAAAGACACTTATCCACCCTTTTTTATTGTCTGAATCTTGTTTATAACAAATAAAATAAAACTTTCAACAATGGATCTCTTGGCTCTGGCATCGATGAAGAACGCAGCA		687	0	0	0	0	0	0	0	1387	0	0	0	0	0	0	0	0	0	0	0	0	0	0	0	0	0	0	0	0	0	0	0	0	0	0	0	0	0	0	0	0
Ascomycota	Eurotiomycetes	Eurotiales	Aspergillaceae	Penicillium	meleagrinum	cfdb5af4cd3417f45612ad7e89b6d86a	CTACTTGGTCATTTAGAGGAAGTAAAAGTCGTAACAAGGTTTCCGTAGGTGAACCTGCGGAAGGATCATTACTGAGTGAGGGCCCCTCGGGGTCCAACCTCCCACCCGTGTTTAACGAACCTTTGTTGCTTCGGCGGGCCCGCCTCACGGCCGCCGGGGGGCTCCTGCCCCCGGGCCCGCGCCCGCCGAAGCCCCCCCTTGAACGCTGTCTGAAGTTTGCAGTCTGAGAAACTAGCTAAATTAGTTAAAACTTTCAACAACGGATCTCTTGGTTCCGGCATCGATGAAGAACGCAGCGT		0	0	0	0	0	0	0	0	0	0	0	0	0	0	0	0	0	0	0	0	0	0	0	1217	1191	0	0	0	0	0	0	0	0	0	0	0	0	0	0	0	0
Ascomycota	Sordariomycetes	Hypocreales	Hypocreales_fam_Incertae_sedis	Sarocladium	strictum	b57100de183623cfd6c3810260cc7b6a	CTACTTGGTCATTTAGAGGAAGTAAAAGTCGTAACAAGGTCTCCGTTGGTGAACCAGCGGAGGGATCATTACCAGAGTGCCCTAGGCTCTCCAACCCATTGTGAACTTACCAAACGTTCCCTCGGCGGGCTCAGCGCGCGGTGGCCTCCGGGCCTCCGGGCGTCCGCCGGGGAAAACCAAACCCTGATTTAATCGTATTTCTCTGAGGGGCGAAAGCCCGAAAACAAAATGAATCAAAACTTTCAACAACGGATCTCTTGGCTCTGGCATCGATGAAGAACGCAGCGT		0	0	0	0	0	0	0	0	0	0	0	0	0	0	0	0	0	0	0	0	0	0	208	0	0	0	0	0	0	0	934	0	0	0	0	0	0	0	79	0	0
Ascomycota	Eurotiomycetes	Onygenales	Ascosphaeraceae	Ascosphaera	major	55bae694a3c26d81e57061e95d6cad4c	ACCTTGGTCATTTAGAGGAAGTAAAAGTCGTAACAAGGTTTCCGTAGGTGAACCTGCGGAAGGATCATTAACGTGTCTGTGCGGTTGGGCTTCGGCCCTCTGCGCTCACCCACCCTTGTCTTAACTACCTGTTTCTTCGGCGGGCCTCCATACTACGGTGCTGGGGGAATCGCCTTAGGGCGTGCCTGGCTCGCGTCCGCCGAAGACAAACCGAACCCAGAACGAACGGATACAAGCTAGTCTGAACAAACGATTAATAAATCAAAACTTTCAACAACGGATCTCTTGGTTCCGGCATCGATGAAGAACGCAGCA		0	0	0	0	0	0	0	0	0	0	0	0	0	636	0	0	185	0	0	0	0	0	0	0	0	0	0	0	0	0	0	0	0	0	0	0	0	0	0	0	0
Ascomycota	Eurotiomycetes	Onygenales	Ascosphaeraceae	Ascosphaera	major	d1d28cb81a07d44bb10a4484a4db921b	CTACTTGGTCATTTAGAGGAAGTAAAAGTCGTAACAAGGTTTCCGTAGGTGAACCTGCGGAAGGATCATTAACGTGTCTGTGCGGTTGGGCTTCGGCCCTCTGCGCTCACCCACCCTTGTCTTAACTACCTGTTTCTTCGGCGGGCCTCCATACTACGGTGCTGGGGGGATCGCCTTAGGGCGTGCCTGGCTCGCGTCCGCCGAAGACAAACTGAACCCAGAACGAACGGATACAAGCTAGTCTGAACAAACGATTAATAAATCAAAACTTTCAACAACGGATCTCTTGGTTCCGGCATCGATGAAGAACGCAGCA		0	0	0	0	0	0	0	0	0	401	0	0	0	0	0	0	0	0	0	0	256	0	0	0	0	0	0	0	0	0	0	0	0	0	0	0	0	921	0	0	497
Ascomycota	Eurotiomycetes	Onygenales	Ascosphaeraceae	Ascosphaera	major	ec42876c03fbce8065d545638f9b12d9	ACCTTGGTCATTTAGAGGAAGTAAAAGTCGTAACAAGGTTTCCGTAGGTGAACCTGCGGAAGGATCATTAACGTGTCTGTGCGGTTGGGCTTTGGCCCTCTGCGCTTACCCACCCTTGTCTTAACTACCTGTTTCTTCGGCGGGCCTCCATACTACGGTGCTGGGGGAATCGCCTTAGGGCGTGCCTGGCTCGCGTCCGCCGAAGACAAACTGAACCCAGAACGAACGGATACAAGCTAGTCTGAACAAACGATTAATAAATCAAAACTTTCAACAACGGATCTCTTGGTTCCGGCATCGATGAAGAACGCAGCGT		0	0	0	0	0	0	0	0	0	479	0	0	0	0	0	0	0	0	0	0	0	0	171	0	0	67	0	0	0	185	0	0	0	0	0	0	0	0	0	0	0
Ascomycota	Eurotiomycetes	Onygenales	Ascosphaeraceae	Ascosphaera	major	cb9ad9d564e345c5e23fd0e2a878cb3f	ACCTTGGTCATTTAGAGGAAGTAAAAGTCGTAACAAGGTTTCCGTAGGTGAACCTGCGGAAGGATCATTAACGTGTCTGTGCGGTTGGGCTTCGGCCCTCTGCGCTCACCCACCCTTGTCTTAACCACCTGTTTCTTCGGCGGGCCTCCATACTACGGTGCTGGGGGAATCGCCTTAGGGCGTGCCTGGCTCGCGTTCGCCGAAGACAAACTGAACCCAGAACGAACGGATACAAGCTAGTCTGAACAAACGATTAATAAATCAAAACTTTCAACAACGGATCTCTTGGTTCCGGCATCGATGAAGAACGCAGCGT		0	0	0	0	0	0	0	0	0	0	0	0	0	0	0	0	0	0	0	0	0	0	0	0	0	0	0	0	0	0	0	0	0	0	0	211	0	0	0	0	0
Ascomycota	Eurotiomycetes	Onygenales	Ascosphaeraceae	Ascosphaera	major	24b9e7f25ca36906ebd620bd02012a7c	CTACTTGGTCATTTAGAGGAAGTAAAAGTCGTAACAAGGTTTCCGTAGGTGAACCTGCGGAAGGATCATTAACGTGTCTGTGCGGTTGGGCTTCGGCCCTCCGCGCTCACCCACCCTTGTCTTAACCACCTGTTTCTTCGGCGGGCCTCCATACTACGGTGCTGGGGGAATCGCCTTAGGGCGTGCCTGGCTCGCGTCCGCCGAAGACCAACTGAACCCAGAACGAACGGATACAAGCTAGTCTGAACAAACGATTAATAAATCAAAACTTTCAACAACGGATCTCTTGGTTCCGGCATCGATGAAGAACGCAGCGT		0	0	177	0	0	0	0	0	0	0	472	0	0	0	0	0	0	0	0	0	0	0	0	0	0	0	0	0	0	0	0	0	0	0	0	0	54	0	0	0	0
Ascomycota	Dothideomycetes	Capnodiales				ae3be3a446b3f6d1f0d83962283a4093	CTACTTGGTCATTTAGAGGAAGTAAAAGTCGTAACAAGGTCTCCGTAGGTGAACCTGCGGAGGGATCATTACAAGTGACCCCGGTCTAACCACCGGGATGTTCATAACCCTTTGTTGTCCGACTCTGTTGCCTCCGGGGCGACCCTGCCTTCGGGCGGGGGCTCCGGGTGGACACTTCAAACTCTTGCGTAACTTTGCAGTCTGAGTAAACTTAATTAATAAATTAAAACTTTTAACAACGGATCTCTTGGTTCTGGCATCGATGAAGAACGCAGCAAGACCA		0	0	0	0	0	0	0	0	0	0	0	0	0	0	0	0	0	0	0	0	0	0	0	0	0	0	0	160	0	0	0	0	0	0	0	0	0	0	0	0	0
Ascomycota	Dothideomycetes	Pleosporales	Didymellaceae			e4fea2eb7595a288674e171421d9e9fa	CTTGGTCATTTAGAGGAAGTAAAAGTCGTAACAAGGTTTCCGTAGGTGAACCTGCGGAAGGATCATTACCTAGAGTTTGTAGACTTCGGTCTGCTACCTCTTACCCATGTCTTTTGAGTACCTTCGTTTCCTCGGCGGGTCCGCCCGCCGATTGGACAACATTCAAACCCTTTGCAGTTGCAATCAGCGTCTGAAAAAACATAATAGTTACAACTTTCAACAACGGATCTCTTGGTTCTGGCATCGATGAAGAACGCAGCGTAGACCAAGTCTCTGCTACCGT		750	0	0	0	0	0	0	0	0	0	0	0	0	0	0	0	0	0	0	0	0	0	0	0	0	0	0	0	0	0	0	0	0	0	0	0	0	0	0	0	0
Ascomycota	Dothideomycetes	Capnodiales	Davidiellaceae	Cladosporium	cladosporoides	90ff12e561998cf70c8010cba66bc100	CTTGGTCATTTAGAGGAAGTAAAAGTCGTAACAAGGTCTCCGTAGGTGAACCTGCGGAGGGATCATTACAAGTGACCCCGGTCTAACCACCGGGATGTTCATAACCCTTTGTTGTCCGACTCTGTTGCCTCCGGGGCGACCCTGCCTTCGGGCGGGGGCTCCGGGTGGACACTTCAAACTCTTGCGTAACTTTGCAGTCTGAGTAAACTTAATTAATAAATTAAAACTTTTAACAACGGATCTCTTGGTTCTGGCATCGATGAAGAACGCAGCGTAGACCAAG		0	0	0	0	0	0	0	0	0	0	0	63	0	0	0	0	0	0	0	0	0	0	0	0	0	0	0	0	0	0	0	0	0	0	0	0	0	0	0	0	0
Ascomycota	Eurotiomycetes	Onygenales	Ascosphaeraceae	Ascosphaera	major	57638021ab813fb1627b4e47b0742aac	CTACTTGGTCATTTAGAGGAAGTAAAAGTCGTAACAAGGTTTCCGTAGGTGAACCTGCGGAAGGATCATTAACGTGTCTGTGCGGTTGGGCTTCGGCCCTCCGCGCTCACCCACCCTTGTCTTAACTACCTGTTTCTTCGGCGGGCCTCCATACTACGGTGCTGGGGGAATCGCCTTAGGGCGTGCCTGGCTCGCGTTCGCCGAAGACAAACTGAACCCAGAACGAACGGATACAAGCTAGTCTGAACAAACGATTAATAAATCAAAACTTTCAACAACGGATCTCTTGGTTCCGGCATCGATGAAGAACGCAGCGT		0	0	0	0	0	0	0	0	0	0	220	0	0	0	0	0	712	0	0	0	0	0	0	0	0	0	0	0	0	0	0	0	0	0	0	0	0	0	0	0	392
Ascomycota	Eurotiomycetes	Eurotiales	Aspergillaceae	Penicillium	citrinum	c47da7e45da2c518fb98a6a34704779d	CTACTTGGTCATTTAGAGGAAGTAAAAGTCGTAACAAGGTTTCCGTAGGTGAACCTGCGGAAGGATCATTACCGAGTGAGGGCCCTCTGGGTCCAACCTCCCACCCGTGTTGCACGAACCTGTGTTGCTTCGGCGGGCCCGCCGCCTAGGCCGCCGGGGGGCATCCGCCCCCGGGCCCGCGCCCGCCGAAGCCCCCCTCTGAACGCTGTCTGAAGTTGCAGTCTGAGAAACTAGCTAAATTAGTTAAAACTTTCAACAACGGATCTCTTGGTTCCGGCATCGATGAAGAACGCAGCGT		0	0	0	0	0	0	0	0	0	0	0	0	0	0	0	0	0	0	0	0	0	0	0	499	0	0	0	0	0	0	0	86	23	0	0	0	0	0	592	0	0
Ascomycota	Sordariomycetes	Hypocreales	Hypocreales_fam_Incertae_sedis	Sarocladium	strictum	c6832e666941081c7569836613553f85	CTTGGTCATTTAGAGGAAGTAAAAGTCGTAACAAGGTCTCCGTTGGTGAACCAGCGGAGGGATCATTACCAGAGTGCCCTAGGCTCTCCAACCCATTGTGAACTTACCAAACGTTCCCTCGGCGGGCTCAGCGCGCGGTGGCCTCCGGGCCTCCGGGCGTCCGCCGGGGAAAACCAAACCCTGATTTAATCGTATTTCTCTGAGGGGCGAAAGCCCGAAAACAAAATGAATCAAAACTTTCAACAACGGATCTCTTGGCTCTGGCATCGATGAAGAACGCAGCA		0	0	0	0	0	48	0	0	0	0	0	0	0	0	1638	0	0	0	0	0	0	0	0	0	0	0	0	0	0	140	0	0	0	0	0	0	0	0	0	0	0
Ascomycota	Eurotiomycetes	Onygenales	Ascosphaeraceae	Ascosphaera	major	e9456792ac0750c3f73866c68c59c428	ACCTTGGTCATTTAGAGGAAGTAAAAGTCGTAACAAGGTTTCCGTAGGTGAACCTGCGGAAGGATCATTAACGTGTCTGTGCGGTTGGGCTTCGGCCCTCCGCGCTCACCCACCCTTGTCTTAACCACCTGTTTCTTCGGCGGGCCTCCATACTACGGTGCTGGGGGAATCGCCTTAGGGCGTGCCTGGCTCGCGTCCGCCGAAGACCAACTGAACCCAGAACGAACGGATACAAGCTAGTCTGAACAAACGATTAATAAATCAAAACTTTCAACAACGGATCTCTTGGTTCCGGCATCGATGAAGAACGCAGCGT		0	0	0	0	0	0	0	0	0	0	0	0	0	0	514	0	0	0	0	0	0	0	0	0	0	0	0	0	0	0	0	0	65	0	0	0	0	0	0	282	0
Ascomycota	Eurotiomycetes	Onygenales	Ascosphaeraceae	Ascosphaera	major	b2753b5becd19e5773b0f051e5cacd38	CTACTTGGTCATTTAGAGGAAGTAAAAGTCGTAACAAGGTTTCCGTAGGTGAACCTGCGGAAGGATCATTAACGTGTCTGTGCGGTTGGGCTTTGGCCCTCTGCGCTTACCCACCCTTGTCTTAACTACCTGTTTCTTCGGCGGGCCTCCATACTACGGTGCTGGGGGAATCGCCTTAGGGCGTGCCTGGCTCGCGTCCGCCGAAGACAAACTGAACCCAGAACGAACGGATACAAGCTAGTCTGAACAAACGATTAATAAATCAAAACTTTCAACAACGGATCTCTTGGTTCCGGCATCGATGAAGAACGCAGCA		0	0	0	0	0	0	0	0	0	0	0	0	0	0	0	599	0	0	0	0	0	0	0	0	0	0	0	0	69	0	0	0	0	0	0	61	0	0	0	89	0
Ascomycota	Eurotiomycetes	Eurotiales	Aspergillaceae	Penicillium		27d644a5b031eba504cfd7c2d5d65647	ACCTTGGTCATTTAGAGGAAGTAAAAGTCGTAACAAGGTTTCCGTAGGTGAACCTGCGGAAGGATCATTACTGAGTGAGGGCCCTCTGGGTCCAACCTCCCACCCGTGTTTATTGTACCTTGTTGCTTCGGTGCGCCCGCCTCACGGCCGCCGGGGGGCTTCTGCCCCCGGGTCCGCGCGCACCGGAGACACTATTGAACTCTGTCTGAAGATTGCAGTCTGAGCATAAACTAAATAAGTTAAAACTTTCAACAACGGATCTCTTGGTTCCGGCATCGATGAAGAACGCAGCA		0	0	0	0	0	0	0	0	0	0	0	0	0	0	0	0	0	0	0	0	0	0	0	0	0	0	0	0	0	0	0	0	1545	0	0	0	0	0	0	0	0
Ascomycota	Eurotiomycetes	Chaetothyriales				fe040a3033e0d65eadf97fb67320b740	CTTGGTCATTTAGAGGAAGTAAAAGTCGTAACAAGGTTTCCGTAGGTGAACCTGCGGAAGGATCATTAACGAGTTAGGGTCTCTCAGGCCCGACCTCCCAACCCTTTGTTTACTCAACCACTTGTTGCTTCGGCGCGCCCGTCCCCTCGGGACCGCCGGGAGACCGTAACACGCCTCCTGGCCCGCGCCCGTCGATAGCCCAACCCAAACTTCTTTTAACTAAACGTGTCTTATCTAAGTACCAAAATTTAATTAAAGCAAAAAACTTTCAACAACGGATCTCTTGGTTCTGGCATCGATGAAGAACGCAGCGT		0	0	214	0	0	0	0	484	0	0	0	0	0	0	0	0	0	0	0	0	0	0	0	0	0	0	0	0	0	0	0	0	0	0	0	0	0	0	0	0	0
Ascomycota	Dothideomycetes	Pleosporales	Didymosphaeriaceae	Paracamarosporium	psoraleae	623b97ab5caa7d51d564a88926092b04	CTACTTGGTCATTTAGAGGAAGTAAAAGTCGTAACAAGGTTTCCGTAGGTGAACCTGCGGAAGGATCATTATCTATTTTAACGGTGTTGGTTGCGGCCTCCGGGGGTATCCCCCCTGGGTGGTAGAGGTAATACTCGCGCGCGCCACATGCCTTAATCCTTTTTTTACGAGCACCTTTCGTTCTCCTTCGGTGGGGCAACCTGCCGTTGGAACTTATCAAAAACCTTTTTTTGCATCTAGCATTACCTGTTCTGATACAAACAATCGTTACAACTTTCAACAATGGATCTCTTGGCTCTGGCATCGATGAAGAACGCAGCGT		0	0	0	0	0	0	0	0	0	0	0	0	0	0	0	0	0	195	0	0	0	0	0	0	0	0	0	0	0	0	0	0	0	0	0	0	0	0	0	0	0
Ascomycota	Eurotiomycetes	Onygenales	Ascosphaeraceae	Ascosphaera	major	76116c597d8a7247b66903562ffddcf6	CTACTTGGTCATTTAGAGGAAGTAAAAGTCGTAACAAGGTTTCCGTAGGTGAACCTGCGGAAGGATCATTAACGTGTCTGTGCGGTTGGGCTTCGGCCCTCCGCGCTCACCCACCCTTGTCTTAACTACCTGTTTCTTCGGCGGGCCTCCATACTACGGTGCTGGGGGAATCGCCTTAGGGCGTGCCTGGCTCGCGTCCGCCGAAGACAAACTGAACCCAGAACGAACGGATACAAGCTAGTCTGAACAAACGATTAATAAATCAAAACTTTCAACAACGGATCTCTTGGTTCCGGCATCGATGAAGAACGCAGCGT		54	0	0	0	0	0	0	0	0	0	0	0	0	0	0	0	0	0	0	0	0	73	0	0	0	0	0	0	0	0	0	0	590	0	0	0	0	0	0	0	0
Ascomycota	Dothideomycetes	Capnodiales	Teratosphaeriaceae	Devriesia		178b87656a3f6b8ed1ab0a48a731d667	ACCTTGGTCATTTAGAGGAAGTAAAAGTCGTAACAAGGTCTCCGTAGGTGAACCTGCGGAGGGATCATTACCGAGTGCGGGCCCTCGCGCCCAACCTCCCAACCCTTTGTCGATTCGTATCTGTTGCCTCGGGGGGCGACCCGGACGTCACGTCCGGGAGTCCCCCAGAGGTCCAACCCAACACACTGCGTCTTTGCGTCGGAGTATTGAAAACAAATCAATCAAAACTTTCAACAACGGATCTCTTGGTTCTGGCATCGATGAAGAACGCAGCAAGACCAAG		0	0	542	0	0	0	0	0	0	0	28	0	0	0	0	0	0	0	0	0	0	0	0	0	0	0	0	0	0	0	0	0	0	0	0	0	0	0	0	0	0
Ascomycota	Eurotiomycetes	Onygenales	Ascosphaeraceae	Ascosphaera	major	7849df991dab566be59e20988908762f	CTTGGTCATTTAGAGGAAGTAAAAGTCGTAACAAGGTTTCCGTAGGTGAACCTGCGGAAGGATCATTAACGTGTCTGTGCGGTTGGGCTTCGGCCCTCTGCGCTCACCCACCCTTGTCTTAACCACCTGTTTCTTCGGCGGGCCTCCATACTACGGTGCTGGGGGAATCGCCTTAGGACGTGCCTGGCTCGCGTCCGCCGAAGACAAACTGAACCCAGAACGAACGGATACAAGCTAGTCTGAACAAACGATTAATAAATCAAAACTTTCAACAACGGATCTCTTGGTTCCGGCATCGATGAAGAACGCAGCGT		0	0	0	0	0	0	0	0	537	0	0	0	0	0	0	270	0	0	0	0	0	0	0	0	0	0	0	0	0	0	0	0	0	0	0	0	0	0	0	0	0
Ascomycota	Eurotiomycetes	Onygenales	Ascosphaeraceae	Ascosphaera	major	011250e6345d0ac069a2f9a47e5e8d8f	TCTTGGTCATTTAGAGGAAGTAAAAGTCGTAACAAGGTTTCCGTAGGTGAACCTGCGGAAGGATCATTAACGTGTCTGTGCGGTTGGGCTTCGGCCCTCTGCGCTCACCCACCCTTGTCTTAACTACCTGTTTCTTCGGCGGGCCTCCATACTACGGTGCTGGGGGGATCGCCTTAGGGCGTGCCTGGCTCGCGTCCGCCGAAGACAAACTGAACCCAGAACGAACGGATACAAGCTAGTCTGAACAAACGATTAATAAATCAAAACTTTCAACAACGGATCTCTTGGTTCCGGCATCGATGAAGAACGCAGCA		38	261	0	0	0	0	0	0	0	0	0	0	0	0	0	0	0	0	0	0	0	0	147	0	0	0	0	0	27	0	64	84	0	0	0	0	0	0	0	0	0
Ascomycota	Eurotiomycetes	Onygenales	Ascosphaeraceae	Ascosphaera	major	de8ff231e51411fc319fb46a742c5e6b	ACCTTGGTCATTTAGAGGAAGTAAAAGTCGTAACAAGGTTTCCGTAGGTGAACCTGCGGAAGGATCATTAACGTGTCTGTGCGGTTGGGCTTCGGCCCTCCGCGCTCACCCACCCTTGTCTTAACTACCTGTTTCTTCGGCGGGCCTCCATACTACGGTGCTGGGGGAATCGCCTTAGGGCGTGCCTGGCTCGCGTTCGCCGAAGACAAACCGAACCCAGAACGAACGGATACAAGCTAGTCTGAACAAACGATTAATAAATCAAAACTTTCAACAACGGATCTCTTGGTTCCGGCATCGATGAAGAACGCAGCA		0	0	61	0	0	0	0	0	0	0	0	0	0	0	0	0	0	0	0	0	0	0	411	0	0	0	0	0	0	0	0	0	0	0	0	0	0	0	0	0	0
Ascomycota	Dothideomycetes	Capnodiales	Cladosporiaceae	Rachicladosporium	cboliae	cd70a17c9bcfa56872590f2544721b45	CTTGGTCATTTAGAGGAAGTAAAAGTCGTAACAAGGTCTCCGTAGGTGAACCTGCGGAGGGATCATTAAACGAAACAAAGCCCGTGGCGAGCCTCCGGGCGCGCCACGGGCCCAGTCTCAAACCCTTTGTCGTCCGACTATGTTGCCTCGGGGGAGACCCTGCCTCCGGGCGGGTGGCACCCCGGTGGACCAAACCAAACTCTTGCGTAACCAGTCGTCTGAGTAGATTTACAAAATAAATCAAAACTTTCAACAACGGATCTCTTGGTTCTGGCATCGATGAAGAACGCAGCGT		0	0	0	0	0	0	0	0	0	0	0	0	0	0	0	0	0	43	0	0	0	503	0	0	0	176	0	0	0	0	0	0	0	0	0	0	0	0	0	0	0
Ascomycota	Eurotiomycetes	Onygenales	Ascosphaeraceae	Ascosphaera	major	732ede9415b5dc6fe758c83b63c59c21	ACCTTGGTCATTTAGAGGAAGTAAAAGTCGTAACAAGGTTTCCGTAGGTGAACCTGCGGAAGGATCATTAACGTGTCTGTGCGGTTGGGCTTCGGCCCTCCGCGCTCACCCACCCTTGTCTTAACCACCTGTTTCTTCGGCGGGCCTCCATACTACGGTGCTGGGGGAATCGCCTTAGGGCGTGCCTGGCTCGCGTCCGCCGAAGACCAACTGAACCCAGAACGAACGGATACAAGCTAGTCTGAACAAACGATTAATAAATCAAAACTTTCAACAACGGATCTCTTGGTTCCGGCATCGATGAAGAACGCAGCA		0	0	0	0	0	0	0	0	0	0	0	0	0	0	201	0	0	0	0	0	0	0	0	0	0	0	0	0	0	0	0	0	68	0	0	0	0	0	0	83	0
Ascomycota	Dothideomycetes	Pleosporales	Pleosporaceae	Alternaria	alternata	786453b414ec5bb6aeda9a0095e110c1	CTACTTGGTCATTTAGAGGAAGTAAAAGTCGTAACAAGGTCTCCGTAGGTGAACCTGCGGAGGGATCATTACACAAATATGAAGGCGGGCTGGAACCTCTCGGGGTTACAGCCTTGCTGAATTATTCACCCTTGTCTTTTGCGTACTTCTTGTTTCCTTGGTGGGTTCGCCCACCACTAGGACAAACATAAACCTTTTGTAATTGCAATCAGCGTCAGTAACAAATTAATAATTACAACTTTCAACAACGGATCTCTTGGTTCTGGCATCGATGAAGAACGCAGC		1182	0	0	0	0	0	0	0	0	0	0	0	0	164	0	0	0	0	0	0	0	0	0	0	0	0	0	0	0	0	0	0	0	0	0	0	0	0	0	0	0
Ascomycota	Eurotiomycetes	Onygenales	Ascosphaeraceae	Ascosphaera	major	c1032051c9d5e91a63888a77290a1e20	ACCTTGGTCATTTAGAGGAAGTAAAAGTCGTAACAAGGTTTCCGTAGGTGAACCTGCGGAAGGATCATTAACGTGTCTGTGCGGTTGGGCTTCGGCCCTCCGCGCTCACCCACCCTTGTCTTAACTACCTGTTTCTTCGGCGGGCCTCCATACTACGGTGCTGGGGGAATCGCCTTAGGGCGTGCCTGGCTCGCGTCCGCCGAAGACAAACCGAACCCAGAACGAACGGATACAAGCTAGTCTGAACAAACGATTAATAAATCAAAACTTTCAACAACGGATCTCTTGGTTCCGGCATCGATGAAGAACGCAGCA		0	0	0	0	0	0	0	0	0	0	0	0	0	0	72	0	175	0	0	0	0	0	0	0	0	0	0	0	0	0	0	0	0	0	0	0	0	0	0	0	127
Ascomycota	Eurotiomycetes	Eurotiales	Aspergillaceae	Penicillium	citrinum	fedc16149f6a168049c426a456a2a7c8	ACCTTGGTCATTTAGAGGAAGTAAAAGTCGTAACAAGGTTTCCGTAGGTGAACCTGCGGAAGGATCATTACCGAGTGAGGGCCCTCTGGGTCCAACCTCCCACCCGTGTTGCACGAACCTGTGTTGCTTCGGCGGGCCCGCCGCCTAGGCCGCCGGGGGGCATCCGCCCCCGGGCCCGCGCCCGCCGAAGCCCCCCTCTGAACGCTGTCTGAAGTTGCAGTCTGAGAAACTAGCTAAATTAGTTAAAACTTTCAACAACGGATCTCTTGGTTCCGGCATCGATGAAGAACGCAGCA		0	0	0	0	0	0	0	0	0	0	0	0	38	0	0	0	0	0	42	26	0	522	0	0	106	0	0	0	0	0	0	0	0	0	0	0	149	0	0	0	0
Ascomycota	Eurotiomycetes	Eurotiales	Aspergillaceae	Penicillium	citrinum	496ea7cabc28179dde638efa486d23c8	TCTTGGTCATTTAGAGGAAGTAAAAGTCGTAACAAGGTTTCCGTAGGTGAACCTGCGGAAGGATCATTACCGAGTGAGGGCCCTCTGGGTCCAACCTCCCACCCGTGTTGCACGAACCTGTGTTGCTTCGGCGGGCCCGCCGCCTAGGCCGCCGGGGGGCATCCGCCCCCGGGCCCGCGCCCGCCGAAGCCCCCCTCTGAACGCTGTCTGAAGTTGCAGTCTGAGAAACTAGCTAAATTAGTTAAAACTTTCAACAACGGATCTCTTGGTTCCGGCATCGATGAAGAACGCAGCGT		0	0	0	20	0	0	0	0	0	0	0	105	330	0	0	0	0	0	0	0	0	466	0	0	100	0	0	27	0	0	0	0	0	0	0	0	0	60	0	0	0
Ascomycota	Eurotiomycetes	Onygenales	Ascosphaeraceae	Ascosphaera	major	e384fb418bf9c24480da89cb5fd6c994	CTTGGTCATTTAGAGGAAGTAAAAGTCGTAACAAGGTTTCCGTAGGTGAACCTGCGGAAGGATCATTAACGTGTCTGTGCGGTTGGGCTTCGGCCCTCCGCGCTCACCCACCCTTGTCTTAACTACCTGTTTCTTCGGCGGGCCTCCATACTACGGTGCTGGGGGAATCGCCTTAGGGCGTGCCTGGCTCGCGTCCGCCGAAGACAAACCGAACCCAGAACGAACGGATACAAGCTAGTCTGAACAAACGATTAATAAATCAAAACTTTCAACAACGGATCTCTTGGTTCCGGCATCGATGAAGAACGCAGCGT		0	0	0	0	0	0	0	0	0	0	0	0	0	306	0	0	0	0	0	0	0	0	0	0	0	0	0	0	0	0	0	0	0	145	0	0	0	0	0	0	0
Ascomycota	Eurotiomycetes	Onygenales	Ascosphaeraceae	Ascosphaera	major	f4d135eb00c46f7dc2bab0012c6989eb	ACCTTGGTCATTTAGAGGAAGTAAAAGTCGTAACAAGGTTTCCGTAGGTGAACCTGCGGAAGGATCATTAACGTGTCTGTGCGGTTGGGCTTCGGCCCTCCGCGCTCACCCACCCTTGTCTTAACTACCTGTTTCTTCGGCGGGCCTCCATACTACGGTGCTGGGGGAATCGCCTTAGGGCGTGCCTGGCTCGCGTTCGCCGAAGACAAACCGAACCCAGAACGAACGGATACAAGCTAGTCTGAACAAACGATTAATAAATCAAAACTTTCAACAACGGATCTCTTGGTTCCGGCATCGATGAAGAACGCAGCGT		0	0	153	0	0	0	0	0	0	0	0	0	0	0	0	0	0	0	0	0	0	0	139	0	0	0	0	0	0	0	0	0	0	0	0	0	0	0	0	0	0
Ascomycota	Sordariomycetes	Xylariales	Amphisphaeriaceae	Seimatosporium	rosarum	a80ec822c437209ecb090c8437e80664	CTTGGTCATTTAGAGGAAGTAAAAGTCGTAACAAGGTCTCCGTTGGTGAACCAGCGGAGGGATCATTACAGAGTTTTCTAACTCCCAAACCCATGTGAACTTACCATTGTTGCCTCGGCAGAACCTACCCGGTACCTACCCTGTAACGACCTACCCTGTAGCGAGTTACCCGGGAACGGCCTACCCTGTAGTGCGCTGCCGGCGGACCTCTTAACTCTTGTTATTTTATAGTAATCTGAGCGTCTTATTTTAATAAGTCAAAACTTTCAACAACGGATCTCTTGGTTCTGGCATCGATGAAGAACGCAGCGT		0	0	0	0	0	0	0	0	0	0	0	0	0	0	0	0	0	0	0	0	0	0	0	0	0	0	0	0	0	0	0	0	0	0	0	580	0	0	0	0	0
Ascomycota	Eurotiomycetes	Eurotiales	Aspergillaceae	Penicillium		16c080a3f8f8ca4feaa232ca415dbc48	CTACTTGGTCATTTAGAGGAAGTAAAAGTCGTAACAAGGTTTCCGTAGGTGAACCTGCGGAAGGATCATTACTGAGTGAGGGCCCTCTGGGTCCAACCTCCCACCCGTGTTTATTGTACCTTGTTGCTTCGGTGCGCCCGCCTCACGGCCGCCGGGGGGCTTCTGCCCCCGGGTCCGCGCGCACCGGAGACACTATTGAACTCTGTCTGAAGATTGCAGTCTGAGCATAAACTAAATAAGTTAAAACTTTCAACAACGGATCTCTTGGTTCCGGCATCGATGAAGAACGCAGCA		0	0	0	0	0	0	0	0	0	57	0	0	0	0	0	0	0	0	0	0	219	0	0	382	0	0	0	0	0	0	0	230	0	0	0	0	0	0	0	0	0
Ascomycota	Eurotiomycetes	Onygenales	Ascosphaeraceae	Ascosphaera	major	75cd9513941cff1aef58d1acae733129	CTACTTGGTCATTTAGAGGAAGTAAAAGTCGTAACAAGGTTTCCGTAGGTGAACCTGCGGAAGGATCATTAACGTGTCTGTGCGGTTGGGCTTCGGCCCTCCGCGCTCACCCACCCTTGTCTTAACTACCTGTTTCTTCGGCGGGCCTCCATACTACGGTGCTGGGGGAATCGCCTTAGGGCGTGCCTGGCTCGCGTCCGCCGAAGACAAACTGAACCCAGAACGAACGGATACAAGCTAGTCTGAACAAACGATTAATAAATCAAAACTTTCAACAACGGATCTCTTGGTTCCGGCATCGATGAAGAACGCAGCA		169	0	0	0	0	0	0	0	0	0	0	0	0	0	0	0	0	0	0	0	0	220	0	0	0	0	0	0	0	0	0	0	147	0	0	0	0	0	0	0	0
Ascomycota	Dothideomycetes	Capnodiales				9f89d967aff770e85284990d99caa841	CTACTTGGTCATTTAGAGGAAGTAAAAGTCGTAACAAGGTCTCCGTAGGTGAACCTGCGGAGGGATCATTACAAGTGACCCCGGTCTAACCACCGGGATGTTCATAACCCTTTGTTGTCCGACTCTGTTGCCTCCGGGGCGACCCTGCCTTCGGGCGGGGGCTCCGGGTGGACACTTCAAACTCTTGCGTAACTTTGCAGTCTGAGTAAACTTAATTAATAAATTAAAACTTTTAACAACGGATCTCTTGGTTCTGGCATCGATGAAGAACGCAGCAGACCAA		0	0	137	0	0	0	0	0	0	0	0	0	0	0	0	0	0	0	0	0	0	0	0	0	0	0	0	0	0	0	0	0	0	0	0	0	0	0	0	0	54
Ascomycota	Dothideomycetes	Capnodiales	Davidiellaceae	Cladosporium		98a07f406e96ec35d759f3748a13974a	TCTTGGTCATTTAGAGGAAGTAAAAGTCGTAACAAGGTCTCCGTAGGTGAACCTGCGGAGGGATCATTACAAGTGACCCCGGTCTAACCACCGGGATGTTCATAACCCTTTGTTGTCCGACTCTGTTGCCTCCGGGGCGACCCTGCCTTCGGGCGGGGGCTCCGGGTGGACACTTCAAACTCTTGCGTAACTTTGCAGTCTGAGTAAACTTAATTAATAAATTAAAACTTTTAACAACGGATCTCTTGGTTCTGGCATCGATGAAGAACGCAGCGTAGACCAA		199	0	0	0	0	0	0	75	522	0	0	0	0	0	154	0	0	0	0	0	0	0	0	0	0	0	0	0	0	0	0	0	0	0	0	0	0	0	0	0	0
Ascomycota	Eurotiomycetes	Onygenales	Ascosphaeraceae	Ascosphaera	major	cc7736aa485a819f9172a5f082ce1400	CTACTTGGTCATTTAGAGGAAGTAAAAGTCGTAACAAGGTTTCCGTAGGTGAACCTGCGGAAGGATCATTAACGTGTCTGTGCGGTTGGGCTTCGGCCCTCCGCGCTCACCCACCCTTGTCTTAACTACCTGTTTCTTCGGCGGGCCTCCATACTACGGTGCTGGGGGAATCGCCTTAGGGCGTGCCTGGCTCGCGTTCGCCGAAGACAAACCGAACCCAGAACGAACGGATACAAGCTAGTCTGAACAAACGATTAATAAATCAAAACTTTCAACAACGGATCTCTTGGTTCCGGCATCGATGAAGAACGCAGCGT		0	0	0	0	0	0	0	0	240	0	0	0	0	0	0	0	0	0	0	0	0	0	0	0	0	0	0	0	0	0	0	0	0	0	0	0	0	0	0	0	0
Ascomycota	Eurotiomycetes	Onygenales	Ascosphaeraceae	Ascosphaera	major	62a13f6b703ae84e37a0fdb3afa78d0d	CTTGGTCATTTAGAGGAAGTAAAAGTCGTAACAAGGTTTCCGTAGGTGAACCTGCGGAAGGATCATTAACGTGTCTGTGCGGTTGGGCTTCGGCCCTCTGCGCTCACCCACCCTTGTCTTAACCACCTGTTTCTTCGGCGGGCCTCCATACTACGGTGCTGGGGGAATCGCCTTAGGGCGTGCCTGGCTCGCGTCCGCCGAAGACAAACCGAACCCAGAACGAACGGATACAAGCTAGTCTGAACAAACGATTAATAAATCAAAACTTTCAACAACGGATCTCTTGGTTCCGGCATCGATGAAGAACGCAGCGT		0	0	0	0	0	0	0	0	0	0	0	0	0	0	721	0	0	0	0	0	0	0	0	0	0	0	0	0	0	0	0	0	0	0	0	0	0	0	0	0	0
Ascomycota	Eurotiomycetes	Onygenales	Ascosphaeraceae	Ascosphaera	major	14fb8c2a615432dbbe01bf8bd6643342	CTACTTGGTCATTTAGAGGAAGTAAAAGTCGTAACAAGGTTTCCGTAGGTGAACCTGCGGAAGGATCATTAACGTGTCTGTGCGGTTGGGCTTCGGCCCTCCGCGCTCACCCACCCTTGTCTTAACTACCTGTTTCTTCGGCGGGCCTCCATACTACGGTGCTGGGGGAATCGCCTTAGGGCGTGCCTGGCTCGCGTTCGCCGAAGACAAACCGAACCCAGAACGAACGGATACAAGCTAGTCTGAACAAACGATTAATAAATCAAAACTTTCAACAACGGATCTCTTGGTTCCGGCATCGATGAAGAACGCAGCA		0	0	0	0	0	0	0	0	74	0	0	0	0	0	0	0	0	0	0	0	0	0	0	0	0	0	0	0	0	0	0	0	0	0	0	0	0	0	0	0	0
Ascomycota	Dothideomycetes	Capnodiales	Teratosphaeriaceae	Devriesia		ebd9abcae199af1a9ace285c3834d133	ACCTTGGTCATTTAGAGGAAGTAAAAGTCGTAACAAGGTCTCCGTAGGTGAACCTGCGGAGGGATCATTACCGAGTGCGGGCCCTCGCGCCCAACCTCCCAACCCTTTGTCGATTCATATCTGTTGCCTCGGGGGGCGACCCGGACGTCACGTCCGGGAGTCCCCCAGAGGTCCAACCCAACACACTGCGTCTTTGCGTCGGAGTATTGAAAACAATCAATCAAAACTTTCAACAACGGATCTCTTGGTTCTGGCATCGATGAAGAACGCAGCGTAGACCAAG		0	0	0	0	0	0	0	0	366	0	0	0	0	0	0	0	0	0	0	0	144	0	0	0	0	27	0	0	0	0	0	0	0	0	0	0	125	0	0	0	0
Ascomycota	Eurotiomycetes	Onygenales	Ascosphaeraceae	Ascosphaera	major	58df2aa575dbcbfc00a4c69466915247	CTACTTGGTCATTTAGAGGAAGTAAAAGTCGTAACAAGGTTTCCGTAGGTGAACCTGCGGAAGGATCATTAACGTGTCTGTGCGGTTGGGCTTCGGCCCTCTGCGCTTACCCACCCTTGTCTTAACCACCTGTTTCTTCGGCGGGCCTCCATACTACGGTGCTGGGGGAATCGCCTTAGGGCGTGCCTGGCTCGCGTCCGCCGAAGACAAACTGAACCCAGAACGAACGGATACAAGCTAGTCTGAACAAACGATTAATAAATCAAAACTTTCAACAACGGATCTCTTGGTTCCGGCATCGATGAAGAACGCAGCGT		0	0	0	0	0	0	0	0	0	0	0	0	0	0	0	0	0	0	0	0	0	0	0	0	0	0	0	0	0	106	0	0	0	0	0	0	0	0	0	0	0
Ascomycota	Dothideomycetes	Pleosporales	Didymosphaeriaceae	Pseudopithomyces	rosae	ec1d0126dee75aa1b0ba8a26cadab834	CTACTTGGTCATTTAGAGGAAGTAAAAGTCGTAACAAGGTTTCCGTAGGTGAACCTGCGGAAGGATCATTAACCTTTCAAATCAGGGTGCGGCGCGGCCCCCGAGGAGCGGAAACAATCCTTGGGAGGTATGCGGGGGCTTCGAGCCCCCCATTTACGCACGCACGACTGCCATCCTTACTTTACGAGCACCTTCTGTTCTCCCTCGGCGGGGCAACCTGCCGTTGGAACCGAATAAACTCTTTTTGCATCTAGCATTACCTGTTCCGAAACAAACAATCGTTACAACTTTCAACAATGGATCTCTTGGCTCTGGCATCGATGAAGAACGCAGCTAG		0	0	0	0	0	0	0	0	0	0	0	0	0	0	0	0	0	0	0	0	0	0	0	0	0	0	0	0	0	0	0	0	0	0	0	281	0	0	0	0	0
Ascomycota	Eurotiomycetes	Eurotiales	Aspergillaceae	Penicillium	griseofulvum	65476ca79ae8c4a5e23a2feff024b1c9	TCTTGGTCATTTAGAGGAAGTAAAAGTCGTAACAAGGTTTCCGTAGGTGAACCTGCGGAAGGATCATTACCGAGTGCGGGCCCCTCGGGGCCCAACCTCCCACCCGTGTTGCCCGAACCTATGTTGCCTCGGCGGGCCCCGCGCCCGCCGACGGCCCCCCTGAACGCTGTCTGAAGTTGCAGTCTGAGACCTATAACGAAATTAGTTAAAACTTTCAACAACGGATCTCTTGGTTCCGGCATCGATGAAGAACGCAGCTAGAGACCAAGTCTCTGCTACCGTA		0	0	0	0	0	0	0	0	0	0	0	0	0	0	0	0	0	0	0	0	45	655	0	0	0	0	0	0	0	0	0	26	0	0	0	0	0	0	0	0	0
Ascomycota	Eurotiomycetes	Onygenales	Ascosphaeraceae	Ascosphaera	major	acb44d97a1209726de32cd84118a456c	ACCTTGGTCATTTAGAGGAAGTAAAAGTCGTAACAAGGTTTCCGTAGGTGAACCTGCGGAAGGATCATTAACGTGTCTGTGCGGTTGGGCTTCGGCCTTCTGCGCTTACCCACCCTTGTCTTAACCACCTGTTTCTTCGGCGGGCCTCCATACTACGGTGCTGGGGGAATCGCCTTAGGGCGTGCCTGGCTCGCGTCCGCCGAAGACAAACTGAACCCAGAACGAACGGATACAAGCTAGTCTGAACAAACGATTAATAAATCAAAACTTTCAACAACGGATCTCTTGGTTCCGGCATCGATGAAGAACGCAGCA		0	0	0	0	0	0	0	0	0	0	0	0	0	0	75	0	0	0	0	0	0	0	0	0	0	0	0	0	0	44	0	0	0	355	0	0	0	376	0	0	0
Ascomycota	Eurotiomycetes	Chaetothyriales	Trichomeriaceae	Knufia		4f10052cbcb404baaa358b67722b38ca	ACCTTGGTCATTTAGAGGAAGTAAAAGTCGTAACAAGGTTTCCGTAGGTGAACCTGCGGAAGGATCATTACCGAGTTAGGGTTGCTCCGCAGCCCGACCTCCCAACCCTTTGTCTAATTTACCTTGTCGTTGCTTCGGCGGACCGGTTGACCAACTGGTCTTGACCGCCGGGGGGTTCGTCCCCTGGAGAGCGTCCGCCGACGGCCCAACCACAAACTCTTGTACCAAACCATGTCGTCTGAATTACTTGATTAAAATCAAAAAACAAAACTTTCAACAACGGATCTCTTGGTTCTGGCATCGATGAAGAACGCAGCGT		0	22	0	0	0	0	0	0	0	0	0	0	0	0	0	0	0	0	0	0	0	307	0	0	0	0	319	0	0	0	0	0	0	0	0	0	0	0	0	0	0
Ascomycota	Saccharomycetes	Saccharomycetales	Saccharomycetaceae	Zygosaccharomyces	favi	f73ef9fe0f68b2f9c16d93d92ac5e1a0	CTACTTGGTCATTTAGAGGAAGTAAAAGTCGTAACAAGGTTTCCGTAGGTGAACCTGCGGAAGGATCATTAGAGAAAAATTCTAAGATTGACGGAAGGGGATGAAATATATAATGGGGAGAGCCTGCGCTTAATTGCGCGGTTCTTTTCTTTCATCTACCTTTTAGTCTCTTTTACACACAGTGGAGTTTTTTCTTTGGAAAAAGTTAAAGTTCTTCTTTGGGGAGAAAAGATTTAGTTCTTTTTCTCCCCAGAGGTAAACACAAACAATTTTTAATGTTAACAAAATACAAGTTTTAGTCAAGAGATTATGAAATTAAAAACAAAACAAAATATTCAAAACTTTCAACAACGGATCTCTTGGTTCTCGCATCGATGAAGAACGCAGC		0	0	0	0	0	0	0	0	0	0	0	0	0	0	0	0	0	0	0	0	0	0	733	0	0	0	0	0	0	0	0	0	0	0	0	0	0	0	0	0	0
Basidiomycota	Agaricomycetes	Russulales	Peniophoraceae	Peniophora		2e6add63966c10d2fd8156d0aa25b003	CTTGGTCATTTAGAGGAAGTAAAAGTCGTAACAAGGTTTCCGTAGGTGAACCTGCGGAAGGATCATTAGCGAAGCTCGGAATGCGTGTTCGGTCTGATGCTGCCCAGCAATGGGATGTGCTCGGCCGGATGCGTGTCCCTTCTCTATTCCACCCCTTTGTGAACCAAGTGTGCGAGCCGAAGAGAGATCGGAGGCTCGCATGCAACCCTTAACATACCCCAATGAAGTATCAGAATGTACCTTGCGTTAACTCGCACAAATACAACTTTCAACAACGGATCTCTTGGCTCTCGCATCGATGAAGAACGCAGCGT		0	0	0	0	0	0	0	0	935	0	29	0	0	0	0	0	0	0	0	0	0	0	0	0	0	0	0	0	0	0	0	0	0	0	0	0	0	0	0	0	0
Ascomycota	Sordariomycetes	Hypocreales	Hypocreales_fam_Incertae_sedis	Sarocladium	strictum	259b3b34abac7c23f23d7a7348b91113	CTACTTGGTCATTTAGAGGAAGTAAAAGTCGTAACAAGGTCTCCGTTGGTGAACCAGCGGAGGGATCATTACCAGAGTGCCCTAGGCTCTCCAACCCATTGTGAACTTACCAAACGTTCCCTCGGCGGGCTCAGCGCGCGGTGGCCTCCGGGCCTCCGGGCGTCCGCCGGGGAAAACCAAACCCTGATTTAATCGTATTTCTCTGAGGGGCGAAAGCCCGAAAACAAAATGAATCAAAACTTTCAACAACGGATCTCTTGGCTCTGGCATCGATGAAGAACGCAGC		0	0	0	0	0	0	0	0	0	0	0	0	0	0	0	309	0	0	0	0	0	0	0	0	0	0	0	0	242	0	0	0	0	0	0	0	0	0	0	77	0
						1c415b7aa9b6f674279b0dd07ed5df14	ACCTTGGTCATTTAGAGGAAGTAAAAGTCGTAACAAGGTTTCCGTAGGTGAACCTGCGGAAGGATCATTCATGAATAAGGAGGTTGCGTTTACGCGCCTCTATTGAAAAATCCAGGCGAGGCTATTTTTAGCTGAGCTTTTATATTTTTTCTATTTACTCTTTTAAAAGGTAAAACGGATGTTATTACATATCTCGTCAGAGAATTAAATAATAAAACTTTCAACAACGGATCTCTTGGTTCTCGCATCGATGAAGAACGCAGCAGACCAAGTCTCTGCTACC		0	307	0	0	0	0	0	0	0	0	0	0	0	0	0	0	0	0	0	0	0	0	0	0	0	0	0	0	0	0	0	0	0	0	0	0	0	0	0	0	0
Ascomycota	Dothideomycetes	Pleosporales	Didymosphaeriaceae	Kalmusia	variispora	18433129de173090765fbb5727aea174	CTTGGTCATTTAGAGGAAGTAAAAGTCGTAACAAGGTTTCCGTAGGTGAACCTGCGGAAGGATCATTATCGATGGCCGCGCCGTGAGCGCCCTAGTGCAGGATCGGCCGGCCACTGACCACACCCTTACTTTACGAGCACCTTTCGTTCTCCTTCGGCGGGGCAACCCGCCGCTGGAACCACATCAAACCTTTTTTGCATCCAGCATTACCTGTTCTGATAAAAAATAATCGTAACAACTTTCAACAATGGATCTCTTGGCTCTGGCATCGATGAAGAACGCAGCGT		0	0	0	0	0	0	0	0	0	0	0	0	0	0	0	0	0	432	0	0	0	0	0	0	12	0	0	0	0	0	0	0	0	0	0	0	0	0	0	0	0
Ascomycota	Dothideomycetes	Pleosporales	Pleosporaceae	Curvularia	inaequalis	7ad5075d27f6ba1f59705f893f36402c	CTACTTGGTCATTTAGAGGAAGTAAAAGTCGTAACAAGGTCTCCGTAGGTGAACCTGCGGAGGGATCATTACACAATACAATATGAAGGCCGTACGCGGCTGGATTATTTTATTACCCTTGTCTTTTGCGCACTTGTTGTTTCCTGGGCGGGTTCGCCCGCCACCAGGACCACACCATAAACCTTTTTTATGCAGTTGCAATCAGCGTCAGTACAACAAATGTAAATCATTTACAACTTTCAACAACGGATCTCTTGGTTCTGGCATCGATGAAGAACGCAGCA		0	0	0	0	0	0	0	0	0	0	0	0	0	0	0	0	0	0	0	0	0	0	0	0	0	0	220	0	0	0	0	0	0	0	0	0	0	0	0	0	0
Ascomycota	Saccharomycetes	Saccharomycetales	Saccharomycetaceae	Zygosaccharomyces	favi	dbb10e97e9dfa10bb5fb94d27cbf6f45	ACCTTGGTCATTTAGAGGAAGTAAAAGTCGTAACAAGGTTTCCGTAGGTGAACCTGCGGAAGGATCATTAGAGAAAAATTCTAAGATTGACGGAAGGGGATGAAATATATAATGGGGAGAGCCTGCGCTTAATTGCGCGGTTCTTTTCTTTCATCTACCTTTTAGTCTCTTTTACACACAGTGGAGTTTTTTCTTTGGAAAAAGTTAAAGTTCTTCTTTGGGGAGAAAAGATTTAGTTCTTTTTCTCCCCAGAGGTAAACACAAACAATTTTTAATGTTAACAAAATACAAGTTTTAGTCAAGAGATTATGAAATTAAAAACAAAACAAAATATTCAAAACTTTCAACAACGGATCTCTTGGTTCTCGCATCGATGAAGAACGCAGCGT		0	0	0	0	0	0	0	0	0	0	0	0	0	0	0	0	0	0	0	0	0	0	0	0	0	0	0	0	0	0	0	519	0	0	0	0	0	0	0	0	0
Ascomycota	Eurotiomycetes	Onygenales	Ascosphaeraceae	Ascosphaera	major	3c0e6ad54d77d9e00990d9428ed775f7	CTTGGTCATTTAGAGGAAGTAAAAGTCGTAACAAGGTTTCCGTAGGTGAACCTGCGGAAGGATCATTAACGTGTCTGTGCGGTTGGGCTTCGGCCCTCTGCGCTCACCCACCCTTGTCTTAACTACCTGTTTCTTCGGCGGGCCTCCATACTACGGTGCTGGGGGAATCGCCTTAGGGCGTGCCTGGCTCGCGTTCGCCGAAGACAAACTGAACCCAGAACAAACGGATACAAGCTAGTCTGAACAAACGATTAATAAATCAAAACTTTCAACAACGGATCTCTTGGTTCCGGCATCGATGAAGAACGCAGCGT		0	336	0	0	0	0	0	0	0	0	0	0	0	0	0	0	0	0	0	0	0	0	0	0	0	0	0	0	0	0	0	0	0	0	0	0	0	0	0	0	0
Ascomycota	Eurotiomycetes	Onygenales	Ascosphaeraceae	Ascosphaera	major	d5ea168bcc80ef0ef9767c8d7e3ba87e	CTTGGTCATTTAGAGGAAGTAAAAGTCGTAACAAGGTTTCCGTAGGTGAACCTGCGGAAGGATCATTAACGTGTCTGTGCGGTTGGGCTTCGGCCCTCTGCGCTCACCCACCCTTGTCTTAACTACCTGTTTCTTCGGCGGGCCTCCATACTACGGTGCTGGGGGAATCGCCTTAGGGCGTGCCTGGCTCGCGTCCGCCGAAGACAAACTGAACCCAGAACAAACGGATATAAGCTAGTCTGAACAAACGATTAATAAATCAAAACTTTCAACAACGGATCTCTTGGTTCCGGCATCGATGAAGAACGCAGCGT		0	0	0	0	0	0	0	0	0	0	0	0	0	520	0	131	0	0	0	0	0	0	0	0	0	0	0	0	0	0	0	0	0	0	0	0	0	0	0	195	0
Ascomycota	Saccharomycetes	Saccharomycetales	Saccharomycetaceae	Zygosaccharomyces	favi	21ed8aa9aeca10eb73973ef9adbf1b30	CTACTTGGTCATTTAGAGGAAGTAAAAGTCGTAACAAGGTTTCCGTAGGTGAACCTGCGGAAGGATCATTAGAGAAAAATTCTAAGATTGACGGAAGGGGATGAAATATATAATGGGGAGAGCCTGCGCTTAATTGCGCGGTTCTTTTCTTTCATCTACCTTTTAGTCTCTTTACACACAGTGGAGTTTTTTCTTTGGAAAAAGTTAAAGTTCTTCTTTGGGGAGAAAAGATTTAGTTCTTTTTCTCCCCAGAGGTAAACACAAACAATTTTTAATGTTAACAAAATACAAGTTTTAGTCAAGAGATTATGAAATTAAAAACAAAACAAAATATTCAAAACTTTCAACAACGGATCTCTTGGTTCTCGCATCGATGAAGAACGCAGCGT		0	0	0	0	0	0	0	0	0	0	0	0	0	3	0	0	0	0	0	0	0	0	0	0	0	0	0	0	0	0	0	0	0	0	0	0	0	0	0	0	0
Ascomycota	Eurotiomycetes	Eurotiales	Aspergillaceae	Penicillium		84cb32b42b7c9f9dfcad3396fc319ef8	CTTGGTCATTTAGAGGAAGTAAAAGTCGTAACAAGGTTTCCGTAGGTGAACCTGCGGAAGGATCATTACTGAGTGAGGGCCCTCTGGGTCCAACCTCCCACCCGTGTTTATTGTACCTTGTTGCTTCGGTGCGCCCGCCTCACGGCCGCCGGGGGGCTTCTGCCCCCGGGTCCGCGCGCACCGGAGACACTATTGAACTCTGTCTGAAGATTGCAGTCTGAGCATAAACTAAATAAGTTAAAACTTTCAACAACGGATCTCTTGGTTCCGGCATCGATGAAGAACGCAGC		0	0	0	0	0	0	14	0	0	0	0	0	0	0	0	0	0	0	0	0	0	0	0	0	0	0	0	0	0	0	0	0	0	0	0	0	0	0	0	0	0
Ascomycota	Dothideomycetes	Pleosporales	Cucurbitariaceae	Parafenestella	salicis	e9d4a351529c86610d54d91393399964	ACCTTGGTCATTTAGAGGAAGTAAAAGTCGTAACAAGGTTTCCGTAGGTGAACCTGCGGAAGGATCATTACCCATGTTCTGGGGGACTCCGGTCCCTGTCTGGACCCTTGTCTTTTGCGTACTATTTGTTTCCTTGGTGGGCTTACGCCTGCCAAAAGGACACTATATAACCCTTTGTAATTGCAATCAGCGTCAGAAAAACATAATAGTTACAACTTTCAACAACGGATCTCTTGGTTCTGGCATCGATGAAGAACGCAGCGTAGACCAAGTCTCTGCTACC		0	0	0	0	0	0	0	0	0	0	0	0	0	0	0	0	0	0	798	0	19	0	0	0	0	0	0	0	0	0	0	0	0	0	0	0	0	0	0	0	0
Ascomycota	Eurotiomycetes	Onygenales	Ascosphaeraceae	Ascosphaera	major	65257ef2f401c361d3c8a0c67f22f8a8	CTTGGTCATTTAGAGGAAGTAAAAGTCGTAACAAGGTTTCCGTAGGTGAACCTGCGGAAGGATCATTAACGTGTCTGTGCGGTTGGGCTTCGGCCCTCTGCGCTCACCCACCCTTGTCTTAACTACCTGTTTCTTCGGCGGGCCTCCATACTACGGTGCTGGGGGAATCGCCTTAGGGCGTGCCTGGCTCGCGTTCGCTGAAGACAAACTGAACCCAGAACGAACGGATACAAGCTAGTCTGAACAAACGATTAATAAATCAAAACTTTCAACAACGGATCTCTTGGTTCCGGCATCGATGAAGAACGCAGCA		0	0	0	0	0	0	0	0	0	0	0	0	0	0	0	0	0	0	0	0	0	0	0	0	0	0	0	0	0	0	0	0	0	461	0	0	0	0	0	0	339
Ascomycota	Eurotiomycetes	Onygenales	Ascosphaeraceae	Ascosphaera	callicarpa	ec430b5e8bfcdb1e43c016709fe61242	ACCTTGGTCATTTAGAGGAAGTAAAAGTCGTAACAAGGTTTCCGTAGGTGAACCTGCGGAAGGATCATTACCGTGTGTTTGTGCGGTCGTCCCCTCACCGGGGGCGTCCGCGCACTCCCACCCTTGTCTACCATACCTGTTGCTTCGGCGGGCCTGCGGTTCGTCCGCTGCCGGGGGGCCGCATCGGTCCCCGGGCTCGTCTGCCCGCCGGAGAAAACTGAACTCCAGTCGAAGTTTGACGTCTGAGAAGAATCTTTGATAAATCAATCAAAACTTTCAACAACGGATCTCTTGGTTCCGGCATCGATGAAGAACGCAGCGT		0	0	0	0	0	0	0	0	0	0	0	0	0	0	0	0	0	0	0	0	0	0	0	0	0	0	176	0	0	0	0	0	0	0	0	0	0	265	0	0	0
Ascomycota	Dothideomycetes	Pleosporales	Pleosporaceae	Alternaria	infectoria	8c20d9246f771bab3dcda3e45afe2729	CTTGGTCATTTAGAGGAAGTAAAAGTCGTAACAAGGTCTCCGTAGGTGAACCTGCGGAGGGATCATTACACAATAACAAGGCGGGCTGGACACCCCCCGCTGGGCACTGCTTCACGGCGTGCGCGGCGGGGCCGGCCCTGCTGAATTATTCACCCGTGTCTTTTGCGTACTTCTTGTTTCCTGGGTGGGCTCGCCCGCCCTCAGGACCAACCACAAACCTTTTGCAATAGCAATCAGCGTCAGTAACAACGTAATTAATTACAACTTTCAACAACGGATCTCTTGGTTCTGGCATCGATGAAGAACGCAGCA		0	0	0	0	0	0	0	0	0	0	0	0	0	0	0	0	0	0	0	0	0	0	0	0	0	567	0	0	28	0	0	163	0	0	0	0	0	0	0	0	0
Ascomycota	Eurotiomycetes	Onygenales	Ascosphaeraceae	Ascosphaera	major	7b4077ac064fc878740d3127113118c1	CTTGGTCATTTAGAGGAAGTAAAAGTCGTAACAAGGTTTCCGTAGGTGAACCTGCGGAAGGATCATTAACGTGTCTGTGCGGTTGGGCTTTGGCCCTCTGCGCTTACCCACCCTTGTCTTAACTACCTGTTTCTTCGGCGGGCCTCCATACTACGGTGCTGGGGGAATCGCCTTAGGGCGTGCCTGGCTCGCGTCCGCCGAAGACAAACTGAACCCAGAACGAACGGATACAAGCTAGTCTGAACAAACGATTAATAAATCAAAACTTTCAACAACGGATCTCTTGGTTCCGGCATCGATGAAGAACGCAGCTAG		0	0	0	0	0	0	0	0	0	0	0	0	0	0	0	0	0	0	0	0	0	0	0	0	0	0	0	0	0	0	0	0	0	0	0	0	0	0	0	0	0
Ascomycota	Eurotiomycetes	Onygenales	Ascosphaeraceae	Ascosphaera	major	8358153905dea1373ebc7cd62546939b	CTACTTGGTCATTTAGAGGAAGTAAAAGTCGTAACAAGGTTTCCGTAGGTGAACCTGCGGAAGGATCATTAACGTGTCTGTGCGGTTGGGCTTCGGCCCTCTGCGCTTACCCACCCTTGTCTTAACCACCTGTTTCTTCGGCGGGCCTCCATACTACGGTGCTGGGGGAATCGCCTTAGGGCGTGCCTGGCTCGCGTCCGCCGAAGACAAACTGAACCCAGAACGAACGGATACAAGCTAGTCTGAACAAACGATTAATAAATCAAAACTTTCAACAACGGATCTCTTGGTTCCGGCATCGATGAAGAACGCAGCA		0	0	0	0	0	0	0	0	0	0	0	0	0	0	0	0	0	0	0	0	0	0	0	0	0	0	0	0	0	261	0	0	0	0	0	0	0	0	0	0	0
Ascomycota	Eurotiomycetes	Eurotiales	Aspergillaceae	Penicillium	spinulosum	546f8dfcd468c1f1f7b927da4f153678	ACCTTGGTCATTTAGAGGAAGTAAAAGTCGTAACAAGGTTTCCGTAGGTGAACCTGCGGAAGGATCATTACTGAGTGAGGGCCCTCTGGGTCCAACCTCCCACCCGTGTTTATTGTACCTTGTTGCTTCGGTGCGCCCGCCTCACGGCCGCCGGGGGGCTTCTGCCCCCGGGTCCGCGCGCACCGGAGACACTATTGAACTCTGTCTGAAGATTGCAGTCTGAGCATAAACTAAATAAGTTAAAACTTTCAACAACGGATCTCTTGGTTCCGGCATCGATGAAGAACGCAGCGT		0	0	0	0	0	0	0	0	0	0	0	0	0	0	0	0	0	0	0	0	0	0	0	0	92	0	5	0	0	0	0	0	524	0	0	0	0	0	0	0	0
Ascomycota	Eurotiomycetes	Eurotiales	Aspergillaceae	Penicillium	citrinum	a3c493896370da3071593bf07457932c	CTTGGTCATTTAGAGGAAGTAAAAGTCGTAACAAGGTTTCCGTAGGTGAACCTGCGGAAGGATCATTACCGAGTGAGGGCCCTCTGGGTCCAACCTCCCACCCGTGTTGCACGAACCTGTGTTGCTTCGGCGGGCCCGCCGCCTAGGCCGCCGGGGGGCATCCGCCCCCGGGCCCGCGCCCGCCGAAGCCCCCCTCTGAACGCTGTCTGAAGTTGCAGTCTGAGAAACTAGCTAAATTAGTTAAAACTTTCAACAACGGATCTCTTGGTTCCGGCATCGATGAAGAACGCAGCTAG		0	0	0	0	0	0	0	0	0	0	0	0	0	0	0	0	0	0	0	0	0	0	288	0	0	0	0	0	0	0	0	0	0	0	0	85	0	0	0	0	0
Ascomycota	Eurotiomycetes	Onygenales	Ascosphaeraceae	Ascosphaera	major	5d93118120557e8d8575572f9904d42c	CTTGGTCATTTAGAGGAAGTAAAAGTCGTAACAAGGTTTCCGTAGGTGAACCTGCGGAAGGATCATTAACGTGTCTGTGCGGTTGGGCTTCGGCCCTCTGCGCTCACCCACCCTTGTCTTAACCACCTGTTTCTTCGGCGGGCCTCCATACTACGGTGCTGGGGGAATCGCCTTAGGACGTGCCTGGCTCGCGTCCGCCGAAGACAAACTGAACCCAGAACGAACGGATACAAGCTAGTCTGAACAAACGATTAATAAATCAAAACTTTCAACAACGGATCTCTTGGTTCCGGCATCGATGAAGAACGCAGCA		0	0	0	0	0	0	0	0	203	0	0	0	0	0	0	90	0	0	0	0	0	0	0	0	0	0	0	0	0	0	0	0	0	0	0	0	0	0	0	0	0
Ascomycota	Taphrinomycetes	Taphrinales	Taphrinaceae	Taphrina		931abb0fa4423b8b414ac31d7bb7c49e	CTTGGTCATTTAGAGGAAGTAAAAGTCGTAACAAGGTTTCCGTAGGTGAACCTGCGGAAGGATCATTAATGAAGTCTGGGCTTCGGCCCTCTCTCTTCTACACACTTGTGAACTTACACCGTTGCTTTGGCAGGTCTCCGGATGGGCGTCAGCCTTGAAGGTCAGGTCGAGAGACGCCTGCCAAAGACACTTATCCACCCTTTTTTATTGTCTGAATCTTGTTTATAACAAATAAAATAAAACTTTCAACAATGGATCTCTTGGCTCTGGCATCGATGAAGAACGCAGC		0	0	0	0	0	0	0	0	0	0	0	0	0	0	0	0	0	0	0	0	0	0	0	0	0	0	438	0	0	0	0	0	0	0	0	0	0	0	0	0	0
Ascomycota	Eurotiomycetes	Chaetothyriales	Trichomeriaceae	Knufia		8b02e21f21423e1862227a73e3849d79	CTACTTGGTCATTTAGAGGAAGTAAAAGTCGTAACAAGGTTTCCGTAGGTGAACCTGCGGAAGGATCATTACCGAGTTAGGGTTGCTCCGCAGCCCGACCTCCCAACCCTTTGTCTAATTTACCTTGTCGTTGCTTCGGCGGACCGGTTGACCAACTGGTCTTGACCGCCGGGGGGTTCGTCCCCTGGAGAGCGTCCGCCGACGGCCCAACCACAAACTCTTGTACCAAACCATGTCGTCTGAATTACTTGATTAAAATCAAAAAACAAAACTTTCAACAACGGATCTCTTGGTTCTGGCATCGATGAAGAACGCAGCGT		0	0	0	0	0	0	0	0	0	0	0	0	0	0	0	0	0	0	0	0	0	0	0	0	0	360	0	14	0	0	0	0	0	0	0	0	0	0	0	0	0
Ascomycota	Eurotiomycetes	Eurotiales	Aspergillaceae	Penicillium	spinulosum	6cb90a0753122c3532500a4d9d43af0c	TCTTGGTCATTTAGAGGAAGTAAAAGTCGTAACAAGGTTTCCGTAGGTGAACCTGCGGAAGGATCATTACTGAGTGAGGGCCCTCTGGGTCCAACCTCCCACCCGTGTTTATTGTACCTTGTTGCTTCGGTGCGCCCGCCTCACGGCCGCCGGGGGGCTTCTGCCCCCGGGTCCGCGCGCACCGGAGACACTATTGAACTCTGTCTGAAGATTGCAGTCTGAGCATAAACTAAATAAGTTAAAACTTTCAACAACGGATCTCTTGGTTCCGGCATCGATGAAGAACGCAGCA		0	0	0	0	0	0	0	0	0	0	0	0	0	0	0	0	0	0	0	0	0	0	0	0	0	0	0	0	0	0	0	0	521	0	0	0	0	0	29	0	0
Ascomycota	Taphrinomycetes	Taphrinales	Taphrinaceae	Taphrina	inositophila	a21cb270a339c8ae9ffffa1cb6f851bc	CTTGGTCATTTAGAGGAAGTAAAAGTCGTAACAAGGTTTCCGTAGGTGAACCTGCGGAAGGATCATTAATGAAGTCTGGGCTTCGGCCCTCTCTCTTCTACACACTTGTGAACTTACACCGTTGCTTTGGCAGGTCTCCGGACGGGCGTCAGCCCGGAAGGTCAGGTCGAGAGACGCTTGCCAAAGACACTTATCCACCCTTTTTTATTGTCTGAATCTTGTTTATAACAAATAAAATAAAACTTTCAACAATGGATCTCTTGGCTCTGGCATCGATGAAGAACGCAGCGT		0	0	0	0	0	0	0	0	0	0	0	0	0	0	0	0	0	0	0	0	0	0	0	0	0	464	0	0	0	0	0	0	0	0	0	0	0	0	0	0	0
Ascomycota	Sordariomycetes	Xylariales	Amphisphaeriaceae	Seimatosporium	rosarum	0591e46ec685c384c4b183a6ab81fc25	TCTTGGTCATTTAGAGGAAGTAAAAGTCGTAACAAGGTCTCCGTTGGTGAACCAGCGGAGGGATCATTACAGAGTTATCTAACTCCCAAACCCATGTGAACTTACCATTGTTGCCTCGGCAGAACCTACCCGGTATCTACCCTGTAACGAGCTACCCTGTAGCAAGTTGCTCGGGAATGGCTTACCCTGTAGTGCGCTGCCGGTGGACCTCTTAACTCTTGTTATTTTATAGTAATCTGAGCGTCTTATTTTAATAAGTCAAAACTTTCAACAACGGATCTCTTGGTTCTGGCATCGATGAAGAACGCAGCGT		0	0	0	0	0	0	0	0	0	0	0	0	0	0	0	0	0	0	0	0	0	0	0	0	0	0	0	0	0	0	0	0	0	0	0	371	166	0	0	0	0
Ascomycota	Sordariomycetes	Togniniales	Togniniaceae	Phaeoacremonium	minimum	fe8237f9c5c4b5a2ba0ad0b455d342cb	CTTGGTCATTTAGAGGAAGTAAAAGTCGTAACAAGGTCTCCGTTGGTGAACCAGCGGAGGGATCATTATCGAGTTTCGTACTCCAAACCCTTTGTGAACATACCTGTTTTCGTTGCTTCGGCAGGTCGGGGGCCAACCCCGCCCGCCGCCGGACTCCCCCTCGCGGGGCTGCGCCGGCGGGCCTGCCGGAGGGCACAGACTCTGTATTCAAAAACGTACCTCTCTGAGTTATCTTTACAAATAAGTAAAAACTTTCAACAACGGATCTCTTGGTTCTGGCATCGATGAAGAACGCAGCA		0	0	0	0	0	0	0	0	0	26	0	0	0	0	0	0	0	0	0	0	0	0	0	0	0	0	0	0	186	0	310	0	0	0	0	0	0	0	0	0	0
Ascomycota	Eurotiomycetes	Onygenales	Ascosphaeraceae	Ascosphaera	major	6dc5ab97431943c18a5904ffdeefa85f	CTTGGTCATTTAGAGGAAGTAAAAGTCGTAACAAGGTTTCCGTAGGTGAACCTGCGGAAGGATCATTAACGTGTCTGTGCGGTTGGGCTTCGGCCCTCTGCGCTCACCCACCCTTGTCTTAACTACCTGTTTCTTCGGCGGGCCTCCATACTACGGTGCTGGGGGGATCGCCTTAGGGCGTGCCTGGCTCGCGTCCGCCGAAGACAAACTGAACCCAGAACGAACGGATACAAGCTAGTCTGAACAAACGATTAATAAATGAAAACTTTCAACAACGGATCTCTTGGTTCCGGCATCGATGAAGAACGCAGCGT		0	0	0	0	0	0	0	0	0	0	0	0	0	0	0	0	0	0	0	0	0	0	0	0	0	0	0	0	245	0	0	0	0	0	0	0	0	0	0	0	0
Ascomycota	Eurotiomycetes	Onygenales	Ascosphaeraceae	Ascosphaera	major	10a816c8b36b92e350e9480db0a82160	CTTGGTCATTTAGAGGAAGTAAAAGTCGTAACAAGGTTTCCGTAGGTGAACCTGCGGAAGGATCATTAACGTGTCTGTGCGGTTGGGCTTCGGCCCTCTGCGCTTACCCACCCTTGTCTTAACCACCTGTTTCTTCGGCGGGCCTCCATACTACGGTGCTGGGGGAATCGCCTTAGGGCGTGCCTGGCTCGCGTCCGCCGAAGACAAACCGAACCCAGAACGAACGGATACAAGCTAGTCTGAACAAACGATTAATAAATCAAAACTTTCAACAACGGATCTCTTGGTTCCGGCATCGATGAAGAACGCAGCGT		0	0	0	0	0	0	0	0	0	0	0	0	0	0	0	0	0	0	0	0	0	0	0	0	0	0	0	0	181	0	0	0	0	0	0	0	0	0	0	0	0
Ascomycota	Dothideomycetes	Pleosporales	Didymosphaeriaceae	Didymosphaeria	variabile	f7717951d62a56db9b4e039eebe1572d	ACCTTGGTCATTTAGAGGAAGTAAAAGTCGTAACAAGGTTTCCGTAGGTGAACCTGCGGAAGGATCATTATCTATTCCATGAGGTGCGGTCGCGGCCCTCGGCGGGAGCAACAGCTGCCGTCGGGCGGTAGAGGTAACACTTTCACGCGCCGCATGTCTGAATCCTTTTTTTACGAGCACCTTTCGTTCTCCTTCGGCGGGGCAACCTGCCGTTGGAACCTATCAAAACCTTTTTTTGCATCTAGCATTACCTGTTCTGATACAAACAATCGTTACAACTTTCAACAATGGATCTCTTGGCTCTGGCATCGATGAAGAACGCAGCGT		0	0	0	0	0	0	0	0	0	0	0	0	0	0	0	0	0	0	0	0	0	0	0	0	0	0	0	0	0	52	0	0	0	0	0	0	0	0	0	0	0
Ascomycota	Eurotiomycetes	Chaetothyriales				e36c186be28b0b005fedaf91f6443561	CTTGGTCATTTAGAGGAAGTAAAAGTCGTAACAAGGTTTCCGTAGGTGAACCTGCGGAAGGATCATTACTGAGTTCGGGTTTCCTTTTGGAGCCCAACCTCCAACCCTTTGTTAAAAATACCTTTGTTGCTTTGGCAGACCCGCTTCCGGGCCGCCGGAGGAGTTCAGTCACCTCTGGTCAGTGTTTGCCAGTAGCCAAATCAAATTCTTTTTAATTATGTCGTCTGAAATCAATTAAAAAATTTAATTAAAACTTTCAACAACGGATCTCTTGGTTCTGGCATCGATGAAGAACGCAGCGT		0	0	0	0	0	0	0	0	0	0	0	0	0	0	0	0	0	0	0	0	462	0	0	0	0	0	0	0	0	0	0	0	0	0	0	0	0	0	0	0	0
Ascomycota	Saccharomycetes	Saccharomycetales	Saccharomycetaceae	Zygosaccharomyces	favi	04b8616d38e82940de686de3ed484967	CTTGGTCATTTAGAGGAAGTAAAAGTCGTAACAAGGTTTCCGTAGGTGAACCTGCGGAAGGATCATTAGAGAAAAATTCTAAGATTGACGGAAGGGGATGAAATATATAATGGGGAGAGCCTGCGCTTAATTGCGCGGTTCTTTTCTTTCATCTACCTTTTAGTCTCTTTTACACACAGTGGAGTTTTTTCTTTGGAAAAAGTTAAAGTTCTTCTTTGGGGAGAAAAGATTTAGTTCTTTTTCTCCCCAGAGGTAAACACAAACAATTTTTAATGTTAACAAAATACAAGTTTTAGTCAAGAGATTATGAAATTAAAAACAAAACAAAATATTCAAAACTTTCAACAACGGATCTCTTGGTTCTCGCATCGATGAAGAACGCAGCGT		0	0	76	0	0	0	0	0	0	0	0	0	0	0	0	0	0	0	0	0	0	0	0	49	0	0	0	0	0	0	0	0	0	0	0	0	0	0	0	0	0
Ascomycota	Dothideomycetes	Capnodiales	Mycosphaerellaceae	Mycosphaerella	tassiana	fb5b0362c2e2d8b1de68bf16f82d07cd	ACCTTGGTCATTTAGAGGAAGTAAAAGTCGTAACAAGGTCTCCGTAGGTGAACCTGCGGAGGGATCATTACAAGAACGCCCGGGCTTCGGCCTGGTTATTCATAACCCTTTGTTGTCCGACTCTGTTGCCTCCGGGGCGACCCTGCCTTCGGGCGGGGGCTCCGGGTGGACACTTCAAACTCTTGCGTAACTTTGCAGTCTGAGTAAACTTAATTAATAAATTAAAACTTTTAACAACGGATCTCTTGGTTCTGGCATCGATGAAGAACGCAGCAAGACCAAG		344	0	0	0	0	0	0	0	0	0	0	0	0	0	0	0	0	0	0	0	0	0	0	0	0	0	0	0	0	0	0	0	0	0	0	0	0	0	0	0	0
Ascomycota	Dothideomycetes	Pleosporales	Didymellaceae	Asochyta	medicaginicola	cbc74be3baf20b14b1e4a83b639974ae	TCTTGGTCATTTAGAGGAAGTAAAAGTCGTAACAAGGTTTCCGTAGGTGAACCTGCGGAAGGATCATTACCTAGAGTTGTAGGCTTTGCCTGCTATCTCTTACCCATGTCTTTTAAGTACCTTACGTTTCCTCGGCGGGTCCGCCCGCCGATTGGACAATTTAAACCATTTGCAGTTGCAATCAGCGTCTGAAAAAACTTAATAGTTACAACTTTCAACAACGGATCTCTTGGTTCTGGCATCGATGAAGAACGCAGCTAGAGACCAAGTCTCTGCTACCGTA		0	0	0	0	0	0	0	0	0	0	0	0	0	0	0	0	0	0	0	0	224	0	0	0	0	0	0	0	0	0	0	0	0	0	0	0	0	0	0	0	0
Ascomycota	Eurotiomycetes	Onygenales	Ascosphaeraceae	Ascosphaera	major	e2b19db9726eca06ff6e565a9dbf967b	TCTTGGTCATTTAGAGGAAGTAAAAGTCGTAACAAGGTTTCCGTAGGTGAACCTGCGGAAGGATCATTAACGTGTCTGTGCGGTTGGGCTTCGGCCCTCTGCGCTCACCCACCCTTGTCTTAACTACCTGTTTCTTCGGCGGGCCTCCATACTACGGTGCTGGGGGGATCGCCTTAGGGCGTGCCTGGCTCGCGTCCGCCGAAGACAAACTGAACCCAGAACGAACGGATACAAGCTAGTCTGAACAAACGATTAATAAATCAAAACTTTCAACAACGGATCTCTTGGTTCCGGCATCGATGAAGAACGCAGC		0	175	0	0	0	0	0	0	0	0	0	0	0	0	0	0	0	0	0	0	0	0	0	0	0	0	0	0	0	0	0	0	0	0	0	0	0	0	0	0	0
Ascomycota	Eurotiomycetes	Chaetothyriales				fc49ae6e8df44e720774f00cea8e3004	CTACTTGGTCATTTAGAGGAAGTAAAAGTCGTAACAAGGTTTCCGTAGGTGAACCTGCGGAAGGATCATTACCGAGTTAGGGTCCCTTTGGGGCCCGAACCTCCCAACCCTGTGTCTATTGTTACCTTTAGTTGCTTCGGCGGGCCGGCCGTCCTGACCAACTGGTCTCGCTGGCCGCCGGTCGTGGGTTTCCACGATTGGAGAGCTCGCCCGCCGATGGCCCAACACAAAACTCTGGTACGAAACACTGTCGTCTAAATACCTTGATATTAATCAAAAACAAAACTTTCAACAACGGATCTCTTGGTTCTGGCATCGATGAAGAACGCAGCGT		330	0	0	0	0	0	0	0	0	0	0	0	0	0	0	0	0	0	0	0	0	0	0	0	0	0	0	0	0	0	0	0	0	0	0	0	0	0	0	0	0
Ascomycota	Saccharomycetes	Saccharomycetales	Saccharomycetaceae	Zygosaccharomyces	favi	0c3e264dd78c3a70b9728a520b457b7c	ACCTTGGTCATTTAGAGGAAGTAAAAGTCGTAACAAGGTTTCCGTAGGTGAACCTGCGGAAGGATCATTAGAGAAAAATTCTAAGATTGACGGAAGGGGATGAAATATATAATGGGGAGAGCCTGCGCTTAATTGCGCGGTTCTTTTCTTTCATCTACCTTTTAGTCTCTTTTACACACAGTGGAGTTTTTTCTTTGGAAAAAGTTAAAGTTCTTCTTTGGGGAGAAAAGATTTAGTTCTTTTTCTCCCCAGAGGTAAACACAAACAATTTTTAATGTTAACAAAATACAAGTTTTAGTCAAGAGATTATGAAATTAAAAACAAAACAAAATATTCAAAACTTTCAACAACGGATCTCTTGGTTCTCGCATCGATGAAGAACGCAGCA		0	0	0	0	0	0	0	0	0	0	0	0	0	0	0	0	0	0	0	0	0	0	0	0	0	0	0	0	0	0	0	221	0	0	0	0	0	0	0	0	0
Ascomycota	Dothideomycetes	Pleosporales	Didymosphaeriaceae			3ede44e8aa9af874952c89f2c69b9280	CTTGGTCATTTAGAGGAAGTAAAAGTCGTAACAAGGTTTCCGTAGGTGAACCTGCGGAAGGATCATTATCTATTCCATGAGGTGCGGTCGCGGCCCTCGGCGGGAGCAACAGCTGCCGTCGGGCGGTAGAGGTAACACTTTCACGCGCCGCATGTCTGAATCCTTTTTTTACGAGCACCTTTCGTTCTCCTTCGGCGGGGCAACCTGCCGTTGGAACCTATCAAAACCTTTTTTTGCATCTAGCATTACCTGTTCTGATACAAACAATCGTTACAACTTTCAACAATGGATCTCTTGGCTCTGGCATCGATGAAGAACGCAGCTAG		0	0	0	0	0	0	0	0	0	0	0	0	0	0	0	0	0	0	0	0	0	0	0	0	0	369	0	0	0	0	0	0	20	0	0	0	0	0	0	0	0
Ascomycota	Eurotiomycetes	Onygenales	Ascosphaeraceae	Ascosphaera	major	6b0c8cc0065146546ef004e8043e1df5	CTTGGTCATTTAGAGGAAGTAAAAGTCGTAACAAGGTTTCCGTAGGTGAACCTGCGGAAGGATCATTAACGTGTCTGTGCGGTTGGGCTTCGGCCCTCTGCGCTCACCCACCCTTGTCTTAACCACCTGTTTCTTCGGCGGGCCTCCATACTACGGTGCTGGGGGAATCGCCTTAGGACGTGCCTGGCTCGCGTCCGCCGAAGACAAACTGAACCCAGAACGAACGGATACAAGCTAGTCTGAACAAACGATTAATAAATCAAAACTTTCAACAACGGATCTCTTGGTTCCGGCATCGATGAAGAACGCAGC		0	0	0	0	0	0	0	0	0	0	0	0	0	388	0	0	0	0	0	0	0	0	0	0	0	0	0	0	0	0	0	0	0	0	0	0	0	0	0	0	0
Ascomycota	Dothideomycetes	Capnodiales	Davidellaceae	Cladosporium		b2b9c7acd523f34dc78272c3b7443881	TCTTGGTCATTTAGAGGAAGTAAAAGTCGTAACAAGGTCTCCGTAGGTGAACCTGCGGAGGGATCATTACAAGTGACCCCGGTCTAACCACCGGGATGTTCATAACCCTTTGTTGTCCGACTCTGTTGCCTCCGGGGCGACCCTGCCTTCGGGCGGGGGCTCCGGGTGGACACTTCAAACTCTTGCGTAACTTTGCAGTCTGAGTAAACTTAATTAATAAATTAAAACTTTTAACAACGGATCTCTTGGTTCTGGCATCGATGAAGAACGCAGCAGACCAAGT		0	0	0	0	0	0	0	0	0	0	0	0	0	0	0	0	0	0	0	0	0	264	0	0	0	0	0	0	0	0	0	0	0	0	0	0	0	0	0	0	0
Ascomycota	Dothideomycetes	Pleosporales	Didymellaceae			7fa927f466ab16718fb405d559bed154	ACCTTGGTCATTTAGAGGAAGTAAAAGTCGTAACAAGGTTTCCGTAGGTGAACCTGCGGAAGGATCATTACCTAGAGTTTGTAGACTTCGGTCTGCTACCTCTTACCCATGTCTTTTGAGTACCTTCGTTTCCTCGGCGGGTCCGCCCGCCGATTGGACAACATTCAAACCCTTTGCAGTTGCAATCAGCGTCTGAAAAAACATAATAGTTACAACTTTCAACAACGGATCTCTTGGTTCTGGCATCGATGAAGAACGCAGCAAGACCAAGTCTCTGCTACCG		0	0	0	0	0	0	0	0	215	0	0	0	0	0	0	0	0	0	35	0	0	0	0	0	0	0	0	0	0	0	0	0	0	0	0	0	0	0	0	0	0
Ascomycota	Eurotiomycetes	Eurotiales	Aspergillaceae	Penicillium		933080d2f1dddc9b8fbc6e78dce911c5	ACCTTGGTCATTTAGAGGAAGTAAAAGTCGTAACAAGGTTTCCGTAGGTGAACCTGCGGAAGGATCATTACTGAGTGAGGGCCCTCTGGGTCCAACCTCCCACCCGTGTTTATTGTACCTTGTTGCTTCGGTGCGCCCGCCTCACGGCCGCCGGGGGGCTTCTGCCCCCGGGTCCGCGCGCACCGGAGACACTATTGAACTCTGTCTGAAGATTGCAGTCTGAGCATAAACTAAATAAGTTAAAACTTTCAACAACGGATCTCTTGGTTCCGGCATCGATGAAGAACGCAGC		0	0	0	0	0	0	0	0	0	0	0	0	0	0	0	0	0	0	0	0	0	0	0	0	0	0	0	0	0	0	0	0	0	0	0	0	0	0	0	0	0
Ascomycota	Dothideomycetes	Capnodiales	Teratosphaeriaceae	Devriesia		1547e9172656f6a3e529be9b3f7545bc	TCTTGGTCATTTAGAGGAAGTAAAAGTCGTAACAAGGTCTCCGTAGGTGAACCTGCGGAGGGATCATTACCGAGTGCGGGCCCTCGCGCCCAACCTCCCAACCCTTTGTCGATTCATATCTGTTGCCTCGGGGGGCGACCCGGACGTCACGTCCGGGAGTCCCCCAGAGGTCCAACCCAACACACTGCGTCTTTGCGTCGGAGTATTGAAAACAATCAATCAAAACTTTCAACAACGGATCTCTTGGTTCTGGCATCGATGAAGAACGCAGCAAGACCAAGTC		0	0	126	0	0	0	0	0	0	0	0	0	0	0	0	0	0	0	0	0	0	0	0	0	0	0	0	0	0	0	0	0	0	0	0	0	0	0	0	0	0
Ascomycota	Dothideomycetes	Pleosporales	Pleosporaceae	Alternaria	infectoria	0b2423becd6d4465165967eb3fd7d76d	CTACTTGGTCATTTAGAGGAAGTAAAAGTCGTAACAAGGTCTCCGTAGGTGAACCTGCGGAGGGATCATTACACAATATGAAGGCGGGCTGGACACCCTCCAGCCGGGCACTGCTTCACGGCGTGCGCGGCTGGAGCCGGCCCTGCTGAATTATTCACCCGTGTCTTTTGCGTACTTCTTGTTTCCTGGGTGGGCTCGCCCGCCATCAGGACCAACCATAAACCTTTTTGTAATAGCAATCAGCGTCAGTAACAACGTAATTAATTACAACTTTCAACAACGGATCTCTTGGTTCTGGCATCGATGAAGAACGCAGCGT		0	0	0	0	0	0	0	0	0	0	0	0	0	0	0	0	0	0	0	0	0	0	0	0	0	0	0	0	0	0	0	0	0	0	0	0	0	0	0	0	0
Ascomycota	Dothideomycetes	Pleosporales	Pleosporaceae	Alternaria	infectoria	96152ccb4b2e32ab306195ef3ae7fc69	ACCTTGGTCATTTAGAGGAAGTAAAAGTCGTAACAAGGTCTCCGTAGGTGAACCTGCGGAGGGATCATTACACAATAACAAGGCGGGCTGGACACCCCCCGCTGGGCACTGCTTCACGGCGTGCGCGGCGGGGCCGGCCCTGCTGAATTATTCACCCGTGTCTTTTGCGTACTTCTTGTTTCCTGGGTGGGCTCGCCCGCCCTCAGGACCAACCACAAACCTTTTGCAATAGCAATCAGCGTCAGTAACAACGTAATTAATTACAACTTTCAACAACGGATCTCTTGGTTCTGGCATCGATGAAGAACGCAGCGT		0	0	0	0	0	0	0	0	0	0	0	0	0	0	0	0	0	0	0	0	0	0	0	0	0	0	0	0	0	0	0	0	0	0	0	0	0	0	0	153	0
Basidiomycota	Agaricomycetes	Russulales	Peniophoraceae	Peniophora	pseudoversicolor	57492d61ac7b4dfaaa90eb61307d3191	CTTGGTCATTTAGAGGAAGTAAAAGTCGTAACAAGGTTTCCGTAGGTGAACCTGCGGAAGGATCATTATTGAAGCTCGGAATGCATGTCCGGTGTTGATGCTGCCCAGCAATGGGATGTGCTCGCTCGGATGTGTGTCCCTTCTCTATTCCACCCCTTTGTGAACCAAGTGTGCGAGCCGAAGAGAGATCGGAAGCTCGCATGCAAACCCTTAACATACCCCAATGAAGTATCAGAATGTAACTTGCGTTAACTCGCACAAATATAACTTTCAACAACGGATCTCTTGGCTCTCGCATCGATGAAGAACGCAGCGT		0	0	0	0	0	0	0	0	0	0	0	0	0	0	0	0	0	0	0	0	0	0	0	0	0	0	155	0	0	0	0	0	0	0	0	0	0	0	0	0	0
Basidiomycota	Agaricomycetes	Polyporales	Ganodermataceae	Ganoderma		21c6bc93e3b6bbca8521d95eff8f80bb	CTTGGTCATTTAGAGGAAGTAAAAGTCGTAACAAGGTTTCCGTAGGTGAACCTGCGGAAGGATCATTATCGAGTTTTGACTGGGTTGTAGCTGGCCTTCCGAGGCATGTGCACGCCCTGCTCATCCACTCTACACCTGTGCACTTACTGTGGGTATCAGATCGTGAAGCGTGCTCTTTTACCGGAGCTTGTGAAGCGTGTCTGTGCCTGCGTTTATCACAAACACTATAAAGTATCAGAATGTGTATTACGATGTAACGCATCTATATACAACTTTCAGCAACGGATCTCTTGGCTCTCGCATCGATGAAGAACGCAGC		0	0	0	0	0	0	0	0	0	0	0	38	0	0	0	0	0	0	0	0	0	0	0	0	0	0	0	0	0	0	0	0	0	0	0	0	73	238	0	0	0
Ascomycota	Eurotiomycetes	Eurotiales	Aspergillaceae	Penicillium	citrinum	41912f26809b561a6d3199052d20aa5b	CTTGGTCATTTAGAGGAAGTAAAAGTCGTAACAAGGTTTCCGTAGGTGAACCTGCGGAAGGATCATTACCGAGTGCGGGCCCCTCGGGGCCCAACCTCCCACCCGTGTTGCCCGAACCTATGTTGCCTCGGCGGGCCCCGCGCCCGCCGACGGCCCCCCTGAACGCTGTCTGAAGTTGCAGTCTGAGACCTATAACGAAATTAGTTAAAACTTTCAACAACGGATCTCTTGGTTCCGGCATCGATGAAGAACGCAGCTAGAGACCAAGTCTCTGCTACCGTAC		0	0	0	0	0	0	0	0	0	0	0	0	0	0	0	0	0	0	0	0	0	0	0	0	0	0	0	0	0	0	0	0	0	0	0	0	0	0	0	0	0
Ascomycota	Eurotiomycetes	Chaetothyriales	Trichomeriaceae	Knufia		b8b3d76902f792e2ab633c51d2e13e9f	ACCTTGGTCATTTAGAGGAAGTAAAAGTCGTAACAAGGTTTCCGTAGGTGAACCTGCGGAAGGATCATTACCGAGTTAGGGTTGCTCCGCAGCCCGACCTCCCAACCCTTTGTCTAATTTACCTTGTCGTTGCTTCGGCGGACCGGTTGACCAACTGGTCTTGACCGCCGGGGGGTTCGTCCCCTGGAGAGCGTCCGCCGACGGCCCAACCACAAACTCTTGTACCAAACCATGTCGTCTGAATTACTTGATTAAAATCAAAAAACAAAACTTTCAACAACGGATCTCTTGGTTCTGGCATCGATGAAGAACGCAGCTAG		0	0	0	0	0	0	0	0	0	0	0	0	0	0	0	0	0	0	0	0	53	0	0	0	0	0	0	0	0	0	0	0	0	0	0	0	0	0	0	0	0
Ascomycota	Dothideomycetes	Pleosporales	Didymosphaeriaceae	Pseudopithomyces	rosae	535aae1604e9395e0117f0571df434ea	TCTTGGTCATTTAGAGGAAGTAAAAGTCGTAACAAGGTTTCCGTAGGTGAACCTGCGGAAGGATCATTAACCTTTCAAATCAGGGTGCGGCGCGGCCCCCGAGGAGCGGAAACAATCCTTGGGAGGTATGCGGGGGCTTCGAGCCCCCCATTTACGCACGCACGACTGCCATCCTTACTTTACGAGCACCTTCTGTTCTCCCTCGGCGGGGCAACCTGCCGTTGGAACCGAATAAACTCTTTTTGCATCTAGCATTACCTGTTCCGAAACAAACAATCGTTACAACTTTCAACAATGGATCTCTTGGCTCTGGCATCGATGAAGAACGCAGCGT		0	0	0	0	0	0	0	0	0	0	0	0	0	0	0	0	0	0	0	0	0	0	0	0	0	0	0	0	0	0	0	0	0	0	0	0	0	0	0	0	0
Ascomycota	Eurotiomycetes	Chaetothyriales				2b986fa24563f3972e2674b59234533a	CTTGGTCATTTAGAGGAAGTAAAAGTCGTAACAAGGTTTCCGTAGGTGAACCTGCGGAAGGATCATTAACGAGTTAGGGTCTCTCAGGCCCGACCTCCCAACCCTTTGTTTACTCAACCACTTGTTGCTTCGGCGCGCCCGTCCCCTCGGGACCGCCGGGAGACCGTAACACGCCTCCTGGCCCGCGCCCGTCGATAGCCCAACCCAAACTTCTTTTAACTAAACGTGTCTTATCTAAGTACCAAAATTTAATTAAAGCAAAAAACTTTCAACAACGGATCTCTTGGTTCTGGCATCGATGAAGAACGCAGC		0	0	0	0	0	0	0	0	0	0	0	174	0	0	0	0	0	0	151	0	0	0	0	0	0	0	0	0	0	0	0	0	0	0	0	0	0	0	0	0	0
Ascomycota	Dothideomycetes	Pleosporales	Didymosphaeriaceae	Pseudopithomyces	rosae	d6cd2a5b5eaa2182d1096446d4064d44	CTTGGTCATTTAGAGGAAGTAAAAGTCGTAACAAGGTTTCCGTAGGTGAACCTGCGGAAGGATCATTAACCTTTCAAATCAGGGTGCGGCGCGGCCCCCGAGGAGCGGAAACAATCCTTGGGAGGTATGCGGGGGCTTCGAGCCCCCCATTTACGCACGCACGACTGCCATCCTTACTTTACGAGCACCTTCTGTTCTCCCTCGGCGGGGCAACCTGCCGTTGGAACCGAATAAACTCTTTTTGCATCTAGCATTACCTGTTCCGAAACAAACAATCGTTACAACTTTCAACAATGGATCTCTTGGCTCTGGCATCGATGAAGAACGCAGCTAG		0	0	0	0	0	0	0	0	0	0	0	0	0	0	0	0	0	0	0	0	0	0	0	0	0	0	0	0	321	0	0	0	0	0	0	0	0	0	0	0	0
Ascomycota	Dothideomycetes	Pleosporales	Pleosporaceae	Alternaria	infectoria	37c54fb3c325eaf541f1c973c44c2ca0	CTTGGTCATTTAGAGGAAGTAAAAGTCGTAACAAGGTCTCCGTAGGTGAACCTGCGGAGGGATCATTACACAATAACAAGGCGGGCTGGACACCCCCCGCTGGGCACTGCTTCACGGCGTGCGCGGCGGGGCCGGCCCTGCTGAATTATTCACCCGTGTCTTTTGCGTACTTCTTGTTTCCTGGGTGGGCTCGCCCGCCCTCAGGACCAACCACAAACCTTTTGCAATAGCAATCAGCGTCAGTAACAACGTAATTAATTACAACTTTCAACAACGGATCTCTTGGTTCTGGCATCGATGAAGAACGCAGCGT		0	0	0	0	0	0	30	0	0	0	0	0	0	0	0	0	0	0	0	0	0	0	0	0	0	198	91	0	0	0	0	0	0	0	0	0	0	0	0	0	0
Ascomycota	Eurotiomycetes	Eurotiales	Aspergillaceae	Penicillium	spinulosum	8da5aa3f1cdc601d4678b27f06c5d7e3	TCTTGGTCATTTAGAGGAAGTAAAAGTCGTAACAAGGTTTCCGTAGGTGAACCTGCGGAAGGATCATTACTGAGTGAGGGCCCTCTGGGTCCAACCTCCCACCCGTGTTTATTGTACCTTGTTGCTTCGGTGCGCCCGCCTCACGGCCGCCGGGGGGCTTCTGCCCCCGGGTCCGCGCGCACCGGAGACACTATTGAACTCTGTCTGAAGATTGCAGTCTGAGCATAAACTAAATAAGTTAAAACTTTCAACAACGGATCTCTTGGTTCCGGCATCGATGAAGAACGCAGCGT		107	0	0	0	0	0	0	0	0	0	0	0	0	0	0	0	0	0	0	0	0	0	0	0	0	0	0	0	0	0	0	0	154	0	0	0	0	0	0	0	23
Ascomycota	Dothideomycetes	Pleosporales	Didymellaceae	Nothophoma	variabilis	9fbccab4b27a84e56af1fdcca099bcb4	ACCTTGGTCATTTAGAGGAAGTAAAAGTCGTAACAAGGTTTCCGTAGGTGAACCTGCGGAAGGATCATTACCTAGAGTTGTAGGCTTTGCCTGCTATCTCTTACCCATGTCTTTTAAGTACCTTACGTTTCCTCGGCGGGTCCGCCCGCCGATTGGACAATTTAAACCATTTGCAGTTGCAATCAGCGTCTGAAAAAACTTAATAGTTACAACTTTCAACAACGGATCTCTTGGTTCTGGCATCGATGAAGAACGCAGCTAGAGACCAAGTCTCTGCTACCGT		0	0	0	0	0	0	0	0	0	0	0	0	0	0	0	0	0	0	0	0	0	311	0	0	0	0	0	0	0	0	0	0	0	0	0	0	0	0	0	0	0
Ascomycota	Eurotiomycetes	Onygenales	Ascosphaeraceae	Ascosphaera	major	70dc741fc1b3b32fc50474b72d848604	ACCTTGGTCATTTAGAGGAAGTAAAAGTCGTAACAAGGTTTCCGTAGGTGAACCTGCGGAAGGATCATTAACGTGTCTGTGCGGTTGGGCTTCGGCCCTCTGCGCTCACCCACCCTTGTCTTAACTACCTGTTTCTTCGGCGGGCCTCCATACTACGGTGCTGGGGGAATCGCCTTAGGGCGTGCCTGGCTCGCGTTCGCTGAAGACAAACTGAACCCAGAACGAACGGATACAAGCTAGTCTGAACAAACGATTAATAAATCAAAACTTTCAACAACGGATCTCTTGGTTCCGGCATCGATGAAGAACGCAGCA		0	0	0	0	0	0	0	0	0	0	0	0	0	0	0	0	0	0	0	0	0	0	0	0	0	0	0	0	0	0	0	0	0	0	0	0	0	0	0	0	0
Ascomycota	Eurotiomycetes	Onygenales	Ascosphaeraceae	Ascosphaera	major	926e471bf44d363184e7a8f13444f5dd	TCTTGGTCATTTAGAGGAAGTAAAAGTCGTAACAAGGTTTCCGTAGGTGAACCTGCGGAAGGATCATTAACGTGTCTGTGCGGTTGGGCTTCGGCCCTCCGCGCTCACCCACCCTTGTCTTAACCACCTGTTTCTTCGGCGGGCCTCCATACTACGGTGCTGGGGGAATCGCCTTAGGGCGTGCCTGGCTCGCGTCCGCCGAAGACCAACTGAACCCAGAACGAACGGATACAAGCTAGTCTGAACAAACGATTAATAAATCAAAACTTTCAACAACGGATCTCTTGGTTCCGGCATCGATGAAGAACGCAGC		0	0	0	0	0	0	0	0	0	0	0	0	0	0	0	0	0	0	0	0	0	0	0	0	0	0	0	0	0	0	0	0	0	0	0	0	0	0	0	0	0
Ascomycota	Sordariomycetes	Hypocreales	Hypocreales_fam_Incertae_sedis	Sarocladium	bacillisporum	98855bcdf0cac4b98f24300a161a3999	ACCTTGGTCATTTAGAGGAAGTAAAAGTCGTAACAAGGTCTCCGTTGGTGAACCAGCGGAGGGATCATTACCAGAGTGCCTTTTGGCTCTCCAACCCACTGTGAACATACCTACGTTTCCCTCGGCGGGCTCAGCGCGCGGCGGTCTTCCGTCTCGCGTCCGCCGGGGGCACCTAAACTCTGATTTATATCGTGTATCTCTGAGGGGCGAAAGCCCGTAAAACAAAATGAATCAAAACTTTCAACAACGGATCTCTTGGCTCTGGCATCGATGAAGAACGCAGC		0	0	0	0	0	0	0	0	0	0	0	0	0	0	43	0	0	0	0	0	0	0	0	0	0	0	0	0	0	0	0	0	0	0	0	0	0	0	0	0	0
Ascomycota	Eurotiomycetes	Chaetothyriales				869b8655b430e6b97f644185ac474203	ACCTTGGTCATTTAGAGGAAGTAAAAGTCGTAACAAGGTTTCCGTAGGTGAACCTGCGGAAGGATCATTAACGAGTTAGGGTCTCTCAGGCCCGACCTCCCAACCCTTTGTTTACTCAACCACTTGTTGCTTCGGCGCGCCCGTCCCCTCGGGACCGCCGGGAGACCGTAACACGCCTCCTGGCCCGCGCCCGTCGATAGCCCAACCCAAACTTCTTTTAACTAAACGTGTCTTATCTAAGTACCAAAATTTAATTAAAGCAAAAAACTTTCAACAACGGATCTCTTGGTTCTGGCATCGATGAAGAACGCAGC		0	0	0	0	0	0	0	0	0	0	0	0	0	0	0	0	0	0	0	0	17	52	0	0	0	0	0	0	0	0	0	0	0	0	0	0	0	0	0	0	0
Ascomycota	Eurotiomycetes	Eurotiales	Aspergillaceae	Penicillium	citrinum	6256b40fef6b5edec2f3adbd79e52d30	ACCTTGGTCATTTAGAGGAAGTAAAAGTCGTAACAAGGTTTCCGTAGGTGAACCTGCGGAAGGATCATTACCGAGTGAGGGCCCTCTGGGTCCAACCTCCCACCCGTGTTGCACGAACCTGTGTTGCTTCGGCGGGCCCGCCGCCTAGGCCGCCGGGGGGCATCCGCCCCCGGGCCCGCGCCCGCCGAAGCCCCCCTCTGAACGCTGTCTGAAGTTGCAGTCTGAGAAACTAGCTAAATTAGTTAAAACTTTCAACAACGGATCTCTTGGTTCCGGCATCGATGAAGAACGCAGCTAG		0	0	0	0	0	0	0	0	0	0	41	0	0	0	0	0	0	0	0	0	0	0	0	0	0	0	0	0	0	90	0	0	0	152	0	0	0	0	0	0	0
Ascomycota	Dothideomycetes	Capnodiales	Cladosporiaceae	Rachicladosporium	cboliae	ddba86983abb6cedf4b1df19f8a2082a	ACCTTGGTCATTTAGAGGAAGTAAAAGTCGTAACAAGGTCTCCGTAGGTGAACCTGCGGAGGGATCATTAAACGAAACAAAGCCCGTGGCGAGCCTCCGGGCGCGCCACGGGCCCAGTCTCAAACCCTTTGTCGTCCGACTATGTTGCCTCGGGGGAGACCCTGCCTCCGGGCGGGTGGCACCCCGGTGGACCAAACCAAACTCTTGCGTAACCAGTCGTCTGAGTAGATTTACAAAATAAATCAAAACTTTCAACAACGGATCTCTTGGTTCTGGCATCGATGAAGAACGCAGCGT		0	0	0	0	0	0	0	0	0	0	0	0	0	0	0	0	0	0	0	0	209	0	0	0	0	0	48	0	0	0	0	0	0	0	0	0	0	0	0	0	0
Ascomycota	Saccharomycetes	Saccharomycetales	Saccharomycetaceae	Zygosaccharomyces	favi	0a2a641dc74af6dcd0fcb507bd7024f7	TCTTGGTCATTTAGAGGAAGTAAAAGTCGTAACAAGGTTTCCGTAGGTGAACCTGCGGAAGGATCATTAGAGAAAAATTCTAAGATTGACGGAAGGGGATGAAATATATAATGGGGAGAGCCTGCGCTTAATTGCGCGGTTCTTTTCTTTCATCTACCTTTTAGTCTCTTTTACACACAGTGGAGTTTTTTCTTTGGAAAAAGTTAAAGTTCTTCTTTGGGGAGAAAAGATTTAGTTCTTTTTCTCCCCAGAGGTAAACACAAACAATTTTTAATGTTAACAAAATACAAGTTTTAGTCAAGAGATTATGAAATTAAAAACAAAACAAAATATTCAAAACTTTCAACAACGGATCTCTTGGTTCTCGCATCGATGAAGAACGCAGCGT		0	0	0	0	0	0	0	0	0	0	0	0	0	0	0	0	0	0	0	0	0	0	0	0	0	0	0	0	0	0	0	152	0	0	0	0	0	0	0	0	0
Ascomycota	Dothideomycetes	Dothideales				c15e2e4cd609007d5a48f99042b949b2	CTTGGTCATTTAGAGGAAGTAAAAGTCGTAACAAGGTTTCCGTAGGTGAACCTGCGGAAGGATCATTAAAGAGTAAGGGTGCTCAGCGCCCGACCTCCAACCCTTTGTTGTTAAAACTACCTTGTTGCTTTGGCGGGACCGCTCGGTCTCGAGCCGCTGGGGATTCGTCCCAGGCGAGCGCCCGCCAGAGTTAAACCAAACTCTTGTTATTTAACCGGTCGTCTGAGTTAAAATTTTGAATAAATCAAAACTTTCAACAACGGATCTCTTGGTTCTCGCATCGATGAAGAACGCAGCGT		0	0	0	0	0	0	0	0	0	0	0	0	0	0	0	0	0	0	0	0	0	0	0	0	0	0	0	0	0	0	0	0	0	0	0	0	0	0	0	0	0
Ascomycota	Eurotiomycetes	Eurotiales	Aspergillaceae	Penicillium	cairnsense	e43ebcd79d197d7e09b5efd5e927829e	CTACTTGGTCATTTAGAGGAAGTAAAAGTCGTAACAAGGTTTCCGTAGGTGAACCTGCGGAAGGATCATTACTGAGTGAGGGCCCCTCGGGGTCCAACCTCCCACCCGTGTTTAACGAACCTTGTTGCTTCGGCGGGCCCGCCTCACGGCCGCCGGGGGGCATCTGCCCCCGGGTCCGCGCCCGCCGAAGCCACCTGTGAACTCTGTCTGAAGTATGCAGTCTGAGACAATTATTAAATTAATTAAAACTTTCAACAACGGATCTCTTGGTTCCGGCATCGATGAAGAACGCAGCGT		0	0	199	0	0	0	0	0	0	0	0	0	0	0	0	0	0	0	0	0	0	0	0	0	0	0	0	0	0	0	0	0	0	0	0	0	0	0	0	0	0
Ascomycota	Dothideomycetes	Pleosporales	Lophiotremataceae	Atrocalyx	lignicola	949a66fcd11c124dd97f1ce85f793a02	CTTGGTCATTTAGAGGAAGTAAAAGTCGTAACAAGGTTTCCGTAGGTGAACCTGCGGAAGGATCATTACCGTTGGGGCTTCGGCCCCAATCAAGATACCACCCCTTGCATTTTGAGTACCTTCTGTTTCCTCGGCGGGCCCGCCCGCCAACGGGGACCACACCAAACCCTTCTGTAGTTGCAGTAAACGTCTGAAAAACAAACAAAAAATCAAAACTTTCAACAACGGATCTCTTGGTTCTGGCATCGATGAAGAACGCAGCAAGACCAAGTCTCTGCTACCG		0	0	0	0	0	0	0	0	0	0	0	0	0	0	0	0	0	273	0	0	0	0	0	0	0	0	0	0	0	0	0	0	0	0	0	0	0	0	0	0	0
Ascomycota	Eurotiomycetes	Onygenales	Ascosphaeraceae	Ascosphaera	major	e272c709113a2fdb87f004bf21622e28	CTACTTGGTCATTTAGAGGAAGTAAAAGTCGTAACAAGGTTTCCGTAGGTGAACCTGCGGAAGGATCATTAACGTGTCTGTGCGGTTGGGCTTCGGCCCTCTGCGCTCACCCACCCTTGTCTTAACCACCTGTTTCTTCGGCGGGCCTCCATACTACGGTGCTGGGGGAATCGCCTTAGGGCGTGCCTGGCTCGCGTCCGCCGAAGACCAACTGAACCCAGAACGAACGGATACAAGCTAGTCTGAACAAACGATTAATAAATCAAAACTTTCAACAACGGATCTCTTGGTTCCGGCATCGATGAAGAACGCAGCA		0	0	0	0	0	0	0	0	0	0	0	0	0	0	270	0	0	0	0	0	0	0	0	0	0	0	0	0	0	0	0	0	0	0	0	0	0	0	0	0	0
Ascomycota	Eurotiomycetes	Onygenales	Ascosphaeraceae	Ascosphaera	major	c8d232aeb9ec5c29db19ddc91eec0a0d	ACCTTGGTCATTTAGAGGAAGTAAAAGTCGTAACAAGGTTTCCGTAGGTGAACCTGCGGAAGGATCATTAACGTGTCTGTGCGGTTGGGCTTCGGCCCTCTGCGCTTACCCACCCTTGTCTTAACCACCTGTTTCTTCGGCGGGCCTCCATACTACGGTGCTGGGGGAATCGCCTTAGGGCGTGCCTGGCTCGCGTCCGCCGAAGACAAACTGAACCCAGAACGAACGGATACAAGCTAGTCTGAACAAACGATTAATAAATCAAAACTTTCAACAACGGATCTCTTGGTTCCGGCATCGATGAAGAACGCAGCTAG		0	0	0	0	0	0	0	0	0	0	0	0	0	0	0	0	0	0	0	0	0	0	0	0	0	0	0	0	0	0	0	0	261	0	0	0	0	0	0	0	0
Ascomycota	Eurotiomycetes	Chaetothyriales	Chaetothyriales_fam_Incertae_sedis	Strelitziana	albiziae	aa302e0aa68cae6783d5335c8dba7ef7	CTTGGTCATTTAGAGGAAGTAAAAGTCGTAACAAGGTTTCCGTAGGTGAACCTGCGGAAGGATCATTACCGAGTTAGGGTTGCCTTTCTAGGTGCCCGACCTCCCAACCCTTTGTCTATGATACCACAGTTGCTTCGGCGGACCGAGGGGTCACACCCTCGCCTGGTCGCCCCGACCGGGAGCGCGTCCGTCGATGGCCTCAACTTAACACTTGAACCCAAAACCTGTCGTCTGAAAACATTTTATGATTTATAATCAAAAACAAAACTTTCAACAACGGATCTCTTGGTTCTGGCATCGATGAAGAACGCAGCGT		0	0	0	0	0	0	0	0	0	0	0	0	0	0	0	0	0	0	0	0	0	260	0	0	0	0	0	0	0	0	0	0	0	0	0	0	0	0	0	0	0
Ascomycota	Eurotiomycetes	Onygenales	Ascosphaeraceae	Ascosphaera	major	58ccd7f7fd06bab9fa129c103c3a1ec9	TCTTGGTCATTTAGAGGAAGTAAAAGTCGTAACAAGGTTTCCGTAGGTGAACCTGCGGAAGGATCATTAACGTGTCTGTGCGGTTGGGCTTCGGCCCTCTGCGCTTACCCACCCTTGTCTTAACCACCTGTTTCTTCGGCGGGCCTCCATACTACGGTGCTGGGGGAATCGCCTTAGGGCGTGCCTGGCTCGCGTCCGCCGAAGACAAACCGAACCCAGAACGAACGGATACAAGCTAGTCTGAACAAACGATTAATAAATCAAAACTTTCAACAACGGATCTCTTGGTTCCGGCATCGATGAAGAACGCAGCGT		0	0	0	0	0	0	0	0	0	0	0	0	0	0	0	0	0	0	0	0	0	0	0	0	0	0	0	0	0	0	0	0	0	0	0	0	0	0	0	0	0
						96c5991f04fcafe6324ba3acf8d6dd17	ACCTTGGTCATTTAGAGGAAGTAAAAGTCGTAACAAGGTCTCCGTAGGTGAACCTGCGGAGGGATCATTAACAGTTCTGAGTCAGAACAAACTCTCCCACCCGAGAGTCCGGTGAGGAAAGAGACCCCCTTTGGGAGGGGCTCGAGTACGCCTGTCCAGCTCAAGGGCTGGGGGTAACGACGCCGTCGACCAGGTGGGAGAGGGTGCTGTCACTAAACAACCCTTTGTCGTCCGACCATGTTGCCTCGGGGGAGACCCTGCCTTCGGGCGGGTGGCACCCCGGTGGACCAATTCAAACTCTTGCGTTAACCAGTCGTCTGAGTAGATTTACAAAATAAATCAAAACTTTCAACAACGGATCTCTTGGTTCTGGCATCGATGAAGAACGCAGCGT		0	0	25	0	0	0	0	231	0	0	0	0	0	0	0	0	0	0	0	0	0	0	0	0	0	0	0	0	0	0	0	0	0	0	0	0	0	0	0	0	0
Ascomycota	Eurotiomycetes	Onygenales	Ascosphaeraceae	Ascosphaera	major	4984a067e20a18effa0e49a6fedc2b53	CTTGGTCATTTAGAGGAAGTAAAAGTCGTAACAAGGTTTCCGTAGGTGAACCTGCGGAAGGATCATTAACGTGTCTGTGCGGTTGGGCTTTGGCCCTCTGCGCTTACCCACCCTTGTCTTAACTACCTGTTTCTTCGGCGGGCCTCCATACTACGGTGCTGGGGGAATCGCCTTAGGGCGTGCCTGGCTCGCGTCCGCCGAAGACAAACTGAACCCAGAACAAACGGATACAAGCTAGTCTGAACAAACGATTAATAAATCAAAACTTTCAACAACGGATCTCTTGGTTCCGGCATCGATGAAGAACGCAGCGT		0	0	0	0	0	0	0	0	0	0	0	0	0	0	0	0	0	0	0	0	0	0	0	0	0	0	0	0	0	0	0	0	0	0	0	0	0	0	0	0	0
Ascomycota	Dothideomycetes	Pleosporales	Pleosporaceae	Alternaria	alternata	a894f409e1315e9b981aa45aa47e8288	CTTGGTCATTTAGAGGAAGTAAAAGTCGTAACAAGGTCTCCGTAGGTGAACCTGCGGAGGGATCATTACACAAATATGAAGGCGGGCTGGAACCTCTCGGGGTTACAGCCTTGCTGAATTATTCACCCTTGTCTTTTGCGTACTTCTTGTTTCCTTGGTGGGTTCGCCCACCACTAGGACAAACATAAACCTTTTGTAATTGCAATCAGCGTCAGTAACAAATTAATAATTACAACTTTCAACAACGGATCTCTTGGTTCTGGCATCGATGAAGAACGCAGCA		0	96	0	0	0	0	0	0	0	0	0	0	0	0	0	0	0	0	0	0	0	0	27	0	35	0	0	0	0	0	0	0	0	0	0	0	0	0	0	0	0
Ascomycota	Eurotiomycetes	Chaetothyriales				7e1f117f2bec796f2536283297dfabb7	ACCTTGGTCATTTAGAGGAAGTAAAAGTCGTAACAAGGTTTCCGTAGGTGAACCTGCGGAAGGATCATTAACGAGTTAGGGTCTCTCAGGCCCGACCTCCCAACCCTTTGTTTACTCAACCACTTGTTGCTTCGGCGCGCCCGTCCCCTCGGGACCGCCGGGAGACCGTAACACGCCTCCTGGCCCGCGCCCGTCGATAGCCCAACCCAAACTTCTTTTAACTAAACGTGTCTTATCTAAGTACCAAAATTTAATTAAAGCAAAAAACTTTCAACAACGGATCTCTTGGTTCTGGCATCGATGAAGAACGCAGCA		0	0	0	0	0	0	0	0	0	232	0	0	0	0	0	0	0	0	0	0	0	0	0	0	0	0	0	0	0	0	0	0	0	0	0	0	0	0	0	0	0
Ascomycota	Dothideomycetes	Pleosporales	Pleosporaceae	Alternaria	alternata	ec74dfe48ad35efeaa8a36f7c7b090a9	ACCTTGGTCATTTAGAGGAAGTAAAAGTCGTAACAAGGTCTCCGTAGGTGAACCTGCGGAGGGATCATTACACAAATATGAAGGCGGGCTGGAACCTCTCGGGGTTACAGCCTTGCTGAATTATTCACCCTTGTCTTTTGCGTACTTCTTGTTTCCTTGGTGGGTTCGCCCACCACTAGGACAAACATAAACCTTTTGTAATTGCAATCAGCGTCAGTAACAAATTAATAATTACAACTTTCAACAACGGATCTCTTGGTTCTGGCATCGATGAAGAACGCAGC		0	0	0	0	0	0	0	0	0	0	0	0	0	0	0	0	14	0	0	0	0	0	0	0	0	0	0	0	0	0	0	0	0	0	0	0	0	0	0	0	0
Ascomycota	Dothideomycetes	Pleosporales	Pleosporaceae	Stemphylium	eturmiunum	d32cc93a1b28ddbf852be917afeafaea	CTTGGTCATTTAGAGGAAGTAAAAGTCGTAACAAGGTCTCCGTAGGTGAACCTGCGGAGGGATCATTACACAATATGAAAGCGGGTTGGGACCTCACCTCGGTGAGGGCTCCAGCTTGTCTGAATTATTCACCCATGTCTTTTGCGCACTTCTTGTTTCCTGGGCGGGTTCGCCCGCCACCAGGACCAAACCATAAACCTTTTTGTAATTGCAATCAGCGTCAGTAAACAATGTAATTATTACAACTTTCAACAACGGATCTCTTGGTTCTGGCATCGATGAAGAACGCAGCA		0	0	0	0	0	0	0	0	0	0	0	0	0	0	0	0	0	0	0	0	0	0	0	226	0	0	0	0	0	0	0	0	0	0	0	0	0	0	0	0	0
Ascomycota	Eurotiomycetes	Chaetothyriales				e25333a418a277e05e05406a9b123138	ACCTTGGTCATTTAGAGGAAGTAAAAGTCGTAACAAGGTTTCCGTAGGTGAACCTGCGGAAGGATCATTACCGAGTCAGGGTCCCTTTGGGGCCCGAACCTCCCAACCCTGTGTCTATTGTTACCTTTAGTTGCTTCGGCGGGCCGGCCGTCCTGACCAACTGGTCTCGCTGGCCGCCGGTCGTGGGTTTCCACGATTGGAGAGCTCGCCCGCCGATGGCCCAACACAAAACTCTGGTACGAAACACTGTCGTCTAAATACCTTGATATTAATCAAAAACAAAACTTTCAACAACGGATCTCTTGGTTCTGGCATCGATGAAGAACGCAGCTAG		0	0	0	0	0	0	0	0	0	0	0	0	0	0	0	0	0	0	0	0	218	0	0	0	0	0	0	0	0	0	0	0	0	0	0	0	0	0	0	0	0
Ascomycota	Eurotiomycetes	Eurotiales	Aspergillaceae	Penicillium		400a3debee16f59522ed229a98b493b5	CTACTTGGTCATTTAGAGGAAGTAAAAGTCGTAACAAGGTTTCCGTAGGTGAACCTGCGGAAGGATCATTACTGAGTGAGGGCCCTCTGGGTCCAACCTCCCACCCGTGTTTATTGTACCTTGTTGCTTCGGTGCGCCCGCCTCACGGCCGCCGGGGGGCTTCTGCCCCCGGGTCCGCGCGCACCGGAGACACTATTGAACTCTGTCTGAAGATTGCAGTCTGAGCATAAACTAAATAAGTTAAAACTTTCAACAACGGATCTCTTGGTTCCGGCATCGATGAAGAACGCAGC		0	0	0	0	0	0	0	0	0	0	0	0	0	0	0	0	0	0	0	0	0	0	0	0	0	0	0	0	0	0	0	0	0	0	0	0	215	0	0	0	0
Ascomycota	Dothideomycetes	Capnodiales	Capnodiales_fam_Incertae_sedis	Arthrocatena	tenebrio	bd48fda15320201234a779705b9cbc6b	CTTGGTCATTTAGAGGAAGTAAAAGTCGTAACAAGGTCTCCGTAGGTGAACCTGCGGAGGGATCATTGAAGAGTTAGGGCCTCCGGCCCGACCTCCAACCCTTTGTACTTGATACCATGTTGCCTCGGGGGCGACCCTGCCGTCCGCGGTCTGGGGCCTCCGGTGGACCACTCAACCCTGCATCTTTGCGTCTGAGTAAATTTGTAAATTAAACAAAACTTTCAACAACGGATCTCTTGGTTCTGGCATCGATGAAGAACGCAGCAGACCAAGTCTCTGCTAC		0	0	0	0	0	0	0	0	0	0	0	0	0	0	0	0	0	98	0	0	17	0	78	0	0	0	19	0	0	0	0	0	0	0	0	0	0	0	0	0	0
Ascomycota	Dothideomycetes	Pleosporales	Lentitheciaceae	Pleurophoma		9fe8d9607416e64098cc7475d6a5f07a	ACCTTGGTCATTTAGAGGAAGTAAAAGTCGTAACAAGGTTTCCGTAGGTGAACCTGCGGAAGGATCATTACCTGGCCTTGGGCCGCTCGCGGGGGTGCGTCGCTTGCGATGACGCTCCCGGGGGCGCTTAGCCCTTGACTATCACCTTGATTATGTGCACCTTTGTTGTTCCCTCGGCAGCTCGCTGCCGCCAGGGACCCCGAAACCCCCTTGCATTAGCATCAAACCTCTGAAAACAAACCTAATTATTTACAACTTTCAACAATGGATCTCTTGGTTCTGGCATCGATGAAGAACGCAGCTAG		0	0	0	0	0	0	0	0	0	0	0	0	0	0	0	0	0	0	0	0	0	0	0	0	0	0	0	0	0	0	0	0	0	0	0	0	0	0	0	0	0
						1a60edeee25b8759bab8cf26bfad0953	CAGACACTGACGACATGGTTCTACACTTGGTCATTTAGAGGAAGTAAAAGTCGTAACAAGGTTTCCGTAGGTGAACCTGCGGAAGGATCATTTGTGATTTGGCCGAAAGGCCTCATTATAACAATGTAACACCTGTGAACTGTAGGGCCTTCGGGCCTCCAATTACAAACAATAGTGTAAAGAACGTCATATACATATAAACAAAACAAAACTTTTAACAACGGATCTCTTGGCTCTCGCATCGATGAAGAACGCAGCGTAGACCAAGTCTCTGCTACCGTAACTAGCTGTCATCTCGTATGCCGTCT		0	0	0	0	0	0	0	0	0	0	0	0	0	0	0	0	0	0	0	0	206	0	0	0	0	0	0	0	0	0	0	0	0	0	0	0	0	0	0	0	0
Ascomycota	Dothideomycetes	Capnodiales	Mycosphaerellaceae	Amycosphaerella	africana	6476c1a7458961bc950817ae2a649a1c	CTTGGTCATTTAGAGGAAGTAAAAGTCGTAACAAGGTCTCCGTAGGTGAACCTGCGGAGGGATCATTACTGAGTGAGGGCTCACGCCCGACCTCCAACCCTTTGTGAACCAACTCTGTTGCTTCGGGGGCGACCCCGCCGTTTCGGCGACGGCGCCCCCGGAGGTCATCAAACACTGCATCTTTGCGTCGGAGTCTTGAAGTAAATTTAAACAAAACTTTCAACAACGGATCTCTTGGTTCTGGCATCGATGAAGAACGCAGCGTAGACCAAGTCTCTGCTAC		0	0	107	0	0	0	0	0	0	0	0	0	0	0	0	0	0	0	0	0	0	0	0	0	0	0	0	0	0	0	0	0	0	0	0	0	0	0	0	0	0
Ascomycota	Dothideomycetes	Pleosporales	Pleosporaceae	Alternaria	infectoria	756b735b30a768761842dcfb1b6c0a4b	CTTGGTCATTTAGAGGAAGTAAAAGTCGTAACAAGGTCTCCGTAGGTGAACCTGCGGAGGGATCATTACACAATATGAAGGCGGGCTGGACACCCTCCAGCCGGGCACTGCTTCACGGCGTGCGCGGCTGGAGCCGGCCCTGCTGAATTATTCACCCGTGTCTTTTGCGTACTTCTTGTTTCCTGGGTGGGCTCGCCCGCCATCAGGACCAACCATAAACCTTTTTGTAATAGCAATCAGCGTCAGTAACAACGTAATTAATTACAACTTTCAACAACGGATCTCTTGGTTCTGGCATCGATGAAGAACGCAGCGT		0	0	0	0	0	0	0	0	0	0	0	0	0	0	0	0	0	0	0	0	0	0	0	0	0	0	0	0	0	0	0	0	0	0	0	0	0	0	0	0	0
Ascomycota	Eurotiomycetes	Onygenales	Ascosphaeraceae	Ascosphaera	major	f1c2aa5b1bacbf8718d2f0117332430d	CTACTTGGTCATTTAGAGGAAGTAAAAGTCGTAACAAGGTTTCCGTAGGTGAACCTGCGGAAGGATCATTAACGTGTCTGTGCGGTTGGGCTTCGGCCCTCCGCGCTCACCCACCCTTGTCTTAACCACCTGTTTCTTCGGCGGGCCTCCATACTACGGTGCTGGGGGAATCGCCTTAGGGCGTGCCTGGCTCGCGTCCGCCGAAGACCAACTGAACCCAGAACGAACGGATACAAGCTAGTCTGAACAAACGATTAATAAATCAAAACTTTCAACAACGGATCTCTTGGTTCCGGCATCGATGAAGAACGCAGC		0	0	0	0	0	0	0	0	0	0	0	0	0	0	0	0	0	0	0	0	0	0	0	0	0	0	0	0	0	0	0	0	0	0	0	0	0	0	0	0	0
Ascomycota	Dothideomycetes	Pleosporales	Pleosporaceae	Alternaria	alternata	da54b344d66bf91bbb740b14a5238c4d	CTACTTGGTCATTTAGAGGAAGTAAAAGTCGTAACAAGGTCTCCGTAGGTGAACCTGCGGAGGGATCATTACACAAATATGAAGGCGGGCTGGAACCTCTCGGGGTTACAGCCTTGCTGAATTATTCACCCTTGTCTTTTGCGTACTTCTTGTTTCCTTGGTGGGTTCGCCCACCACTAGGACAAACATAAACCTTTTGTAATTGCAATCAGCGTCAGTAACAAATTAATAATTACAACTTTCAACAACGGATCTCTTGGTTCTGGCATCGATGAAGAACGCAGCTAG		0	0	0	0	0	0	0	0	0	0	0	0	0	0	0	0	0	0	0	0	0	0	0	0	0	0	0	0	0	0	0	0	0	0	0	0	0	0	0	0	0
Ascomycota	Dothideomycetes	Pleosporales	Didymellaceae			7a20fb003c2c6e2b648234305c9e4a5d	TCTTGGTCATTTAGAGGAAGTAAAAGTCGTAACAAGGTTTCCGTAGGTGAACCTGCGGAAGGATCATTACCTAGAGTTTGTAGACTTCGGTCTGCTACCTCTTACCCATGTCTTTTGAGTACCTTCGTTTCCTCGGCGGGTCCGCCCGCCGATTGGACAACATTCAAACCCTTTGCAGTTGCAATCAGCGTCTGAAAAAACATAATAGTTACAACTTTCAACAACGGATCTCTTGGTTCTGGCATCGATGAAGAACGCAGCGTAGACCAAGTCTCTGCTACCG		0	0	0	0	0	0	0	0	177	0	0	0	0	0	0	0	0	0	0	0	0	0	0	0	0	0	0	0	0	0	0	0	0	0	0	0	0	0	0	0	0
Ascomycota						9cdff499c2c224aa539f513404b8e6ef	CTACTTGGTCATTTAGAGGAAGTAAAAGTCGTAACAAGGTTTCCGTAGGTGAACCTGCGGAAGGATCATTACTGAGATAGGGTCCCCAACGGGGCCCGACCTCCAACCCTTTGTCTAAATTACCTTTGTTGCCTCGGCGGGCCGTCTGAGCCTGTATTCCAGGCCCGGCCGGCGGCTCCTTTGGAGCCCCCGTGCGCCCGCCGACGGACCCTTCAAACCATTTTTGAACCAGAAAATCTGAGTGAAATATAATACTTCAAAACTTTCAACAACGGATCTCTTGGTTCTGGCATCGATGAAGAACGCAGCGT		0	0	0	0	0	0	0	0	0	0	0	0	0	0	0	0	0	0	0	0	0	202	0	0	0	0	0	0	0	0	0	0	0	0	0	0	0	0	0	0	0
Ascomycota	Dothideomycetes	Pleosporales	Didymellaceae	Epicoccum		859b35fdb331fbd1a94d7a747e15eea2	TCTTGGTCATTTAGAGGAAGTAAAAGTCGTAACAAGGTTTCCGTAGGTGAACCTGCGGAAGGATCATTACCTAGAGTTTGTGGACTTCGGTCTGCTACCTCTTACCCATGTCTTTTGAGTACCTTCGTTTCCTCGGCGGGTCCGCCCGCCGGTTGGACAACATTCAAACCCTTTGCAGTTGCAATCAGCGTCTGAAAAAACTTAATAGTTACAACTTTCAACAACGGATCTCTTGGTTCTGGCATCGATGAAGAACGCAGCGTAGACCAAGTCTCTGCTACCG		0	0	0	0	0	0	0	0	0	0	0	0	0	0	0	0	0	0	0	0	0	0	0	0	0	0	0	0	0	0	0	0	0	0	0	0	0	201	0	0	0
Basidiomycota	Tremellomycetes	Tremellales	Bulleraceae	Genolevuria		a4c012d062cc92759afb4cae6475acb1	AACCTTGGTCATTTAGAGGAAGTAAAAGTCGTAACAAGGTTTCCGTAGGTGAACCTGCGGAAGGATCATTATAGATTGGCCGAAAGGCCGTGTCTTCATCCACACACACCGTGAACAAACCAAGGTCTGGCAGTACGTGAGCTCCGGCTCGCATGTCAGGCCCCAACACAAACAAAATGTAAAGAATGTAAACTATCGTAACAAAAACAAAACTTTCAACAACGGATCTCTTGGCTCTCGCATCGATGAAGAACGCAGCAAGACCAAGTCTCTGCTACCGTAAC		0	0	0	0	0	0	0	0	0	0	0	0	0	0	0	0	0	0	0	0	187	0	0	0	0	0	0	0	0	0	0	0	0	0	0	0	0	0	0	0	0
Ascomycota	Dothideomycetes	Pleosporales	Lophiostomataceae	Lophiostoma	corticola	e2abad29fcb86bbaf62894b3347ceb23	CTACTTGGTCATTTAGAGGAAGTAAAAGTCGTAACAAGGTTTCCGTAGGTGAACCTGCGGAAGGATCATTATCGTAGGGCTTTTGTCCTGTCGAGATAGCGTCCTTGCCTATTTTTTGGAGCACCGTTCGTTTCCTCAGCAGGCTTGCCTGCTACTGGGGACCCCTCAAACTCTTTGTAAATACAGTAATCGTCTGAAAAACAAACAAAAAATCAAAACTTTCAACAATGGATCTCTTGGTTCTGGCATCGATGAAGAACGCAGCTAGAGACCAAGTCTCTGC		0	0	0	0	0	0	0	0	0	0	0	0	0	0	0	0	0	0	0	0	136	0	0	0	0	0	0	0	0	0	0	0	0	0	0	0	0	0	0	0	0
Ascomycota	Eurotiomycetes	Eurotiales	Aspergillaceae	Penicillium	meleagrinum	c3ca3f009a650be8b1732a35a9f284f0	CTACTTGGTCATTTAGAGGAAGTAAAAGTCGTAACAAGGTTTCCGTAGGTGAACCTGCGGAAGGATCATTACTGAGTGAGGGCCCCTCGGGGTCCAACCTCCCACCCGTGTTTAACGAACCTTTGTTGCTTCGGCGGGCCCGCCTCACGGCCGCCGGGGGGCTCCTGCCCCCGGGCCCGCGCCCGCCGAAGCCCCCCCCTTGAACGCTGTCTGAAGTTTGCAGTCTGAGAAACTAGCTAAATTAGTTAAAACTTTCAACAACGGATCTCTTGGTTCCGGCATCGATGAAGAACGCAGCA		0	0	0	0	0	0	0	0	0	0	0	0	0	0	0	0	0	0	0	0	0	0	0	0	0	0	0	0	0	0	0	0	0	0	0	0	0	0	0	0	0
Ascomycota	Dothideomycetes	Capnodiales	Mycosphaerellaceae	Mycosphaerella	tassiana	0567603f3e43356147d11c27e616694e	CTTGGTCATTTAGAGGAAGTAAAAGTCGTAACAAGGTCTCCGTAGGTGAACCTGCGGAGGGATCATTACAAGAACGCCCGGGCTTCGGCCTGGTTATTCATAACCCTTTGTTGTCCGACTCTGTTGCCTCCGGGGCGACCCTGCCTTCGGGCGGGGGCTCCGGGTGGACACTTCAAACTCTTGCGTAACTTTGCAGTCTGAGTAAACTTAATTAATAAATTAAAACTTTTAACAACGGATCTCTTGGTTCTGGCATCGATGAAGAACGCAGCGTAGACCAAGT		0	0	0	0	0	0	0	0	0	0	0	0	0	0	0	0	0	0	0	0	0	0	0	0	0	0	0	130	0	0	0	0	0	0	0	0	48	0	0	0	0
Ascomycota	Saccharomycetes	Saccharomycetales	Saccharomycetaceae	Zygosaccharomyces	favi	e3f9d8059ae307960b8018039758cf7a	CTTGGTCATTTAGAGGAAGTAAAAGTCGTAACAAGGTTTCCGTAGGTGAACCTGCGGAAGGATCATTAGAGAAAAATTCTAAGATTGACGGAAGGGGATGAAATATATAATGGGGAGAGCCTGCGCTTAATTGCGCGGTTCTTTTCTTTCATCTACCTTTTAGTCTCTTTTACACACAGTGGAGTTTTTTCTTTGGAAAAAGTTAAAGTTCTTCTTTGGGGAGAAAAGATTTAGTTCTTTTTCTCCCCAGAGGTAAACACAAACAATTTTTAATGTTAACAAAATACAAGTTTTAGTCAAGAGATTATGAAATTAAAAACAAAACAAAATATTCAAAACTTTCAACAACGGATCTCTTGGTTCTCGCATCGATGAAGAACGCAGC		0	0	0	0	0	0	0	0	0	0	0	0	0	0	0	0	0	0	0	0	0	0	0	0	0	0	0	0	0	0	0	0	0	0	0	0	0	0	0	0	0
Ascomycota	Dothideomycetes	Pleosporales	Pleosporaceae	Paraleptosphaeria	dryadis	0738d861ca9055f43246b3413930520e	ACCTTGGTCATTTAGAGGAAGTAAAAGTCGTAACAAGGTTTCCGTAGGTGAACCTGCGGAAGGATCATTAACCATATTATCGGGGGCGGGGATCTCCCTTCGTCGGGGCTATCTAGCTCTGGCGATGGCCCTGCCCTGTCTGAATATACCCATGTTTTTTGCGTACTATTTGTTTCCTTGGTGGGCTTGCCCGCCGATAGGACATGATAAAACCTCTTGCAATTGCAGTCAGCGTCAGAAAAAACGTAATAATTACAACTTTCAACAACGGATCTCTTGGTTCTGGCATCGATGAAGAACGCAGCTAG		0	0	0	0	0	0	0	0	0	0	0	0	0	0	0	0	0	0	0	0	173	0	0	0	0	0	0	0	0	0	0	0	0	0	0	0	0	0	0	0	0
Ascomycota	Sordariomycetes	Togniniales	Togniniaceae	Phaeoacremonium	minimum	ab9b842f72f2cbdcd7c185235f6ab02d	ACCTTGGTCATTTAGAGGAAGTAAAAGTCGTAACAAGGTCTCCGTTGGTGAACCAGCGGAGGGATCATTATCGAGTTTCGTACTCCAAACCCTTTGTGAACATACCTGTTTTCGTTGCTTCGGCAGGTCGGGGGCCAACCCCGCCCGCCGCCGGACTCCCCCCTCGCGGGGCTGCGCCGGCGGGCCTGCCGGAGGGCACAGACTCTGTATTCAAAAACGTACCTCTCTGAGTTATCTTTACAAATAAGTAAAAACTTTCAACAACGGATCTCTTGGTTCTGGCATCGATGAAGAACGCAGCGT		0	0	0	0	0	0	0	0	0	0	0	0	0	0	0	0	0	0	0	0	0	0	0	0	0	0	0	0	0	0	0	0	0	0	0	0	0	0	0	0	0
Ascomycota	Eurotiomycetes	Chaetothyriales				6bf6a037212cf5b1812b26ffcd180f3b	ACCTTGGTCATTTAGAGGAAGTAAAAGTCGTAACAAGGTTTCCGTAGGTGAACCTGCGGAAGGATCATTACCGAGTTAGGGTCTCTTTTTAGGGCCCGAACCTCCCAACCCTGTGTCTATTGTTACCTTTAGTTGCTTCGGCGGGCCGGCCGTCTTGACCAACTGGTCTCGCTGGCCGCCGGTCGTGGGTTTCCACGATTGGAGAGCTCGCCCGCCGATGGCCCAACACAAAACTCTGGTACTAAACACTGTCGTCTAAATACCTTGATATTAATCAAAAACAAAACTTTCAACAACGGATCTCTTGGTTCTGGCATCGATGAAGAACGCAGCGT		0	0	0	0	0	0	0	0	0	0	0	0	0	0	0	0	0	0	0	0	0	132	0	0	0	0	0	0	0	0	0	0	0	0	0	0	0	0	0	0	0
Ascomycota	Ascomycota_cls_Incertae_sedis	Ascomycota_ord_Incertae_sedis	Ascomycota_fam_Incertae_sedis	Hormodochis	aggregata	e9847dc896cc105f9118d296a4372c65	CTTGGTCATTTAGAGGAAGTAAAAGTCGTAACAAGGTTTCCGTAGGTGAACCTGCGGAAGGATCATTAATAGAGACCGTCGCCCCAGGGAGGAAACTCCCTCGGGGCAACACTCTCCACCCCTTGATTGTTATACCTAGTTGCTTTGGCGGGTCGTGGCTTCACGGCCCCGCTGGCTCCGGCTGGCGAGCACCCGCCGAAGGTCCAAACATAAATTCTTGAAGTAAACATTGAAGTCTGATTTAAACTATGAAAATAGCCTAAAACTTTCAACAACGGATCTCTTGGTTCTGGCATCGATGAAGAACGCAGCGT		0	0	0	0	0	0	0	0	0	124	7	0	0	0	0	0	0	15	0	0	0	0	0	0	0	0	0	0	0	0	0	0	0	0	0	0	0	0	0	0	0
Ascomycota	Dothideomycetes	Pleosporales	Didymellaceae			c01e6be02573f6a8bd28874a6b7457ed	CTACTTGGTCATTTAGAGGAAGTAAAAGTCGTAACAAGGTTTCCGTAGGTGAACCTGCGGAAGGATCATTACCTAGAGTTTGTAGACTTCGGTCTGCTACCTCTTACCCATGTCTTTTGAGTACCTTCGTTTCCTCGGCGGGTCCGCCCGCCGATTGGACAACATTCAAACCCTTTGCAGTTGCAATCAGCGTCTGAAAAAACATAATAGTTACAACTTTCAACAACGGATCTCTTGGTTCTGGCATCGATGAAGAACGCAGCAAGACCAAGTCTCTGCTACC		0	0	0	0	0	0	0	0	0	0	0	0	0	0	0	0	0	0	0	0	0	0	0	0	162	0	0	0	0	0	0	0	0	0	0	0	0	0	0	0	0
						292cb6f5a85734d5126ebde9ff6e6625	CTACTTGGTCATTTAGAGGAAGTAAAAGTCGTAACAAGGTTTCCGTAGGTGAACCTGCGGAAGGATCATTCATGAATAAGGAGGTTGCGTTTACGCGCCTCTATTGAAAAATCCAGGCGAGGCTATTTTTAGCTGAGCTTTTATATTTTTTCTATTTACTCTTTTAAAAGGTAAAACGGATGTTATTACATATCTCGTCAGAGAATTAAATAATAAAACTTTCAACAACGGATCTCTTGGTTCTCGCATCGATGAAGAACGCAGCAGACCAAGTCTCTGCTAC		0	0	0	0	0	0	0	0	0	0	25	0	0	0	0	0	0	0	0	0	0	0	0	0	0	0	0	0	0	0	0	0	0	0	0	0	0	0	0	0	0
Ascomycota	Saccharomycetes	Saccharomycetales	Saccharomycetaceae	Zygosaccharomyces	favi	9a1f6de8d5b6d45ddfae49c6bf3ad5bb	CTACTTGGTCATTTAGAGGAAGTAAAAGTCGTAACAAGGTTTCCGTAGGTGAACCTGCGGAAGGATCATTAGAGAAAAATTCTAAGATTGACGGAAGGGGATGAAATATATAATGGGGAGAGCCTGCGCTTAATTGCGCGGTTCTTTTCTTTCATCTACCTTTTAGTCTCTTTACACACAGTGGAGTTTTTTCTTTGGAAAAAGTTAAAGTTCTTCTTTGGGGAGAAAAGATTTAGTTCTTTTTCTCCCCAGAGGTAAACACAAACAATTTTTAATGTTAACAAAATACAAGTTTTAGTCAAGAGATTATGAAATTAAAAACAAAACAAAATATTCAAAACTTTCAACAACGGATCTCTTGGTTCTCGCATCGATGAAGAACGCAGC		0	0	0	0	0	0	0	0	0	142	0	0	0	0	0	0	0	0	0	0	0	0	0	0	0	0	0	0	0	0	0	0	0	0	0	0	0	0	0	0	0
Ascomycota	Eurotiomycetes	Eurotiales	Aspergillaceae	Penicillium		9255812cb3c706b83e2f913d88760759	CTACTTGGTCATTTAGAGGAAGTAAAAGTCGTAACAAGGTTTCCGTAGGTGAACCTGCGGAAGGATCATTACCGAGTGAGGGCCCTCTGGGTCCAACCTCCCACCCGTGTTTATTTTACCTTGTTGCTTCGGCGAGCCTGCCTTTTGGCTGCCGGGGGACGTCTGTCCCCGGGTCCGCGCTCGCCGAAGACACCTTAGAACTCTGTCTGAAGATTGTAGTCTGAGATTAAATATAAATTATTTAAAACTTTCAACAACGGATCTCTTGGTTCCGGCATCGATGAAGAACGCAGC		0	0	0	0	0	0	0	0	0	0	0	0	0	0	0	0	0	0	0	0	0	0	0	0	0	0	0	0	0	0	0	0	0	0	0	0	0	0	0	0	0
Basidiomycota						d79b2915d0c15b1e22aba874a85ad06f	AGACACTGACGACATGGTTCTACATCTTGGTCATTTAGAGGAAGTAAAAGTCGTAACAAGGTTTCCGTAGGTGAACCTGCGGAAGGATCATTGATGATTTGGCCGAGAGGCCTTATTACAACCAAACACACCTGTGAACCGTCGGTCTCCGGACCGTTTACACCTTATAACATGTATGAGTGAACGTGACAATACAAAAAAGTTAATAAAACTTTCAACAACGGATCTCTTGGCTCTCGCATCGATGAAGAACGCAGCGTAGACCAAGTCTCTGCTACCGTAACTAGCTGTCATCTCGTATGCCGTC		0	0	0	0	0	0	0	0	0	0	0	0	0	0	0	0	0	0	0	0	149	0	0	0	0	0	0	0	0	0	0	0	0	0	0	0	0	0	0	0	0
Ascomycota	Ascomycota_cls_Incertae_sedis	Ascomycota_ord_Incertae_sedis	Ascomycota_fam_Incertae_sedis	Hormodochis	aggregata	ee587f9ddc13f6fe6adf028009e394db	ACCTTGGTCATTTAGAGGAAGTAAAAGTCGTAACAAGGTTTCCGTAGGTGAACCTGCGGAAGGATCATTAATAGAGACCGTCGCCCCAGGGAGGAAACTCCCTCGGGGCAACACTCTCCACCCCTTGATTGTTATACCTAGTTGCTTTGGCGGGTCGTGGCTTCACGGCCCCGCTGGCTCCGGCTGGCGAGCACCCGCCGAAGGTCCAAACATAAATTCTTGAAGTAAACATTGAAGTCTGATTTAAACTATGAAAATAGCCTAAAACTTTCAACAACGGATCTCTTGGTTCTGGCATCGATGAAGAACGCAGCGT		0	0	0	0	0	0	0	0	0	0	0	0	0	0	0	0	0	0	0	0	0	0	0	0	0	66	0	0	0	0	0	0	0	0	0	0	0	0	0	0	0
Ascomycota	Dothideomycetes	Pleosporales	Pleosporaceae	Alternaria	alternata	e5fe7a456e3e6229a7409e120e13b4e4	ACCTTGGTCATTTAGAGGAAGTAAAAGTCGTAACAAGGTCTCCGTAGGTGAACCTGCGGAGGGATCATTACACAAATATGAAGGCGGGCTGGAACCTCTCGGGGTTACAGCCTTGCTGAATTATTCACCCTTGTCTTTTGCGTACTTCTTGTTTCCTTGGTGGGTTCGCCCACCACTAGGACAAACATAAACCTTTTGTAATTGCAATCAGCGTCAGTAACAAATTAATAATTACAACTTTCAACAACGGATCTCTTGGTTCTGGCATCGATGAAGAACGCAGCTAG		0	0	0	0	0	29	0	0	0	0	0	0	0	0	0	0	0	0	0	0	0	0	0	0	0	0	0	0	0	0	0	0	0	0	0	0	0	0	0	0	0
Ascomycota	Taphrinomycetes	Taphrinales	Taphrinaceae	Taphrina	inositophila	c20d5ef9c1a9404230049b3eadfddfb9	CTTGGTCATTTAGAGGAAGTAAAAGTCGTAACAAGGTTTCCGTAGGTGAACCTGCGGAAGGATCATTAATGAAGTCTGGGCTTCGGCCCTCTCTCTTCTACACACTTGTGAACTTACACCGTTGCTTTGGCAGGTCTCCGGACGGGCGTCAGCCCGGAAGGTCAGGTCGAGAGACGCTTGCCAAAGACACTTATCCACCCTTTTTTATTGTCTGAATCTTGTTTATAACAAATAAAATAAAACTTTCAACAATGGATCTCTTGGCTCTGGCATCGATGAAGAACGCAGC		0	0	0	0	0	0	0	0	0	0	0	0	0	0	0	0	0	0	0	0	0	0	0	0	0	0	127	0	0	0	0	0	0	0	0	0	0	0	0	0	0
Ascomycota	Dothideomycetes	Pleosporales	Pleosporaceae	Alternaria	infectoria	d874a65ed68b89c5fa366ca248fa8fd4	CTACTTGGTCATTTAGAGGAAGTAAAAGTCGTAACAAGGTCTCCGTAGGTGAACCTGCGGAGGGATCATTACACAATAACAAGGCGGGCTGGACACCCCCCGCTGGGCACTGCTTCACGGCGTGCGCGGCGGGGCCGGCCCTGCTGAATTATTCACCCGTGTCTTTTGCGTACTTCTTGTTTCCTGGGTGGGCTCGCCCGCCCTCAGGACCAACCACAAACCTTTTGCAATAGCAATCAGCGTCAGTAACAACGTAATTAATTACAACTTTCAACAACGGATCTCTTGGTTCTGGCATCGATGAAGAACGCAGCGT		0	0	0	0	0	0	0	60	0	0	0	0	0	0	0	0	0	0	0	0	0	0	0	0	0	0	0	0	0	0	0	0	0	0	0	0	0	0	0	0	0
Ascomycota	Dothideomycetes	Capnodiales	Mycosphaerellaceae	Mycosphaerella	tassiana	5dda439a52408b283a7293a535847692	TCTTGGTCATTTAGAGGAAGTAAAAGTCGTAACAAGGTCTCCGTAGGTGAACCTGCGGAGGGATCATTACAAGAACGCCCGGGCTTCGGCCTGGTTATTCATAACCCTTTGTTGTCCGACTCTGTTGCCTCCGGGGCGACCCTGCCTTCGGGCGGGGGCTCCGGGTGGACACTTCAAACTCTTGCGTAACTTTGCAGTCTGAGTAAACTTAATTAATAAATTAAAACTTTTAACAACGGATCTCTTGGTTCTGGCATCGATGAAGAACGCAGCGTAGACCAAG		65	0	0	0	0	0	0	0	0	0	0	0	0	0	0	0	0	0	0	0	0	0	0	0	0	0	0	0	0	0	0	0	0	0	0	0	0	0	0	0	0
						b3251ff3660d2259d354769efd0cbc7a	ACCTTGGTCATTTAGAGGAAGTAAAAGTCGTAACAAGGTTTCCGTAGGTGAACCTGCGGAAGGATCATTAACGAGTAAGGGTCTTCTAGGCCCGACCTCCCACCCTTTGTCGTCGAACAAATCTTGTTGCTTTGGCGGGACCGCCCGATCCCTAATCGGATTGGCTGCCGGGTCTCCGACCGGGTAAGCGCCCGCCAGAGTCCAACTCAACTCTTCGTTTAACCATTCGTCTGAGTAAATGATTTAATCAATCAAAACTTTCAACAACGGATCTCTTGGTTCTGGCATCGATGAAGAACGCAGCTAG		0	0	0	0	0	0	0	0	0	0	0	0	0	0	0	0	0	0	0	0	0	0	0	0	0	0	0	0	0	0	0	0	0	0	0	0	0	0	0	0	0
Ascomycota	Eurotiomycetes	Onygenales	Ascosphaeraceae	Ascosphaera	major	00c8b2817f45147107316ee9c2761337	CTTGGTCATTTAGAGGAAGTAAAAGTCGTAACAAGGTTTCCGTAGGTGAACCTGCGGAAGGATCATTAACGTGTCTGTGCGGTTGGGCTTCGGCCTTCTGCGCTTACCCACCCTTGTCTTAACCACCTGTTTCTTCGGCGGGCCTCCATACTACGGTGCTGGGGGAATCGCCTTAGGGCGTGCCTGGCTCGCGTCCGCCGAAGACAAACTGAACCCAGAACGAACGGATACAAGCTAGTCTGAACAAACGATTAATAAATCAAAACTTTCAACAACGGATCTCTTGGTTCCGGCATCGATGAAGAACGCAGCTAG		0	0	0	0	0	0	0	0	0	0	0	0	0	0	0	0	0	0	0	0	133	0	0	0	0	0	0	0	0	0	0	0	0	0	0	0	0	0	0	0	0
Ascomycota	Dothideomycetes	Pleosporales	Lophiostomataceae	Lophiostoma	corticola	9864d6989ae69d17a17091cc73946cf4	CTTGGTCATTTAGAGGAAGTAAAAGTCGTAACAAGGTTTCCGTAGGTGAACCTGCGGAAGGATCATTATCGTAGGGCTTTTGTCCTGTCGAGATAGCGTCCTTGCCTATTTTTTGGAGCACCGTTCGTTTCCTCAGCAGGCTTGCCTGCTACTGGGGACCCCTCAAACTCTTTGTAAATACAGTAATCGTCTGAAAAACAAACAAAAAATCAAAACTTTCAACAATGGATCTCTTGGTTCTGGCATCGATGAAGAACGCAGCAAGACCAAGTCTCTGCTACCG		0	0	0	0	0	0	0	0	0	0	0	0	0	0	0	0	0	0	0	0	0	126	0	0	0	0	0	0	0	0	0	0	0	0	0	0	0	0	0	0	0
Ascomycota	Taphrinomycetes	Taphrinales	Taphrinaceae	Taphrina		ea24f0a046fdfc5254fe59c88268c5c6	TCTTGGTCATTTAGAGGAAGTAAAAGTCGTAACAAGGTTTCCGTAGGTGAACCTGCGGAAGGATCATTAATGAAGTCTGGGCTTCGGCCCTCTCTCTTCTACACACTTGTGAACTTACACCGTTGCTTTGGCAGGTCTCCGGATGGGCGTCAGCCTTGAAGGTCAGGTCGAGAGACGCCTGCCAAAGACACTTATCCACCCTTTTTTATTGTCTGAATCTTGTTTATAACAAATAAAATAAAACTTTCAACAATGGATCTCTTGGCTCTGGCATCGATGAAGAACGCAGCGT		0	0	0	0	0	0	0	0	0	0	0	0	0	0	0	0	0	0	0	0	0	35	0	0	0	89	0	0	0	0	0	0	0	0	0	0	0	0	0	0	0
Ascomycota	Eurotiomycetes	Eurotiales	Aspergillaceae	Penicillium	citrinum	5a9331603e47ae9c188c5e5f73a34b29	TCTTGGTCATTTAGAGGAAGTAAAAGTCGTAACAAGGTTTCCGTAGGTGAACCTGCGGAAGGATCATTACCGAGTGAGGGCCCTCTGGGTCCAACCTCCCACCCGTGTTGCACGAACCTGTGTTGCTTCGGCGGGCCCGCCGCCTAGGCCGCCGGGGGGCATCCGCCCCCGGGCCCGCGCCCGCCGAAGCCCCCCTCTGAACGCTGTCTGAAGTTGCAGTCTGAGAAACTAGCTAAATTAGTTAAAACTTTCAACAACGGATCTCTTGGTTCCGGCATCGATGAAGAACGCAGCTAG		0	0	113	0	0	0	0	0	0	0	0	0	0	0	0	0	0	0	0	0	0	0	0	0	0	0	0	0	0	0	0	0	0	0	0	0	0	0	0	0	0
Ascomycota	Sordariomycetes	Hypocreales	Nectriaceae	Fusarium		271b74f4de2ab7fd0ddeb0f47c02a594	ACCTTGGTCATTTAGAGGAAGTAAAAGTCGTAACAAGGTCTCCGTTGGTGAACCAGCGGAGGGATCATTACCGAGTTTACAACTCCCAAACCCCTGTGAACATACCTTTATGTTGCCTCGGCGGATCAGCCCGCGCCCCGTAAAACGGGACGGCCCGCCGCAGGAAACCCTAAACTCTGTTTTTAGTGGAACTTCTGAGTATAAAAAACAAATAAATCAAAACTTTCAACAACGGATCTCTTGGTTCTGGCATCGATGAAGAACGCAGCTAGAGACCAAGTCT		0	0	0	0	0	0	0	0	0	0	0	0	0	0	0	0	0	0	0	0	0	0	0	0	0	0	0	0	0	0	56	0	0	0	0	0	0	0	0	0	0
Ascomycota	Dothideomycetes	Pleosporales	Melanommataceae	Uzbekistanica		9427893eeffc646bfffc43302bab128f	TCTACAACCTTGGTCATTTAGAGGAAGTAAAAGTCGTAACAAGGTTTCCGTAGGTGAACCTGCGGAAGGATCATTACCGTGGGGATTCGTCCCCATTGAGATAGCACCCTTTGTTTATGAGCACCATTGTTTCCTCGGCGGGCTCGCCCGCCGGTGGACAACCAAAAACCCTTTGTAGTAGTAGTATCTTCAGTAACAAACAAATATTAAAACTTTCAACAACGGATCTCTTGGTTCTGGCATCGATGAAGAACGCAGCAAGACCAAGTCTCTGCTACCGTATACGTAT		0	0	0	0	0	0	0	0	0	0	0	0	0	0	0	0	0	0	0	0	0	0	0	0	0	0	0	0	0	0	0	0	0	0	0	0	0	0	0	0	0
Ascomycota	Dothideomycetes	Pleosporales	Didymosphaeriaceae	Montagnula	cirsii	5188ebfa80a2e856506d01b190037472	CTTGGTCATTTAGAGGAAGTAAAAGTCGTAACAAGGTTTCCGTAGGTGAACCTGCGGAAGGATCATTACACATTTTGGCCGTAACAAGCCTTAACCCTTCTCTACGCGTACCTCCACATTCTCCTTCGGCGGGGTAACGCCCGCCGTCGGAACCTCAACAACCCTCTTTGCATCTAGCATCATACCGGTTCTGATAAAAATACAATCGTTACAACTTTCAACAATGGATCTCTTGGCTCTGGCATCGATGAAGAACGCAGCGTAGACCAAGTCTCTGCTACCG		0	107	0	0	0	0	0	0	0	0	0	0	0	0	0	0	0	0	0	0	0	0	0	0	0	0	0	0	0	0	0	0	0	0	0	0	0	0	0	0	0
Ascomycota	Leotiomycetes	Helotiales	Helotiaceae	Crocicreas	epicalamia	fd9e657b024360bca63a0451d0b19918	TCTTGGTCATTTAGAGGAAGTAAAAGTCGTAACAAGGTTTCCGTAGGTGAACCTGCGGAAGGATCATTACAGAGTTCGTGCCCTTCGGGGTAGACCTCCCACCCTTTGTATACATACCATTGTTGCTTCGGCGGCTCGCCGCAAGGCCCTCGGCTTCGGCTGGGGCGTGGCCGCCGGAGGACCTCAAACCCTGAATTACAGTGTCGTCCGAGTACTATATAATAGTTAAAACTTTCAACAACGGATCTCTTGGTTCTGGCATCGATGAAGAACGCAGCAGACC		0	0	0	60	0	0	0	0	0	0	0	0	0	0	0	0	0	0	0	0	0	0	0	0	0	0	0	0	0	0	0	0	0	0	0	0	0	0	0	0	0
Ascomycota	Eurotiomycetes	Onygenales	Ascosphaeraceae	Ascosphaera	major	a381a09d22e5c8da62214e0dab14bffb	ACCTTGGTCATTTAGAGGAAGTAAAAGTCGTAACAAGGTTTCCGTAGGTGAACCTGCGGAAGGATCATTAACGTGTCTGTGCGGTTGGGCTTCGGCCCTCCGCGCTCACCCACCCTTGTCTTAACCACCTGTTTCTTCGGCGGGCCTCCATACTACGGTGCTGGGGGAATCGCCATAGGGCGTGCCTGGCTCGCGTCCGCCGAAGACAAACTGAACCCAGAACGAACGGATACAAGCTAGTCTGAACAAACGATTAATAAATCAAAACTTTCAACAACGGATCTCTTGGTTCCGGCATCGATGAAGAACGCAGCA		0	0	0	0	0	0	0	0	0	0	0	0	0	0	0	102	0	0	0	0	0	0	0	0	0	0	0	0	0	0	0	0	0	0	0	0	0	0	0	0	0
Ascomycota						553ed4d9c466a7c1d58a3fc3f16367e6	CTACTTGGTCATTTAGAGGAAGTAAAAGTCGTAACAAGGTTTCCGTAGGTGAACCTGCGGAAGGATCATTACTGAGATAGGGTCCCCAACGGGGCCCGACCTCCAACCCTTTGTCTAAACTACCTTTGTTGCCTCGGCGGGCCGTCTGAGCCTGTATTCCAGGCCCGGCCGGCGGCTCCTTTGGAGCCCCCGTGCGCCCGCCGACGGACCCCTTCAAACCATTTTTGAACCAGAAAATCTGAGTGAAATATAATACTTCAAAACTTTCAACAACGGATCTCTTGGTTCTGGCATCGATGAAGAACGCAGCA		0	0	0	0	0	0	0	0	0	0	0	0	0	0	0	0	0	0	0	0	0	0	0	0	0	100	0	0	0	0	0	0	0	0	0	0	0	0	0	0	0
Ascomycota	Eurotiomycetes	Onygenales	Ascosphaeraceae	Ascosphaera	major	10a682cac2986c11491b77a29508773c	ACCTTGGTCATTTAGAGGAAGTAAAAGTCGTAACAAGGTTTCCGTAGGTGAACCTGCGGAAGGATCATTAACGTGTCTGTGCGGTTGGGCTTCGGCCCTCTGCGCTCACCCACCCTTGTCTTAACTACCTGTTTCTTCGGCGGGCCTCCATACTACGGTGCTGGGGGAATCGCCTTAGGGCGTGCCTGGCTAGCGTCCGCCGAAGACAAACTGAACCCAGAACGAACGGATACAAGCTAGTCTGAACAAACGATTAATAAATCAAAACTTTCAACAACGGATCTCTTGGTTCCGGCATCGATGAAGAACGCAGC		0	0	0	0	0	0	0	0	0	0	0	0	0	0	0	0	0	0	0	0	0	0	0	0	0	0	0	0	0	0	0	0	74	0	0	0	0	0	0	0	0
Ascomycota	Dothideomycetes	Capnodiales	Davidellaceae	Cladosporium	colombiae	79648360c8beda1adddf9f0e2953d992	ACCTTGGTCATTTAGAGGAAGTAAAAGTCGTAACAAGGTCTCCGTAGGTGAACCTGCGGAGGGATCATTACAAGTGACCCCGGTCTAACCACCGGGATGTTCATAACCCTTTGTTGTCCGACTCTGTTGCCTCCGGGGCGACCCTGCCTTCGGGCGGGGGCTCCGGGTGGACACTTCAAACTCTTGCGTAACTTTGCAGTCTGAGTAAACTTAATTAATAAATTAAAACTTTTAACAACGGATCTCTTGGTTCTGGCATCGATGAAGAACGCAGCAAGACCAA		0	0	0	0	0	0	27	0	0	0	0	0	0	0	0	0	0	0	0	0	0	0	0	0	0	0	0	0	0	0	0	0	0	0	0	0	0	0	0	0	0
Ascomycota	Eurotiomycetes	Chaetothyriales	Herpotrichiellaceae	Exophiala		e6a4fdd35cbbefb45a6aca913a298e3e	CTACTTGGTCATTTAGAGGAAGTAAAAGTCGTAACAAGGTTTCCGTAGGTGAACCTGCGGAAGGATCATTAACGAGTTAGGGTGCCTCACCGTGCCCGAACCTCCCAACCCTGTGCTTATTACACCTAGTGTTGCTTCGGCGGGCCCGTCTCACGACCGCCGGGGGGCCGTCAAACGTCCTCTGGCCAGCGCCCGCCGGTGGCCCAAACCTAAAACTCTGAACCAAAACATGTCTTTCTGAGTATGATGTAACAATCAAAAAACAAAACTTTCAACAACGGATCTCTTGGTTCTGGCATCGATGAAGAACGCAGCA		0	0	0	0	0	0	0	0	0	0	0	0	0	0	0	0	0	0	0	0	0	0	0	0	0	0	0	0	0	0	0	0	0	0	0	0	0	0	0	0	0
Ascomycota	Sordariomycetes	Togniniales	Togniniaceae	Phaeoacremonium	hungaricum	43553fdae9a4054a065a112d2617017f	CTTGGTCATTTAGAGGAAGTAAAAGTCGTAACAAGGTCTCCGTTGGTGAACCAGCGGAGGGATCATTACCGAGTCTCGTACTCCAAACCCTTTGTGAACATACCTGTTTCGTTGCTTCGGCAGGCCCCGGGGTCACCCCCGGGCCCGCCGCCGGCCCCCTCTCCGGGGCGCATGGCGGGCCTGCCGGAGGGCACAGACTCTGTATTCAAGAACGTACCTCTCTGAGTTATCTTTACAAACAAGTAAAAACTTTCAACAACGGATCTCTTGGTTCTGGCATCGATGAAGAACGCAGCA		0	0	0	0	0	0	0	0	0	0	0	0	0	0	0	0	0	0	0	0	0	0	0	0	0	0	0	0	0	0	0	0	0	0	0	0	0	0	0	0	0
Ascomycota	Dothideomycetes	Pleosporales	Lophiostomataceae	Lophiostoma	corticola	61e1ae2f61283999b4d089864f4e7ae6	CTTGGTCATTTAGAGGAAGTAAAAGTCGTAACAAGGTTTCCGTAGGTGAACCTGCGGAAGGATCATTATCGTAGGGCTTTTGTCCTGTCGAGATAGCGTCCTTGCCTATTTTTTGGAGCACCGTTCGTTTCCTCAGCAGGCTTGCCTGCTACTGGGGACCCCTCAAACTCTTTGTAAATACAGTAATCGTCTGAAAAACAAACAAAAAATCAAAACTTTCAACAATGGATCTCTTGGTTCTGGCATCGATGAAGAACGCAGCGTAGACCAAGTCTCTGCTACC		0	0	0	0	0	0	92	0	0	0	0	0	0	0	0	0	0	0	0	0	0	0	0	0	0	0	0	0	0	0	0	0	0	0	0	0	0	0	0	0	0
Ascomycota	Saccharomycetes	Saccharomycetales	Saccharomycetaceae	Zygosaccharomyces	favi	f414895092990c94b0d8591251a79fa5	ACCTTGGTCATTTAGAGGAAGTAAAAGTCGTAACAAGGTTTCCGTAGGTGAACCTGCGGAAGGATCATTAGAGAAAAATTCTAAGATTGACGGAAGGGGATGAAATATATAATGGGGAGAGCCTGCGCTTAATTGCGCGGTTCTTTTCTTTCATCTACCTTTTAGTCTCTTTACACACAGTGGAGTTTTTTCTTTGGAAAAAGTTAAAGTTCTTCTTTGGGGAGAAAAGATTTAGTTCTTTTTCTCCCCAGAGGTAAACACAAACAATTTTTAATGTTAACAAAATACAAGTTTTAGTCAAGAGATTATGAAATTAAAAACAAAACAAAATATTCAAAACTTTCAACAACGGATCTCTTGGTTCTCGCATCGATGAAGAACGCAGC		0	21	0	0	0	0	0	0	0	0	0	0	0	0	0	0	0	0	0	0	0	0	0	0	0	0	0	0	0	0	0	0	0	0	0	0	0	0	0	0	0
Ascomycota	Sordariomycetes	Diaporthales	Valsaceae	Phomopsis	vaccinii	d5783787e83f7adb31633ff0ecbf959a	TCTTGGTCATTTAGAGGAAGTAAAAGTCGTAACAAGGTCTCCGTTGGTGAACCAGCGGAGGGATCATTGCTGGAACGCGCCCCAGGCGCACCCAGAAACCCTTTGTGAACTTATACCTTACTGTTGCCTCGGCGCTGGCTGGTCCTTCGGGGCCCCTCACCCTCGGGTGTTGAGACGGCCCGCCGGCGGCCAACCTGACTCTTGTTTTTACACCGAAACTCTGAGAATAAAACATAAATGAATCAAAACTTTCAACAACGGATCTCTTGGTTCTGGCATCGATGAAGAACGCAGCGT		0	0	0	0	0	0	0	0	0	0	0	0	0	0	0	0	0	0	0	0	87	0	0	0	0	0	0	0	0	0	0	0	0	0	0	0	0	0	0	0	0
Basidiomycota	Tremellomycetes	Tremellales	Bulleribasidiaceae	Vishniacozyma	carnescens	26376ef754647463c4189b20c28e4a2b	TTCTACACTTGGTCATTTAGAGGAAGTAAAAGTCATAACAAGGTTTCCGTAGGTGAACCTGCGGAAGGATCATTAATAATGCCCTTTGACTTCGGTCTATTGGGTTCAATGTGTGCCTTCTCTTCGGAGTTGGCCATCCACACACACCGTGAACTGTGGCTTCGGCCATCACAAACTATTAGTAATGAATGTAATATCATAACAAAATAAAACTTTTAACAACGGATCTCTTGGCTCTCGCATCGATGAAGAACGCAGCAAGACCAAGTCTCTGCTACCGTAACTAGCTG		0	0	0	0	0	0	0	0	0	0	0	0	0	0	0	0	0	0	0	0	85	0	0	0	0	0	0	0	0	0	0	0	0	0	0	0	0	0	0	0	0
Ascomycota	Sordariomycetes	Togniniales	Togniniaceae	Phaeoacremonium	rubrigenum	56c3cf9b9dac2e7b8edd7338be59476f	CTTGGTCATTTAGAGGAAGTAAAAGTCGTAACAAGGTCTCCGTTGGTGAACCAGCGGAGGGATCATTAACGAGTTTCGTACTCCAAACCCTTTGTGAACATACCTGTTTTCGTTGCTTCGGCAGGTGAAGGCGGAGGGCCTCCGGGCCTGAAGCCGCCGCCGGGCGGACCCCTCGCGGGGCGCTGCCGGGTGGGCCTGCCGGAGGGCACAGACTCTGTATTACAACGTACCTCTCTGAGTTATATTTTACAAACAAGTAAAAACTTTCAACAACGGATCTCTTGGTTCTGGCATCGATGAAGAACGCAGCGT		0	0	84	0	0	0	0	0	0	0	0	0	0	0	0	0	0	0	0	0	0	0	0	0	0	0	0	0	0	0	0	0	0	0	0	0	0	0	0	0	0
Ascomycota	Dothideomycetes	Pleosporales	Didymosphaeriaceae	Pseudopithomyces	rosae	30e75409190e827833041dfaac922c2d	ACCTTGGTCATTTAGAGGAAGTAAAAGTCGTAACAAGGTTTCCGTAGGTGAACCTGCGGAAGGATCATTAACCTTTCAAATCAGGGTGCGGCGCGGCCCCCGAGGAGCGGAAACAATCCTTGGGAGGTATGCGGGGGCTTCGAGCCCCCCATTTACGCACGCACGACTGCCATCCTTACTTTACGAGCACCTTCTGTTCTCCCTCGGCGGGGCAACCTGCCGTTGGAACCGAATAAACTCTTTTTGCATCTAGCATTACCTGTTCCGAAACAAACAATCGTTACAACTTTCAACAATGGATCTCTTGGCTCTGGCATCGATGAAGAACGCAGCA		0	0	0	0	0	0	0	0	0	0	0	0	0	0	0	0	0	0	0	0	0	0	0	0	0	0	0	0	0	0	82	0	0	0	0	0	0	0	0	0	0
Ascomycota	Dothideomycetes	Pleosporales	Pleosporaceae	Alternaria	metachromatica	895df15f749c1be7c1f71b5101e5e3bd	ACCTTGGTCATTTAGAGGAAGTAAAAGTCGTAACAAGGTCTCCGTAGGTGAACCTGCGGAGGGATCATTACACAATAACCAGGCGGGCTGGACACCCCCCGCTGGGCACTGCTTCACGGCGTGCGCGGCGGGGCCGGCCCTGCTGAATTATTCACCCGTGTCTTTTGCGTACTTCTTGTTTCCTGGGTGGGCTCGCCCGCCCTCAGGACCAACCACAAACCTTTTGCAATAGCAATCAGCGTCAGTAACAACGTAATTAATTACAACTTTCAACAACGGATCTCTTGGTTCTGGCATCGATGAAGAACGCAGCA		0	0	0	0	0	0	0	0	0	0	0	0	0	0	0	0	0	0	0	0	0	0	0	0	0	0	0	0	0	79	0	0	0	0	0	0	0	0	0	0	0
Ascomycota	Dothideomycetes	Dothideales				c6466a0d6f5685ec675782693b68d53a	CTACTTGGTCATTTAGAGGAAGTAAAAGTCGTAACAAGGTTTCCGTAGGTGAACCTGCGGAAGGATCATTAAAGAGTAAGGGTGCTCAGCGCCCGACCTCCAACCCTTTGTTGTTAAAACTACCTTGTTGCTTTGGCGGGACCGCTCGGTCTCGAGCCGCTGGGGATTCGTCCCAGGCGAGCGCCCGCCAGAGTTAAACCAAACTCTTGTTATTTAACCGGTCGTCTGAGTTAAAATTTTGAATAAATCAAAACTTTCAACAACGGATCTCTTGGTTCTCGCATCGATGAAGAACGCAGCGT		0	0	0	0	0	0	0	0	0	0	0	0	0	0	0	0	0	0	48	0	0	31	0	0	0	0	0	0	0	0	0	0	0	0	0	0	0	0	0	0	0
Ascomycota	Dothideomycetes	Dothideales				2a45fcba0c3a04438fc19084b254cbf5	CTACTTGGTCATTTAGAGGAAGTAAAAGTCGTAACAAGGTTTCCGTAGGTGAACCTGCGGAAGGATCATTAAAGAGTAAGGGTGCTCAGCGCCCGACCTCCAACCCTTTGTTGTTAAAACTACCTTGTTGCTTTGGCGGGACCGCTCGGTCTCGAGCCGCTGGGGATTCGTCCCAGGCGAGCGCCCGCCAGAGTTAAACCAAACTCTTGTTATTTAACCGGTCGTCTGAGTTAAAATTTTGAATAAATCAAAACTTTCAACAACGGATCTCTTGGTTCTCGCATCGATGAAGAACGCAGC		0	0	0	0	0	0	0	0	0	0	0	0	0	0	0	0	0	0	0	0	0	0	0	0	0	0	0	0	0	0	0	0	0	0	0	0	58	0	0	0	0
Ascomycota	Dothideomycetes	Capnodiales	Mycosphaerellaceae	Mycosphaerella	tassiana	6ddafcfbdbea8b445a5a5444e47b42d8	ACCTTGGTCATTTAGAGGAAGTAAAAGTCGTAACAAGGTCTCCGTAGGTGAACCTGCGGAGGGATCATTACAAGTGACCCCGGTCTTACCACCGGGATGTTCATAACCCTTTGTTGTCCGACTCTGTTGCCTCCGGGGCGACCCTGCCTTCGGGCGGGGGCTCCGGGTGGACACTTCAAACTCTTGCGTAACTTTGCAGTCTGAGTAAACTTAATTAATAAATTAAAACTTTTAACAACGGATCTCTTGGTTCTGGCATCGATGAAGAACGCAGCAGACCAAG		0	0	0	0	0	0	0	0	0	0	0	0	0	0	0	0	0	0	0	0	0	0	0	0	0	0	0	0	0	0	0	0	77	0	0	0	0	0	0	0	0
Ascomycota	Dothideomycetes	Pleosporales	Cucurbitariaceae			cd01306af390d623eddb357168fdda8b	CTACTTGGTCATTTAGAGGAAGTAAAAGTCGTAACAAGGTTTCCGTAGGTGAACCTGCGGAAGGATCATTACCAATGTTTTCGGGGGACTTCGGTCCCTGTCTGAACCCTTGTCTTTTGCGTACTATTTGTTTCCTTGGTGGGCTTTTGCCTGCCAATAGGACACTATATCACCCTTTGTAATTGCAATCAGCGTCAGAAAAACATAATAGTTACAACTTTCAACAACGGATCTCTTGGTTCTGGCATCGATGAAGAACGCAGCAAGACCAAGTCTCTGCTAC		0	0	0	0	0	0	0	0	0	0	0	0	0	0	0	0	0	0	0	0	75	0	0	0	0	0	0	0	0	0	0	0	0	0	0	0	0	0	0	0	0
Ascomycota	Eurotiomycetes	Onygenales	Ascosphaeraceae	Ascosphaera	major	05ca84bc85efc621abcfc4e802312f0f	ACCTTGGTCATTTAGAGGAAGTAAAAGTCGTAACAAGGTTTCCGTAGGTGAACCTGCGGAAGGATCATTAACGTGTCTGTGCGGTTGGGCTTCGGCCCTCTGCGCTCACCCACCCTTGTCTTAACCACCTGTTTCTTCGGCGGGCCTCCATACTACGGTGCTGGGGGAATCGCCTTAGGGCGTGCCTGGCTCGCGTCCGCCGAAGACCAACTGAACCCAGAACGAACGGATACAAGCTAGTCTGAACAAACGATTAATAAATCAAAACTTTCAACAACGGATCTCTTGGTTCCGGCATCGATGAAGAACGCAGCGT		0	0	0	0	0	0	0	0	0	0	0	0	0	73	0	0	0	0	0	0	0	0	0	0	0	0	0	0	0	0	0	0	0	0	0	0	0	0	0	0	0
Ascomycota	Dothideomycetes	Capnodiales	Cladosporiaceae	Rachicladosporium	cboliae	2df2be392fc0ef9e316470c0e6625c9d	ACCTTGGTCATTTAGAGGAAGTAAAAGTCGTAACAAGGTCTCCGTAGGTGAACCTGCGGAGGGATCATTAAACGAAACAAAGCCCGTGGCGAGCCTCCGGGCGCGCCACGGGCCCAGTCTCAAACCCTTTGTCGTCCGACTATGTTGCCTCGGGGGAGACCCTGCCTCCGGGCGGGTGGCACCCCGGTGGACCAAACCAAACTCTTGCGTAACCAGTCGTCTGAGTAGATTTACAAAATAAATCAAAACTTTCAACAACGGATCTCTTGGTTCTGGCATCGATGAAGAACGCAGC		0	0	0	0	0	0	0	0	0	0	0	0	0	0	0	0	0	0	0	0	0	0	0	0	0	0	0	0	0	0	0	0	0	0	0	0	0	0	0	0	0
Ascomycota	Dothideomycetes	Venturiales	Sympoventuriaceae	Ochroconis		7254ddeca3cd3fe8cb99eeb11ac03f18	CTTGGTCATTTAGAGGAAGTAAAAGTCGTAACAAGGTTTCCGTAGGTGAACCTGCGGAAGGATCATTACTGAGGTTCCCGGTCCCCCGGACCGGACGCCCGTCCTTTGTCATCTGTACCCAGCTCGTTTCGGCGGAGGGTTGCGGGCGCTGCGTCTCCGGACGCGGTGTCGGTGACCGCCGCCGGCCCTCCAAGTCTATGCGAATGTTGTTGAGGTCTGAAGAGAAGCACGAAGCAAATGAAAAACAAAACTTTCAACAACGGATCTCTTGGCTCTGGCATCGATGAAGAACGCAGCGT		0	0	0	0	0	0	0	0	0	0	0	0	0	0	0	0	0	0	0	0	0	0	0	0	0	0	0	0	0	71	0	0	0	0	0	0	0	0	0	0	0
Ascomycota	Eurotiomycetes	Chaetothyriales				0d49b6afdc8ee63166346b952724d2cc	ACCTTGGTCATTTAGAGGAAGTAAAAGTCGTAACAAGGTTTCCGTAGGTGAACCTGCGGAAGGATCATTAACGAGTTAGGGTCTCTCAGGCCCGACCTCCCAACCCTTTGTTTACTCAACCACTTGTTGCTTCGGCGCGCCCGTCCCCTCGGGACCGCCGGGAGACCGTAACACGCCTCCTGGCCCGCGCCCGTCGATAGCCCAACCCAAACTTCTTTTAACTAAACGTGTCTTATCTAAGTACCAAAATTTAATTAAAGCAAAAAACTTTCAACAACGGATCTCTTGGTTCTGGCATCGATGAAGAACGCAGCTAG		0	0	0	0	0	0	0	0	0	0	0	0	0	0	0	0	0	0	0	0	0	0	65	0	0	0	0	0	0	0	0	0	0	0	0	0	0	0	0	0	0
Ascomycota	Eurotiomycetes	Onygenales	Ascosphaeraceae	Ascosphaera	atra	3360d43a3af997da80e7b14230a49113	ACCTTGGTCATTTAGAGGAAGTAAAAGTCGTAACAAGGTTTCCGTAGGTGAACCTGCGGAAGGATCATTAACGTGTGTTTGTGCGGGCGCCCCGTCTCCCGGGGCGGCCGCGCACTCCCACCCTTGTCTACCCTACCTGTTGCTTCGGCGGGCCTGCGGCCTGGACCTTGTGTCCTGGCTGCTGCCGGGGGGCCGCTCTGGTCCCCGGGCTCGTCTGCCCGCCGAGGGAAACTGAACTCCAGTCGAAGATTGATGTCTGAGAAAATTTTTGATAAATGAATCAAAACTTTCAACAACGGATCTCTTGGTTCCGGCATCGATGAAGAACGCAGC		0	0	62	0	0	0	0	0	0	0	0	0	0	0	0	0	0	0	0	0	0	0	0	0	0	0	0	0	0	0	0	0	0	0	0	0	0	0	0	0	0
						6ecc9a47378a775b07c4c3b7855abad2	ACCTTGGTCATTTAGAGGAAGTAAAAGTCGTAACAAGGTTTCCGTAGGTGAACCTGCGGAAGGATCATTACAGAGTTGGGGTCCCTCGGGGCCCGATCTCCCACCCTTTGTCGTCGCGAATCTTGTTGCTTTGGCGTGGCCCGCCGGACCCCCCTCACCGGGGGCGAGGCGACCGGGCTCTCACCGGCCCGGGCAGCCGCCCGCCAGAGGACCAAAACCAAACTCTTCTTGAAAACCCATGCGGTCAGAGTAAAAATGATAAATAAATCAAAACTTTCAACAACGGATCTCTTGGTTCTGGCATCGATGAAGAACGCAGCGT		0	0	0	0	0	0	0	0	0	0	0	0	0	0	0	0	0	0	0	0	0	62	0	0	0	0	0	0	0	0	0	0	0	0	0	0	0	0	0	0	0
Ascomycota						e2cd31026c4791dd657b8f1a190c5edb	TCTTGGTCATTTAGAGGAAGTAAAAGTCGTAACAAGGTTTCCGTAGGTGAACCTGCGGAAGGATCATTACTGAGATAGGGTCCCCAACGGGGCCCGACCTCCAACCCTTTGTCTAAATTACCTTTGTTGCCTCGGCGGGCCGTCTGAGCCTGTATTCCAGGCCCGGCCGGCGGCTCCTTTGGAGCCCCCGTGCGCCCGCCGACGGACCCTTCAAACCATTTTTGAACCAGAAAATCTGAGTGAAATATAATACTTCAAAACTTTCAACAACGGATCTCTTGGTTCTGGCATCGATGAAGAACGCAGCTAG		0	0	0	0	0	0	0	0	0	0	0	0	0	0	0	0	0	0	0	0	61	0	0	0	0	0	0	0	0	0	0	0	0	0	0	0	0	0	0	0	0
Ascomycota	Sordariomycetes	Hypocreales	Nectriaceae	Gibberella	acuminata	55b5400e93603850a3adcbd8dbb9d0b7	TCTTGGTCATTTAGAGGAAGTAAAAGTCGTAACAAGGTCTCCGTTGGTGAACCAGCGGAGGGATCATTACCGAGTTTACAACTCCCAAACCCCTGTGAACATACCTTAATGTTGCCTCGGCGGATCAGCCCGCGCCCCGTAAAACGGGACGGCCCGCCAGAGGACCCAAACTCTAATGTTTCTTATTGTAACTTCTGAGTAAAACAAACAAATAAATCAAAACTTTCAACAACGGATCTCTTGGTTCTGGCATCGATGAAGAACGCAGCGTAGACCAAGTCTC		0	0	0	0	0	0	0	0	0	0	0	0	0	0	0	0	0	0	0	0	56	0	0	0	0	0	0	0	0	0	0	0	0	0	0	0	0	0	0	0	0
Ascomycota	Eurotiomycetes	Chaetothyriales	Chaetothyriales_fam_Incertae_sedis	Strelitziana	albiziae	d0ee510cc4619a7410033350dd7fe5ed	CTACTTGGTCATTTAGAGGAAGTAAAAGTCGTAACAAGGTTTCCGTAGGTGAACCTGCGGAAGGATCATTACCGAGTTAGGGTTGCCTTTCTAGGTGCCCGACCTCCCAACCCTTTGTCTATGATACCACAGTTGCTTCGGCGGACCGAGGGGTCACACCCTCGCCTGGTCGCCCCGACCGGGAGCGCGTCCGTCGATGGCCTCAACTTAACACTTGAACCCAAAACCTGTCGTCTGAAAACATTTTATGATTTATAATCAAAAACAAAACTTTCAACAACGGATCTCTTGGTTCTGGCATCGATGAAGAACGCAGCTAG		0	0	0	0	0	0	0	0	0	0	0	0	0	0	0	0	0	0	0	0	55	0	0	0	0	0	0	0	0	0	0	0	0	0	0	0	0	0	0	0	0
Ascomycota						a0f9e6b1a0ca21ae8bcd9670e444ba12	CTTGGTCATTTAGAGGAAGTAAAAGTCGTAACAAGGTTTCCGTAGGTGAACCTGCGGAAGGATCATTAACGAGATAGGGTCTCTTCGGAGCCCGACCTCCAACCCAATGTCTACCATACCTCTGTTGCCTCGGCGGACCGCCGGTGTCTCGGTTCTCCGACCACCGCCGTGGGCCCCCTCAAAAGGGCTCTCGAGCGTCCGCCGCTGGGATATACAAAACTCTTTATTAAAACCAGTCTTCTGAGTAAAAATTTAATAGCATTAAAACTTTTAACAACGGATCTCTTGGTTCTGGCATCGATGAAGAACGCAGC		0	0	0	0	0	0	0	0	0	0	0	0	0	0	0	0	0	0	0	0	54	0	0	0	0	0	0	0	0	0	0	0	0	0	0	0	0	0	0	0	0
Ascomycota	Sordariomycetes	Togniniales	Togniniaceae	Phaeoacremonium	hungaricum	a989f37cb9f55f5ba04066120a3a794c	CTACTTGGTCATTTAGAGGAAGTAAAAGTCGTAACAAGGTCTCCGTTGGTGAACCAGCGGAGGGATCATTACCGAGTCTCGTACTCCAAACCCTTTGTGAACATACCTGTTTCGTTGCTTCGGCAGGCCCCGGGGTCACCCCCGGGCCCGCCGCCGGCCCCCTCTCCGGGGCGCATGGCGGGCCTGCCGGAGGGCACAGACTCTGTATTCAAGAACGTACCTCTCTGAGTTATCTTTACAAACAAGTAAAAACTTTCAACAACGGATCTCTTGGTTCTGGCATCGATGAAGAACGCAGCGT		0	0	0	0	0	0	0	0	0	0	29	0	0	0	0	0	0	0	0	0	0	0	0	0	0	0	0	0	0	0	0	0	0	0	0	0	0	0	0	0	0
Ascomycota	Sordariomycetes	Glomerellales	Glomerellaceae	Colletotrichum	plurivorum	b389d1a640870ccd2ca7f5c3d0c4b0fc	TCTTGGTCATTTAGAGGAAGTAAAAGTCGTAACAAGGTCTCCGTTGGTGAACCAGCGGAGGGATCATTATCGAGTTACCGCTCCTTATAACCCTTTGTGAACATACCTCAAACGTTGCCTCGGCGGGCAGCCGGAGCCCAGCTCCGGCGCCCGGAGCCGCCGTCTCGGCGCGCCCCACCCGCCGGCGGACCACTAAACTCTATTTAAACGACGTCTCTTCTGAGTGGCACAAGCAAATAATTAAAACTTTTAACAACGGATCTCTTGGTTCTGGCATCGATGAAGAACGCAGCTAG		0	0	0	0	0	0	0	0	0	0	0	0	0	0	0	0	0	0	0	0	53	0	0	0	0	0	0	0	0	0	0	0	0	0	0	0	0	0	0	0	0
Ascomycota	Eurotiomycetes	Eurotiales	Aspergillaceae	Penicillium	spinulosum	7dbac8ae8e6b672fcec1e906d23d8280	TCTTGGTCATTTAGAGGAAGTAAAAGTCGTAACAAGGTTTCCGTAGGTGAACCTGCGGAAGGATCATTACTGAGTGAGGGCCCTCTGGGTCCAACCTCCCACCCGTGTTTATTGTACCTTGTTGCTTCGGTGCGCCCGCCTCACGGCCGCCGGGGGGCTTCTGCCCCCGGGTCCGCGCGCACCGGAGACACTATTGAACTCTGTCTGAAGATTGCAGTCTGAGCATAAACTAAATAAGTTAAAACTTTCAACAACGGATCTCTTGGTTCCGGCATCGATGAAGAACGCAGCTAG		0	0	0	0	0	0	0	0	0	0	0	0	0	0	0	0	0	0	0	0	0	0	0	0	0	0	0	0	0	0	0	0	0	0	0	0	0	0	0	51	0
Ascomycota	Dothideomycetes	Pleosporales	Didymellaceae	Nothophoma	variabilis	924c8120f0d7612a62d10eebb571483d	CTACTTGGTCATTTAGAGGAAGTAAAAGTCGTAACAAGGTTTCCGTAGGTGAACCTGCGGAAGGATCATTACCTAGAGTTGTAGGCTTTGCCTGCTATCTCTTACCCATGTCTTTTAAGTACCTTACGTTTCCTCGGCGGGTCCGCCCGCCGATTGGACAATTTAAACCATTTGCAGTTGCAATCAGCGTCTGAAAAAACTTAATAGTTACAACTTTCAACAACGGATCTCTTGGTTCTGGCATCGATGAAGAACGCAGCTAGAGACCAAGTCTCTGCTACCG		0	0	0	0	0	0	0	0	0	0	0	0	0	0	0	0	0	0	0	0	0	0	0	0	0	0	0	0	0	0	0	0	0	0	0	0	0	0	0	0	0
Ascomycota	Eurotiomycetes	Eurotiales	Aspergillaceae	Penicillium		60844f0353cfa7d132385a50d741ae70	CTACTTGGTCATTTAGAGGAAGTAAAAGTCGTAACAAGGTTTCCGTAGGTGAACCTGCGGAAGGATCATTACTGAGTGAGGGCCCTCTGGGTCCAACCTCCCACCCGTGTTTATTGTACCTTGTTGCTTCGGTGCGCCCGCCTCACGGCCGCCGGGGGGCTTCTGCCCCCGGGTCCGCGCGCACCGGAGACACTATTGAACTCTGTCTGAAGATTGCAGTCTGAGCATAAACTAAATAAGTTAAAACTTTCAACAACGGATCTCTTGGTTCCGGCATCGATGAAGAACGCAGCTAG		0	0	0	0	0	0	0	0	49	0	0	0	0	0	0	0	0	0	0	0	0	0	0	0	0	0	0	0	0	0	0	0	0	0	0	0	0	0	0	0	0
						f34a6a14772c19820014da6a91ef51fc	ACTGACGACATGGTTCTACAACCTTGGTCATTTAGAGGAAGTAAAAGTCGTAACAAGGTCTCCGTAGGTGAACCTGCGGAGGGATCATTACCGAGTTTCTCGTCCCTCGTGGACGGATCTCCCACCCGACCTCGACTGGCGCCAGCCTGTCGATGGTCTTTTTTCAAATTCAGTTTGTAGAGTGTTGTCTGAGTAAAAATTTAATTATTAAAACTTTCAACAACGGATCTCTTGGTTCTGGCATCGATGAAGAACGCAGCAAGACCAAGTCTCTGCTACCGTAACTAGCTGTCATCTCGTATG		0	0	0	0	0	0	0	0	0	0	0	0	0	0	0	0	0	0	0	0	49	0	0	0	0	0	0	0	0	0	0	0	0	0	0	0	0	0	0	0	0
						1ecc10426beaf7dbd577c061341a17df	CTACTTGGTCATTTAGAGGAAGTAAAAGTCGTAACAAGGTTTCCGTAGGTGAACCTGCGGAAGGATCATTAGTGAATTATAGGGTACCTTCGCTTTCATTAGCTTAGGGCCTGACCTCCACTCTCTCACACTTGTGCACCTAATACAATGTCGTTAAGTGATGCGAAAACGTAGTCTTCGGACTATCGTTGGTAGTGTTGCCTGACTTCATTACCCTTAATTCATAACTCTATAAGTAAAAGAATGTAACCAAACCATAACAAAATAAAACTTTCAACAACGGATCTCTTGGCTCTCGCATCGATGAAGAACGCAGCGT		0	0	0	0	0	0	0	0	0	0	0	0	0	0	0	0	0	0	0	0	46	0	0	0	0	0	0	0	0	0	0	0	0	0	0	0	0	0	0	0	0
						b936959b5a46da3017a518ececdd0450	CTTGGTCATTTAGAGGAAGTAAAAGTCGTAACAAGGTTTCCGTAGGTGAACCTGCGGAAGGATCATTACCCTTCTCTCGGGGGGCCGGACCCAGCATTCAAGGCGTTTGCCCTGCTTGTTGACCCGCCCTGTCTGAATAAACCCATGTTTTTTACGCACCATTTGTTTCCTCGGTGGGCTTGCCTGCCGATAGGACAACCCAATCAACCTTTTGTAATTGCAGTCAGCGTCAGTACAACATAATAATTACAACTTTCAACAACGGATCTCTTGGTTCTGGCATCGATGAAGAACGCAGCA		0	0	0	0	0	0	0	0	0	0	0	0	0	0	0	0	0	0	0	0	0	0	0	0	0	0	0	0	0	0	0	0	0	0	0	0	0	0	0	0	0
Basidiomycota						6fd0e349eb1e576b4b8d594517aca6b8	ACCTTGGTCATTTAGAGGAAGTAAAAGTCGTAACAAGGTCTTCGTAGGTGAACCTGCGGAGGGATCATTAGTGATTTTCAAAAGGGGAGTCCCTCTTCATCAGAGAAGGCCCCGTCACTACACCTTTACACTCGTGCATTTGTCCCCTTTTTTATACACACCCTGTGCAGTCGAAGCAGTCCTTTGTGATAACACTTTGATAAACGAAAGAAAAACTTTCAGCAATGGATCTCTTGGCTCTCGCATCGATGAAGAACGCAGCAAGACCAAGTCTCTGCTACCG		0	0	0	0	0	0	0	0	0	0	0	0	0	0	0	0	0	0	0	0	45	0	0	0	0	0	0	0	0	0	0	0	0	0	0	0	0	0	0	0	0
Ascomycota	Dothideomycetes	Pleosporales	Pleosporaceae	Alternaria	alternata	d243913a22bf982fc9f9ffc39e492ca4	TCTTGGTCATTTAGAGGAAGTAAAAGTCGTAACAAGGTCTCCGTAGGTGAACCTGCGGAGGGATCATTACACAAATATGAAGGCGGGCTGGAACCTCTCGGGGTTACAGCCTTGCTGAATTATTCACCCTTGTCTTTTGCGTACTTCTTGTTTCCTTGGTGGGTTCGCCCACCACTAGGACAAACATAAACCTTTTGTAATTGCAATCAGCGTCAGTAACAAATTAATAATTACAACTTTCAACAACGGATCTCTTGGTTCTGGCATCGATGAAGAACGCAGC		0	0	0	0	0	0	0	0	0	0	0	0	0	0	0	0	0	0	0	43	0	0	0	0	0	0	0	0	0	0	0	0	0	0	0	0	0	0	0	0	0
Ascomycota	Eurotiomycetes	Eurotiales	Aspergillaceae	Penicillium	cairnsense	a8d8ff54dbddbeb7a46b385789035492	ACCTTGGTCATTTAGAGGAAGTAAAAGTCGTAACAAGGTTTCCGTAGGTGAACCTGCGGAAGGATCATTACTGAGTGAGGGCCCCTCGGGGTCCAACCTCCCACCCGTGTTTAACGAACCTTGTTGCTTCGGCGGGCCCGCCTCACGGCCGCCGGGGGGCATCTGCCCCCGGGTCCGCGCCCGCCGAAGCCACCTGTGAACTCTGTCTGAAGTATGCAGTCTGAGACAATTATTAAATTAATTAAAACTTTCAACAACGGATCTCTTGGTTCCGGCATCGATGAAGAACGCAGCTAG		0	0	0	0	0	0	0	0	0	0	0	0	0	0	0	0	0	0	0	0	0	14	0	0	0	0	0	0	0	0	0	0	0	0	0	0	0	0	0	0	0
Ascomycota	Sordariomycetes	Togniniales	Togniniaceae	Phaeoacremonium	minimum	270d10600dffc137966ab474904e64eb	ACCTTGGTCATTTAGAGGAAGTAAAAGTCGTAACAAGGTCTCCGTTGGTGAACCAGCGGAGGGATCATTATCGAGTTTCGTACTCCAAACCCTTTGTGAACATACCTGTTTTCGTTGCTTCGGCAGGTCGGGGGCCAACCCCGCCCGCCGCCGGACTCCCCCTCGCGGGGCTGCGCCGGCGGGCCTGCCGGAGGGCACAGACTCTGTATTCAAAAACGTACCTCTCTGAGTTATCTTTACAAATAAGTAAAAACTTTCAACAACGGATCTCTTGGTTCTGGCATCGATGAAGAACGCAGCA		0	0	0	0	0	0	0	0	0	0	0	0	0	0	0	0	0	0	0	0	0	0	0	0	0	0	0	0	0	0	0	0	0	0	0	0	0	0	0	0	0
Ascomycota	Dothideomycetes	Pleosporales	Lophiotremataceae	Atrocalyx	lignicola	0b75a06749f5bc9c5a67c9ce28acfdb6	CTACTTGGTCATTTAGAGGAAGTAAAAGTCGTAACAAGGTTTCCGTAGGTGAACCTGCGGAAGGATCATTACCGTTGGGGCTTCGGCCCCAATCAAGATACCACCCCTTGCATTTTGAGTACCTTCTGTTTCCTCGGCGGGCCCGCCCGCCAACGAGGACCACACCAAACCCTTCTGTAGTTGCAGTAAACGTCTGAAAAACAAACAAAAAATCAAAACTTTCAACAACGGATCTCTTGGTTCTGGCATCGATGAAGAACGCAGCGTAGACCAAGTCTCTGCT		0	0	0	0	0	0	0	0	0	0	0	0	0	0	0	0	0	0	0	0	40	0	0	0	0	0	0	0	0	0	0	0	0	0	0	0	0	0	0	0	0
Ascomycota	Eurotiomycetes	Onygenales	Ascosphaeraceae	Ascosphaera	atra	80823e9710d1c96c3c3ae9adae8353e3	CTACTTGGTCATTTAGAGGAAGTAAAAGTCGTAACAAGGTTTCCGTAGGTGAACCTGCGGAAGGATCATTAATGTGTGTTTGTGCGGCCTTCACCGGCCGCGCACTCCCACCCTTGTCTACCTAACCTGTTGCTTCGGTGGGCCTGCGGTCGGCACCCGTGCCGCTGCTGCCGGGGGTCCTGCTTGGTCCCTGGGCTCGCTGCCCGCCGAAGGAAACTGAACTCCAGTCGAAGATTGAAGTCTGAGATAAGATTGAGAAATAACTCAAAACTTTCAACAACGGATCTCTTGGTTCCGGCATCGATGAAGAACGCAGCA		0	0	0	0	0	0	0	0	0	0	0	0	0	0	0	0	0	0	0	0	0	0	0	0	0	0	39	0	0	0	0	0	0	0	0	0	0	0	0	0	0
Basidiomycota	Tremellomycetes	Cystofilobasidiales	Cystofilobasidiaceae	Cystofilobasidium	capitatum	843be3b3ab3f9a5efbf9ac22e5fb9bb8	TACACTTGGTCATTTAGAGGAAGTAAAAGTCGTAACAAGGTTTCCGTAGGTGAACCTGCGGAAGGATCACTAAAGAATTCGCCCTTCGGGGCTCTCTTTATTCACACACCCCTGTGCACTTTGGCCACCTCTTTGTTGAGGTGTGTCTTTTTAATTACCATACCCTATAAACACAAGTTATTGAATGTAAAATCGTTATAAACTAATATAACTTTCAACAACGGATCTCTTGGTTCTCGCATCGATGAAGAACGCAGCGTAGACCAAGTCTCTGCTACCGTAACTAG		0	0	0	0	0	0	0	0	0	0	0	0	0	0	0	0	0	0	0	0	39	0	0	0	0	0	0	0	0	0	0	0	0	0	0	0	0	0	0	0	0
Ascomycota	Saccharomycetes	Saccharomycetales	Saccharomycetaceae	Zygosaccharomyces	favi	4312213f6e09e67af32122757a42acfa	TCTTGGTCATTTAGAGGAAGTAAAAGTCGTAACAAGGTTTCCGTAGGTGAACCTGCGGAAGGATCATTAGAGAAAAATTCTAAGATTGACGGAAGGGGATGAAATATATAATGGGGAGAGCCTGCGCTTAATTGCGCGGTTCTTTTCTTTCATCTACCTTTTAGTCTCTTTACACACAGTGGAGTTTTTTCTTTGGAAAAAGTTAAAGTTCTTCTTTGGGGAGAAAAGATTTAGTTCTTTTTCTCCCCAGAGGTAAACACAAACAATTTTTAATGTTAACAAAATACAAGTTTTAGTCAAGAGATTATGAAATTAAAAACAAAACAAAATATTCAAAACTTTCAACAACGGATCTCTTGGTTCTCGCATCGATGAAGAACGCAGC		0	0	0	0	0	0	0	0	0	0	0	0	0	0	0	0	0	0	0	0	0	0	0	0	0	0	0	0	0	0	0	0	0	0	0	0	0	0	0	0	0
Ascomycota	Arthoniomycetes	Lichenostigmatales	Phaeococcomycetaceae	Phaeococcomyces	eucalypti	0436325268d4e770b8b5263813317aa6	CTTGGTCATTTAGAGGAAGTAAAAGTCGTAACAAGGTTTCCGTAGGTGAACCTGCGGAAGGATCATTACTGAGAATGGGTGCTTCGGCGCCCGACCTCCAACCCTTTGTCTACCTTACCACTGTTGCCTCGGCGGGTTATGAACTACCGGTTGGAAACTCCCGGCAGTGCTTCTCCTGCCGACGGCCTATAACCAAAACTCTTGTTTAAACACCGTTCATCTGAGAATAAAAACAATAACTTCAAAACTATTAACAACGGATCTCTTGGTTCTGGCATCGATGAAGAACGCAGC		0	0	0	0	0	0	0	0	0	0	0	0	0	0	0	0	0	0	0	0	0	0	0	0	0	0	0	0	0	0	0	0	0	0	0	0	0	0	0	0	0
						4845b1fe0e64dc28ca13bcba23e10502	ACTGGTACAGACACTGACGACATGGTTCTACATCTTGGTCATTTAGAGGAAGTAAAAGTCGTAACAAGGTTTCCGTAGGTGAACCTGCGGAAGGATCATTAGTGATTGGTCGAAAGACCTTTTATTATTCCAAACATCTGTGCACCTGTATGGCCCGCAAGGGTCTTTTTACAAACCTCTGTGTCTAGAATGTATAAACTATAATAAACAAAACTTTTAACAACGGATCTCTTGGCTCTCGCATCGATGAAGAACGCAGCAGACCAAGTCTCTGCTACCGTAACTAGCTGTCATCTCGTATGCCGTCTTCTGCTT		0	0	0	0	0	0	0	0	0	0	0	0	0	0	0	0	0	0	0	0	38	0	0	0	0	0	0	0	0	0	0	0	0	0	0	0	0	0	0	0	0
Basidiomycota	Microbotryomycetes	Sporidiobolales	Sporidiobolaceae	Rhodosporidiobolus	colostri	80853cb9fe376f474ad37afdd738995d	ACCTTGGTCATTTAGAGGAAGTAAAAGTCGTAACAAGGTTTCCGTAGGTGAACCTGCGGAAGGATCATTAGTGAATAACAGGACGTTCAATTTAACTTGAAGTCCGAACTCTCACATCTAACCCTGTGCATTTGTTTTGGTTAGTAGAGCGCTTGCGTTCGAACACCTCTTCATTTTACAAACACTAAGTCAAAGTATGTTTAAATTTATAACAAAACAAAACTTTCAACAACGGATCTCTTGGCTCTCGCATCGATGAAGAACGCAGCGTAGACCAAGTCTC		0	0	0	0	0	0	0	0	0	0	0	0	0	0	0	0	0	0	0	0	37	0	0	0	0	0	0	0	0	0	0	0	0	0	0	0	0	0	0	0	0
Ascomycota	Dothideomycetes	Pleosporales	Didymosphaeriaceae	Kalmusia	variispora	53ef8582d251e6fe8e26449e68fe418c	CTTGGTCATTTAGAGGAAGTAAAAGTCGTAACAAGGTTTCCGTAGGTGAACCTGCGGAAGGATCATTATCGATGGCCGCGCCGTGAGCGCCCTAGTGCAGGATCGGCCGGCCACTGACCACACCCTTACTTTACGAGCACCTTTCGTTCTCCTTCGGCGGGGCAACCCGCCGCTGGAACCACATCAAACCTTTTTTGCATCCAGCATTACCTGTTCTGATAAAAAATAATCGTAACAACTTTCAACAATGGATCTCTTGGCTCTGGCATCGATGAAGAACGCAGCTAG		0	0	0	0	0	0	0	0	0	0	0	0	0	0	0	0	0	0	0	0	37	0	0	0	0	0	0	0	0	0	0	0	0	0	0	0	0	0	0	0	0
Basidiomycota	Microbotryomycetes	Microbotryomycetes_ord_Incertae_sedis	Chrysozymaceae	Fellozyma	inositophila	bc6807548130f733e25eb34bac6b6cad	TCTTGGTCATTTAGAGGAAGTAAAAGTCGTAACAAGGTTTCCGTAGGTGAACCTGCGGAAGGATCATTAGTGAATTTTAGGGTGCTCTTCTCCTTCTTAACAAAGGGAAGAGGCCTGACCTCCACTCTCCAACACTGTGCACTTATCGGCATTAGGATTTCAAGCTAGAGAAGACGCAAGTCCAATCTTGTTAGCTTTCCTTTTGCGGCTTCATTTTTAACACATGTCAAAGAATGTAACAAAAACCATAACAAAAAAAAACTTTCAACAACGGATCTCTTGGCTCTCGCATCGATGAAGAACGCAGC		0	0	0	0	0	0	0	0	0	0	0	0	0	0	0	0	0	0	0	0	36	0	0	0	0	0	0	0	0	0	0	0	0	0	0	0	0	0	0	0	0
Ascomycota	Dothideomycetes	Pleosporales	Didymosphaeriaceae	Kalmusia	variispora	76a4e0e97828e3f8222315e040e56a6a	ACCTTGGTCATTTAGAGGAAGTAAAAGTCGTAACAAGGTTTCCGTAGGTGAACCTGCGGAAGGATCATTATCGATGGCCGCGCCGTGAGCGCCCTAGTGCAGGATCGGCCGGCCACTGACCACACCCTTACTTTACGAGCACCTTTCGTTCTCCTTCGGCGGGGCAACCCGCCGCTGGAACCACATCAAACCTTTTTTGCATCCAGCATTACCTGTTCTGATAAAAAATAATCGTAACAACTTTCAACAATGGATCTCTTGGCTCTGGCATCGATGAAGAACGCAGCGT		0	0	0	0	0	0	0	0	0	0	0	0	0	0	0	0	0	0	0	0	0	0	0	0	0	0	0	0	0	0	0	0	0	6	0	0	0	0	0	0	0
Ascomycota	Dothideomycetes	Capnodiales	Davidellaceae	Cladosporium	colombiae	3d594337e70e65f1614b18c76b98507b	ACCTTGGTCATTTAGAGGAAGTAAAAGTCGTAACAAGGTCTCCGTAGGTGAACCTGCGGAGGGATCATTACAAGTGACCCCGGTCTAACCACCGGGATGTTCATAACCCTTTGTTGTCCGACTCTGTTGCCTCCGGGGCGACCCTGCCTTCGGGCGGGGGCTCCGGGTGGACACTTCAAACTCTTGCGTAACTTTGCAGTCTGAGTAAACTTAATTAATAAATTAAAACTTTTAACAACGGATCTCTTGGTTCTGGCATCGATGAAGAACGCAGCTAGAGACC		0	0	0	0	0	0	0	0	0	0	0	0	0	0	0	0	0	0	0	0	0	0	0	0	0	0	0	0	0	0	0	0	0	0	0	0	0	0	0	35	0
Ascomycota	Dothideomycetes	Pleosporales	Phaeosphaeriaceae	Neosetophoma	clematidis	754fc8b4958bf6d3a530f34cc4d51167	CTTGGTCATTTAGAGGAAGTAAAAGTCGTAACAAGGTTTCCGTAGGTGAACCTGCGGAAGGATCATTACATTCAGTAGCTTGCTACTGTTAGGGGGGTCTATCAGCCTGTATAGTATCACTACTGATGAGCAGCACGACCCTCTGTCTGTACCCTTGTCTTTTGCGCACTCATGTTTCCTCGGCGGCTAACCCCCGCCGGCTGGACAACACTATAACCTTTTTAATTTTCAATCAGCGTCTGAAAAACTTAATAATTACAACTTTCAACAACGGATCTCTTGGTTCTGGCATCGATGAAGAACGCAGCTAG		0	0	0	0	0	0	0	0	0	0	0	0	0	0	0	0	0	0	0	0	0	0	0	0	0	0	0	0	34	0	0	0	0	0	0	0	0	0	0	0	0
Ascomycota	Dothideomycetes	Pleosporales	Didymosphaeriaceae	Paraphaeosphaeria	viciae	04d12a75bb960d13535c5a9b2ca85db4	CTTGGTCATTTAGAGGAAGTAAAAGTCGTAACAAGGTTTCCGTAGGTGAACCTGCGGAAGGATCATTATCCATCTCAACCAGGTGCGGTCGCGGCCTCCGGGGGTTCTCTCCCGGGTGGTAAGGGTAACACCTTCACGCGCCGCATTTCTGAACCCTTTTTGTACGAGCACCTTCGTTCTCCTTCGGTGGGGCAACCTGCCGTTGGAACCAAACAAAACCTTTTTTGCATCTAGCATTACCTGTTCTGATACAAATAATCGTTACAACTTTCAACAATGGATCTCTTGGCTCTGGCATCGATGAAGAACGCAGCTAG		0	0	0	0	0	0	0	0	0	0	0	0	0	0	0	0	0	0	0	0	33	0	0	0	0	0	0	0	0	0	0	0	0	0	0	0	0	0	0	0	0
Ascomycota	Eurotiomycetes	Chaetothyriales	Trichomeriaceae	Trichomerium	dioscoreae	43512e90eb4a14c057121efe281b106f	ACCTTGGTCATTTAGAGGAAGTAAAAGTCGTAACAAGGTTTCCGTAGGTGAACCTGCGGAAGGATCATTACCGAGTTAGGGTCTCCTTCGTGAGGCCCGACCTCCCAACCCTGTGTCTAACAAACCTGTATGTGTTGCTTCGGCGGAACGGCAGTCACCCCTCCGGGGGAGACCGTCGCCGGGGGCGTCCAGCCCTTGGAGAGCGTCCGCCGATGGCCCAACCAAACAAACTCCCAAACCAAATAATAGTACCTAAAACTTCTGAATCAGACTTTTGATATACCAATCAAAAACAAAACTTTCAACAACGGATCTCTTGGTTCTGGCATCGATGAAGAACGCAGCA		0	0	0	0	0	0	0	0	0	0	0	0	0	0	0	0	0	0	0	33	0	0	0	0	0	0	0	0	0	0	0	0	0	0	0	0	0	0	0	0	0
Ascomycota	Leotiomycetes	Helotiales	Helotiaceae	Tetracladium	setigerum	f5458f1a850ac0a734abc2dd102a421c	CTACTTGGTCATTTAGAGGAAGTAAAAGTCGTAACAAGGTTTCCGTAGGTGAACCTGCGGAAGGATCATTACCGAGTTCATGCCCTCGCGGGTAGATCTCCCACCCTTTGTATACTATACCTTTGTTGCTTTGGCGGGCCGCCTAGCTACTGGCTTCGGCTGGTAAGTGCCCGCCAGAGGACCCAAAACCCTGAATATTAGTGTCGTCTGAGTAAAATTTTAATATTTAAAACTTTCAACAACGGATCTCTTGGCTCTGGCATCGATGAAGAACGCAGCAGAC		0	0	0	0	0	0	0	0	0	0	0	0	0	0	0	0	0	0	0	0	32	0	0	0	0	0	0	0	0	0	0	0	0	0	0	0	0	0	0	0	0
Ascomycota	Dothideomycetes	Pleosporales	Didymellaceae	Neoascochyta		9bbb9cebf91e837b94cd0b0279bcbd86	ACCTTGGTCATTTAGAGGAAGTAAAAGTCGTAACAAGGTTTCCGTAGGTGAACCTGCGGAAGGATCATTACCGAGAGTTGTAGGCTTCTGTCTACCATCTCTTACCCATGTCTTTTGCGTACTACACGTTTCCTCGGCAGGTCCGCCTGCCGCTAGGACAATTTAAACCATTTGCAGTTGCAGTCAGCGTCTGAAAAACTTAATAATTACAACTTTCAACAACGGATCTCTTGGTTCTGGCATCGATGAAGAACGCAGCTAGAGACCAAGTCTCTGCTACCGT		0	0	0	0	0	0	0	0	0	0	0	0	0	0	0	0	0	0	0	0	32	0	0	0	0	0	0	0	0	0	0	0	0	0	0	0	0	0	0	0	0
Basidiomycota						ca9b44666d5725bbdc5b832c69f7838e	ACCTTGGTCATTTAGAGGAAGTAAAAGTCGTAACAAGGTTTCCGTAGGTGAACCTGCGGAAGGATCATTAATGAAATGCAAGGACGCTCTTTTTAGAGGTCCGACCCAATCATTTACCTTTCACCCTGTGCACACACTATTTTTACACCATTTTATAACACCTTAGTATAAGAATGTAATCAAAGTCTCGAAAGAGCAATAAAACAAATAAAACTTTCAGCAACGGATCTCTTGGCTCTCGCATCGATGAAGAACGCAGCTAGAGACCAAGTCTCTGCTACCG		0	0	0	0	0	0	0	0	0	0	0	0	0	0	0	0	0	0	0	0	0	0	0	0	0	0	0	0	0	0	0	0	0	0	0	0	0	0	0	0	0
Ascomycota	Dothideomycetes	Pleosporales	Phaeosphaeriaceae	Neosetophoma	clematidis	c8655027e5d9aaf803a4b6fd716da557	CTACTTGGTCATTTAGAGGAAGTAAAAGTCGTAACAAGGTTTCCGTAGGTGAACCTGCGGAAGGATCATTACATTCAGTAGCTTGCTACTGTTAGGGGGGTCTATCAGCCTGTATAGTATCACTACTGATGAGCAGCACGACCCTCTGTCTGTACCCTTGTCTTTTGCGCACTCATGTTTCCTCGGCGGCTAACCCCCGCCGGCTGGACAACACTATAACCTTTTTAATTTTCAATCAGCGTCTGAAAAACTTAATAATTACAACTTTCAACAACGGATCTCTTGGTTCTGGCATCGATGAAGAACGCAGC		0	0	0	0	0	0	0	0	0	0	0	0	0	0	0	0	0	0	0	0	0	0	0	0	0	0	0	0	0	0	0	0	0	0	0	0	0	0	0	0	0
Ascomycota	Dothideomycetes	Pleosporales	Lentitheciaceae	Pleurophoma		c774baa30e27c3836ed9b0ef6edc6d8b	CTTGGTCATTTAGAGGAAGTAAAAGTCGTAACAAGGTTTCCGTAGGTGAACCTGCGGAAGGATCATTACCTGGCCTTGGGCCGCTCGCGGGGGTGCGTCGCTTGCGATGACGCTCCCGGGGGCGCTTAGCCCTTGACTATCACCTTGATTATGTGCACCTTTGTTGTTCCCTCGGCAGCTCGCTGCCGCCAGGGACCCCGAAACCCCCTTGCATTAGCATCAAACCTCTGAAAACAAACCTAATTATTTACAACTTTCAACAATGGATCTCTTGGTTCTGGCATCGATGAAGAACGCAGCGT		0	0	0	0	0	0	0	0	0	0	0	0	0	0	0	0	0	0	0	0	0	0	0	0	0	0	0	0	0	0	0	0	30	0	0	0	0	0	0	0	0
Ascomycota	Eurotiomycetes	Chaetothyriales	Trichomeriaceae	Trichomerium	dioscoreae	79c168fecd9f9e082e7ddd7efc4a3662	CTTGGTCATTTAGAGGAAGTAAAAGTCGTAACAAGGTTTCCGTAGGTGAACCTGCGGAAGGATCATTACCGAGTTAGGGTCTCCTTCGTGAGGCCCGACCTCCCAACCCTGTGTCTAATAAACCTGTATGTGTTGCTTCGGCGGAACGGCAGTCAACCCCTTCGGGGAGAGACCGTCGCCGGGGGATCTCACCGGTCTCACGACCGGCCCCTGGAGAGCGTCCGCCGATGGCCCAACCAAACAAACTCCCAAACCAAATAATAGTACCTAAAACTTCTGAATCAGACTTTTGATATACCAATCAAAAATAAAACTTTCAACAACGGATCTCTTGGTTCTGGCATCGATGAAGAACGCAGCGT		0	0	0	0	0	0	0	0	0	0	0	0	0	0	0	0	0	0	0	0	0	0	0	0	0	23	0	0	0	0	0	0	0	0	0	0	0	0	0	0	0
Ascomycota	Ascomycota_cls_Incertae_sedis	Ascomycota_ord_Incertae_sedis	Ascomycota_fam_Incertae_sedis	Hormodochis	aggregata	1e3182a3f0e191e2cbcab3881788f00e	CTACTTGGTCATTTAGAGGAAGTAAAAGTCGTAACAAGGTTTCCGTAGGTGAACCTGCGGAAGGATCATTAATAGAGACCGTCGCCCCAGGGAGGAAACTCCCTCGGGGCAACACTCTCCACCCCTTGATTGTTATACCTAGTTGCTTTGGCGGGTCGTGGCTTCACGGCCCCGCTGGCTCCGGCTGGCGAGCACCCGCCGAAGGTCCAAACATAAATTCTTGAAGTAAACATTGAAGTCTGATTTAAACTATGAAAATAGCCTAAAACTTTCAACAACGGATCTCTTGGTTCTGGCATCGATGAAGAACGCAGCA		0	0	0	0	0	0	0	0	0	0	0	0	0	0	0	0	0	0	0	0	30	0	0	0	0	0	0	0	0	0	0	0	0	0	0	0	0	0	0	0	0
Ascomycota	Sordariomycetes	Coniochaetales	Coniochaetaceae	Coniochaeta		2d4ac6c13d0567956a68fc1e7ef75c1e	ACCTTGGTCATTTAGAGGAAGTAAAAGTCGTAACAAGGTCTCCGTTGGTGAACCAGCGGAGGGATCATTACAGAGTTCTAAAAGACTCCCAAAACCACTGTGAACGTTACCCGTCAGCGTTGCCTCGGCGGGCGGCCCCTCCCTGGGGCCGCTGCCCCCCTCGCGGGGGGTGCCCGCCGGCGTACGAAAACTCTTTTGTATTTTAGTGGCCTCTCTGAGAAAACAAGCAAATAAGTTAAAACTTTCAACAACGGATCTCTTGGTTCTGGCATCGATGAAGAACGCAGCGT		0	0	0	0	0	0	0	0	0	0	0	0	0	0	0	0	0	0	0	0	29	0	0	0	0	0	0	0	0	0	0	0	0	0	0	0	0	0	0	0	0
Ascomycota	Eurotiomycetes	Eurotiales	Aspergillaceae	Penicillium		3a49dc56cf45286b0e5aae8310d7187a	TCTTGGTCATTTAGAGGAAGTAAAAGTCGTAACAAGGTTTCCGTAGGTGAACCTGCGGAAGGATCATTACTGAGTGAGGGCCCTCTGGGTCCAACCTCCCACCCGTGTTTATATTACCTTGTTGCTTCGGTAGGCCCGCCTCACGGCCGCCGGGGGGCTTCTGCCCCCGGGTCCGCGCCTACCGAAGACACCTTTGAACGCTGTATGAAGATTGCAGTCTGAGCGAAAACTAAATAAGTTAAAACTTTCAACAACGGATCTCTTGGTTCCGGCATCGATGAAGAACGCAGCA		0	0	0	0	0	0	0	0	0	0	0	0	0	0	0	0	0	0	0	0	29	0	0	0	0	0	0	0	0	0	0	0	0	0	0	0	0	0	0	0	0
Ascomycota	Eurotiomycetes	Eurotiales	Aspergillaceae	Aspergillus	piperis	6d44055f58a0e67248acf43e24b6c8c5	CTACTTGGTCATTTAGAGGAAGTAAAAGTCGTAACAAGGTTTCCGTAGGTGAACCTGCGGAAGGATCATTACCGAGTGCGGGTCCTTTGGGCCCAACCTCCCATCCGTGTCTATTATACCCTGTTGCTTCGGCGGGCCCGCCGCTTGTCGGCCGCCGGGGGGGCGCCTTTGCCCCCCGGGCCCGTGCCCGCCGGAGACCCCAACACGAACACTGTCTGAAAGCGTGCAGTCTGAGTTGATTGAATGCAATCAGTTAAAACTTTCAACAATGGATCTCTTGGTTCCGGCATCGATGAAGAACGCAGCGT		0	28	0	0	0	0	0	0	0	0	0	0	0	0	0	0	0	0	0	0	0	0	0	0	0	0	0	0	0	0	0	0	0	0	0	0	0	0	0	0	0
Ascomycota	Taphrinomycetes	Taphrinales	Taphrinaceae	Taphrina		a99184284b4997d64360f746c015d6cc	ACCTTGGTCATTTAGAGGAAGTAAAAGTCGTAACAAGGTTTCCGTAGGTGAACCTGCGGAAGGATCATTAATGAAGTCTGGGCTTCGGCCCTCTCTCTTCTACACACTTGTGAACTTACACCGTTGCTTTGGCAGGTCTCCGGATGGGCGTCAGCCTTGAAGGTCAGGTCGAGAGACGCCTGCCAAAGACACTTATCCACCCTTTTTTATTGTCTGAATCTTGTTTATAACAAATAAAATAAAACTTTCAACAATGGATCTCTTGGCTCTGGCATCGATGAAGAACGCAGCTAG		0	0	0	16	0	0	0	0	0	0	0	0	0	0	0	0	0	0	0	0	0	0	0	0	0	0	0	0	0	0	0	0	0	0	0	0	0	0	0	0	0
Ascomycota	Dothideomycetes	Dothideales	Dothideaceae	Rhizosphaera		85a2c9bc9e5b100e663650952e63c16c	TCTTGGTCATTTAGAGGAAGTAAAAGTCGTAACAAGGTTTCCGTAGGTGAACCTGCGGAAGGATCATTAACGAGTAAGGGTCTTCTAGGCCCGACCTCCCACCCTTTGTCGTCGAACAAATCTTGTTGCTTTGGCGGGACCGCCCGATCCCTAATCGGATTGGCTGCCGGGTCTCCGACCGGGTAAGCGCCCGCCAGAGTCCAACTCAACTCTTCGTTTAACCATTCGTCTGAGTAAATGATTTAATCAATCAAAACTTTCAACAACGGATCTCTTGGTTCTGGCATCGATGAAGAACGCAGCGT		0	0	0	0	0	0	0	0	0	0	0	0	0	0	0	0	0	0	0	0	28	0	0	0	0	0	0	0	0	0	0	0	0	0	0	0	0	0	0	0	0
Ascomycota	Taphrinomycetes	Taphrinales	Taphrinaceae	Taphrina		5d5d12b3584249baec5f4a4720cd8c8c	ACCTTGGTCATTTAGAGGAAGTAAAAGTCGTAACAAGGTTTCCGTAGGTGAACCTGCGGAAGGATCATTAATGAAGTCTGGGCTTCGGCCCTCTCTCTTCTACACACTTGTGAACTTACACTGTTGCTTTGGCAGGTCTCCAGAGGGGGTTTCAAACCTTCGATGGTCAGGTCGAAAGACGCCTACCGAAGACATTTACTTAACCTTTTTTATCGTCTGATTTTTGTTTTAAACAAACCATAAAAAAACTTTCAACAATGGATCTCTTGGCTCTGGCATCGATGAAGAACGCAGCTAG		0	0	0	0	0	0	0	0	0	0	0	0	0	0	0	0	0	0	0	0	28	0	0	0	0	0	0	0	0	0	0	0	0	0	0	0	0	0	0	0	0
Ascomycota	Sordariomycetes	Hypocreales	Hypocreales_fam_Incertae_sedis	Sarocladium	strictum	d3c401280b1aca324ab8fc07f31f2e2f	CTTGGTCATTTAGAGGAAGTAAAAGTCGTAACAAGGTCTCCGTTGGTGAACCAGCGGAGGGATCATTACCAGAGTGCCCTAGGCTCTCCAACCCATTGTGAACTTACCAAACGTTCCCTCGGCGGGCTCAGCGCGCGGTGGCCTCCGGGCCTCCGGGCGTCCGCCGGGGAAAACCAAACCCTGATTTAATCGTATTTCTCTGAGGGGCGAAAGCCCGAAAACAAAATGAATCAAAACTTTCAACAACGGATCTCTTGGCTCTGGCATCGATGAAGAACGCAGC		0	0	0	0	0	0	0	0	0	0	0	27	0	0	0	0	0	0	0	0	0	0	0	0	0	0	0	0	0	0	0	0	0	0	0	0	0	0	0	0	0
						2d9cb4729661f78245f50ffc58f75cbb	ACCTTGGTCATTTAGAGGAAGTAAAAGTCGTAACAAGGTTTCCGTAGGTGAACCTGCGGAAGGATCATTACTGAGATAGGGTCCCCCACGGGGCCCGACCTCCAACCCTTGTCTAAATTACCTTTGTTGCCTCGGCGGGTCGTTCGAGCCTGTTTCCGGGCCCGGCCGGCGGCTTTTCGGAGCCCCCGTGCGCCCGCCGAAGGACCCCCTTAAACCACTTCCGAACCAGACAATCTGAGTGAATTATAATACTTCAAAACTTTCAACAACGGATCTCTTGGTTCTGGCATCGATGAAGAACGCAGCGT		0	0	0	0	0	0	0	0	0	0	0	0	0	0	0	0	0	0	0	0	27	0	0	0	0	0	0	0	0	0	0	0	0	0	0	0	0	0	0	0	0
Ascomycota	Dothideomycetes	Capnodiales	Mycosphaerellaceae	Mycosphaerella	tassiana	7ca7bea0e83aa3d00d063746f4b461c6	CTTGGTCATTTAGAGGAAGTAAAAGTCGTAACAAGGTCTCCGTAGGTGAACCTGCGGAGGGATCATTACAAGTGACCCCGGTCTTACCACCGGGATGTTCATAACCCTTTGTTGTCCGACTCTGTTGCCTCCGGGGCGACCCTGCCTTCGGGCGGGGGCTCCGGGTGGACACTTCAAACTCTTGCGTAACTTTGCAGTCTGAGTAAACTTAATTAATAAATTAAAACTTTTAACAACGGATCTCTTGGTTCTGGCATCGATGAAGAACGCAGCGTAGACCAAG		0	0	0	0	0	0	0	0	0	0	0	0	0	0	0	0	26	0	0	0	0	0	0	0	0	0	0	0	0	0	0	0	0	0	0	0	0	0	0	0	0
						26a60abf814731dfa7c558bdd79be998	ACCTTGGTCATTTAGAGGAAGTAAAAGTCGTAACAAGGTTTCCGTAGGTGAACCTGCGGAAGGATCATTACCGAGATAGGGTGCCGGCCTAAACCCCCGGCGCCCGACCTCCAACCCTGTGTCTACATTACCACTGTTGCCTCGGCGGGCCGTCGAAAGTCTAGCGATAGGCCCAGCCGTCGGCCCCTCAATAGGGGGCCCTCGAGCGCCCGTCGAAGGACCTTATCAAACCAATTTGAAACGAGCCTTCTGAGTAAAATTTTAATACTTCAAAACTTTCAACAACGGATCTCTTGGTTCTGGCATCGATGAAGAACGCAGC		0	0	0	0	0	0	0	0	0	0	0	0	0	0	0	0	0	0	0	0	0	0	0	0	0	0	0	0	0	0	0	0	0	0	0	0	0	0	0	0	0
Ascomycota	Dothideomycetes	Pleosporales	Phaeosphaeriaceae	Sclerostagonospora	rosae	a2f1b6b422fa0267762376df07ce5bba	CTACTTGGTCATTTAGAGGAAGTAAAAGTCGTAACAAGGTTTCCGTAGGTGAACCTGCGGAAGGATCATTACACTCAGTAGTTTACTACTGTTAAAGAGGCTGTTAGTCTGTATAGCTTTACCGCTGATGAGCAGCTGGCCTCTTTTCTCCACCCTTGTCTTTTGCGCACCCATGTTTCCTCGGCAGGCTTGCCTGCCGGCTGGACAATACAATAACCTTTTTCATTTTCAATCAGCGTCTGAAAAAAACTTAATAATTACAACTTTCAACAACGGATCTCTTGGTTCTGGCATCGATGAAGAACGCAGCGT		0	0	0	0	0	0	0	0	0	0	0	0	0	0	0	0	0	0	0	0	0	0	0	0	0	0	0	0	9	0	0	0	0	0	0	0	0	0	0	0	0
Basidiomycota	Agaricomycetes	Russulales	Peniophoraceae	Peniophora	aurantiaca	7516b6e051e9d3dcd44835c632f2ad0b	ACCTTGGTCATTTAGAGGAAGTAAAAGTCGTAACAAGGTTTCCGTAGGTGAACCTGCGGAAGGATCATTAGCGAAGCTCGGAATGCGTGTTCGGTCTGATGCTGCCCAGCAATGGGATGTGCTCGTCTGGATGCGTGTCCCTTCTCTATTCCACCCCTTTGTGAACCAAGTGTGCGAGCCGAAGAGAGATCGGAGGCTCGCATGCAACCCTTAACATACCCCAATGAAGTATCAGAATGTACCTTGCGTTAACTCGCACAAATACAACTTTCAACAACGGATCTCTTGGCTCTCGCATCGATGAAGAACGCAGCA		0	0	0	0	0	0	0	0	0	0	0	0	0	0	0	0	0	0	0	26	0	0	0	0	0	0	0	0	0	0	0	0	0	0	0	0	0	0	0	0	0
Basidiomycota	Tremellomycetes	Cystofilobasidiales	Mrakiaceae	Itersonilia	perplexans	4c9658cba7db848ffc4a9995a2aa2bb8	ACCTTGGTCATTTAGAGGAAGTAAAAGTCGTAACAAGGTTTCCGTAGGTGAACCTGCGGAAGGATCACTAGTGAATAAACCGGGGAGCGTCTTAACTGACCTCCCCATCCCTTCACAATCCACATACACCTGTGCACTGTTTTGGCTTTTGAGCAATCGAAAGCCAATCATTTTATACAAACTCTTAGTTTAATGAATGTAACCGTTTTATATAAACAAAATAAAACTTTCAACAACGGATCTCTTGGTTCTCGCATCGATGAAGAACGCAGCGTAGACCAAG		0	0	0	0	0	0	0	0	0	0	0	0	0	0	0	0	0	0	0	0	0	0	0	0	0	0	0	0	0	0	0	0	0	0	0	0	0	25	0	0	0
Basidiomycota	Tremellomycetes	Cystofilobasidiales	Cystofilobasidiaceae	Cystofilobasidium	infirmominiatum	fbc089debe4df423f139eba92c684e4b	CAACCTTGGTCATTTAGAGGAAGTAAAAGTCGTAACAAGGTTTCCGTAGGTGAACCTGCGGAAGGATCACTAGAGATTTCGCCCTCCGGGGCTCTCTTTTTCTTCACACACCCCTGTGCACTTTGGCTGCCGCTTCATTGCGGTGGTCTTTTATAATTACCATACCCATATACACAAGTCATTGAATGTAAAATCGTTATAAACTAATATAACTTTCAACAACGGATCTCTTGGTTCTCGCATCGATGAAGAACGCAGCAAGACCAAGTCTCTGCTACCGTATACGT		0	0	0	0	0	0	0	0	0	0	0	0	0	0	0	0	0	0	0	0	0	0	0	0	0	0	0	0	0	0	0	0	0	0	0	0	0	0	0	0	0
						18d6d0fe83c1cf5114c1bac457cfbb1e	CTACTTGGTCATTTAGAGGAAGTAAAAGTCGTAACAAGGTTTCCGTAGGTGAACCTGCGGAAGGATCATTACCGAGATAGGGTGCCGGCCTAAACCCCCGGCGCTCGACCTCCAACCCTATGTCTACATTACCACTGTTGCCTCGGCGGGTCGTCGAAAGCCTAGAGATAGGCCCAGCCGTCGGCCCCTTAAACAAGGGCCCTCGAGCGCCCGTCGAAGGACCACATTAAACCATTTTGAAACGAGCCTTCTGAGTAAAATTATAATACTTCAAAACTTTCAACAACGGATCTCTTGGTTCTGGCATCGATGAAGAACGCAGCGT		0	0	0	0	0	0	0	0	0	0	0	0	0	0	0	0	0	0	0	0	0	0	0	0	0	0	0	0	0	0	0	0	0	0	0	0	0	0	0	0	0
Ascomycota	Sordariomycetes	Xylariales	Amphisphaeriaceae	Seimatosporium	lichenicola	58f7c705da5b675973a0ae24ca317f3c	CTACTTGGTCATTTAGAGGAAGTAAAAGTCGTAACAAGGTCTCCGTTGGTGAACCAGCGGAGGGATCATTACAGAGTTATCTAACTCCCAAACCCATGTGAACTTACCATTGTTGCCTCGGCAGAACCTACCCGGTACCTACCCTGTAACGACCTACCCTGTAGCGAGTTACCTGGGAACGGCTTACCCTGTAGTGCGCTGCCGGCGGACCTCTTAACTCTTGTTATTTTATAGTAATCTGAGCGTCTTATTTTAATAAGTCAAAACTTTCAACAACGGATCTCTTGGTTCTGGCATCGATGAAGAACGCAGCGT		0	0	0	0	0	0	0	0	0	0	0	0	0	0	0	0	0	0	0	0	0	0	0	0	0	8	0	0	0	0	0	0	0	0	0	0	0	0	0	0	0
Ascomycota	Dothideomycetes	Capnodiales	Mycosphaerellaceae	Mycosphaerella	tassiana	f3e9fe2f87ef20d02603cfe0a279ea04	CTTGGTCATTTAGAGGAAGTAAAAGTCGTAACAAGGTCTCCGTAGGTGAACCTGCGGAGGGATCATTACAAGAACGCCCGGGCTTCGGCCTGGTTATTCATAACCCTTTGTTGTCCGACTCTGTTGCCTCCGGGGCGACCCTGCCTTCGGGCGGGGGCTCCGGGTGGACACTTCAAACTCTTGCGTAACTTTGCAGTCTGAGTAAACTTAATTAATAAATTAAAACTTTTAACAACGGATCTCTTGGTTCTGGCATCGATGAAGAACGCAGCTAGAGACCAAG		0	0	0	0	0	0	0	0	0	0	0	0	0	0	0	0	0	0	0	0	0	0	0	0	0	0	0	0	0	0	0	0	0	0	0	0	0	0	0	0	0
Ascomycota	Dothideomycetes	Mycosphaerellales	Mycosphaerellaceae	Xenoramularia	arxii	00663d32bc93ffa48fcef39a13397723	CTTGGTCATTTAGAGGAAGTAAAAGTCGTAACAAGGTCTCCGTAGGTGAACCTGCGGAGGGATCATTACTGAGTTAGGGAGCAATCCCGAACCTCCAACCCTTTGTGAACACATCTTGTTGCTTCGGGGGCGACCCTGCCGTTTCGACGGCATTCCCCCCGGAGGTCATCAAAACACTGCATTCTTACGTCGGAGTATAAAGTTAATTTAATAAAACTTTCAACAACGGATCTCTTGGTTCTGGCATCGATGAAGAACGCAGCAGACCAAGTCTCTGCTACCG		0	0	0	0	0	0	0	0	0	0	0	0	0	0	0	0	0	0	0	0	0	0	0	0	0	23	0	0	0	0	0	0	0	0	0	0	0	0	0	0	0
						578e2a37c5de15e6ca5dbb803514eb20	TCTTGGTCATTTAGAGGAAGTAAAAGTCGTAACAAGGTCTCCGTTGGTGAACCAGCGGAGGGATCATTACAGAGTTGCAAAACTCCCAAACCATTTGTTTATCTACCTGTTTCGTTGCTTCGGCAGGCGGCCCCTGGGAGGGGCTCTGGCCTTTTGGTGCCTGCCGGAGGTTATAAAACTCCTGTTAGTTAATGTTCTGTCTGAGTAAAAATCATAATAAGTTAAAACTTTCAACAACGGATCTCTTGGTTCTGGCATCGATGAAGAACGCAGCAGACCAAGT		0	0	0	0	0	0	0	0	0	0	0	0	0	0	0	0	0	0	0	0	0	0	0	0	0	0	0	0	0	0	0	0	0	0	0	0	0	0	0	0	0
Ascomycota	Sordariomycetes	Xylariales	Sporocadaceae			d835bc1d37a9e5862abb4e7b473e447e	ACCTTGGTCATTTAGAGGAAGTAAAAGTCGTAACAAGGTCTCCGTTGGTGAACCAGCGGAGGGATCATTACAGAGTTATCTAACTCCCAAACCCATGTGAACTTACCTTTGTTGCCTCGGCAGTCTGGGCGAGCCTACCCTGTAGCGAGTTACCCTGTAACGAGTTACCCTGTAGCTGCTTACCCTGTAACGACTGCCGGTGGACTACCAAACTCTTGTTATTTTTAAGTAATCTGAGCGTCTTATTTTAATAAGTCAAAACTTTCAACAACGGATCTCTTGGTTCTGGCATCGATGAAGAACGCAGCGT		0	0	0	0	0	0	0	0	0	0	0	0	0	0	0	0	0	0	0	0	0	0	0	0	0	0	0	0	0	0	0	0	0	0	0	0	0	0	0	0	0
Ascomycota	Eurotiomycetes	Chaetothyriales	Herpotrichiellaceae	Exophiala		3cc94336cd700732b45a004df564afa6	TCTTGGTCATTTAGAGGAAGTAAAAGTCGTAACAAGGTCTCCGTAGGTGAACCTGCGGAGGGATCATTAACGAGTTAGGGTCCTCCGGGGCCCGAATCTCCCAACCCTTTGTTTACTGGACCACTTGTTGCTTCGGCGGGCCCGTCCCCCCCGGGGGACCGCCGGAGGGTCGTCAAACGCCCTCTGGCCCGCTGCCCGTCGACGCCCAACCTAAACAAACTCTTTAACTAAACATGTCATTGTCTGAGTACCTGATTGTAAAATCATAAGCAAAACTTTCAACAACGGATCTCTTGGTTCTGGCATCGATGAAGAACGCAGC		0	0	0	0	0	0	0	0	0	0	0	0	0	0	0	0	0	0	0	0	0	0	0	0	0	0	0	0	0	0	0	0	0	0	0	0	0	0	0	0	0
Ascomycota	Eurotiomycetes	Onygenales	Onygenaceae	Malbranchea	albolutea	746d9c067fdd46407f71ff685de0fbd4	ACCTTGGTCATTTAGAGGAAGTAAAAGTCGTAACAAGGTTTCCGTAGGTGAACCTGCGGAAGGATCATTACAGTGTATCGTCGATGCCTAGCATCGTTCGTACCCACCCGTGTTTATCTTACCTGTTGCTTCGGCAGGCCTGTGGCTTTATGCTGCTGCCGGGAAACTGGCTCGCTGCCTGCCGAAGATCACTAAACTCTTTGTTAAAGATGAAGTCTGAAGAATACAGCTTAATAGCATAAAAACTTTCAACAACGGATCTCTTGGTTCCGGCATCGATGAAGAACGCAGCTAG		0	0	0	0	0	0	0	0	0	0	0	0	0	0	0	0	0	0	0	0	0	0	0	0	0	0	0	0	0	0	0	0	0	0	0	0	0	0	0	0	0
Ascomycota	Eurotiomycetes	Eurotiales	Aspergillaceae	Penicillium	citrinum	4bfbb1de087d70d31d5234e7b09dc6f9	ACCTTGGTCATTTAGAGGAAGTAAAAGTCGTAACAAGGTTTCCGTAGGTGAACCTGCGGAAGGATCATTACCGAGTGCGGGCCCCTCGGGGCCCAACCTCCCACCCGTGTTGCCCGAACCTATGTTGCCTCGGCGGGCCCCGCGCCCGCCGACGGCCCCCCTGAACGCTGTCTGAAGTTGCAGTCTGAGACCTATAACGAAATTAGTTAAAACTTTCAACAACGGATCTCTTGGTTCCGGCATCGATGAAGAACGCAGCAAGACCAAGTCTCTGCTACCGTAT		0	0	0	0	0	0	0	0	0	0	0	0	0	0	0	0	0	0	0	0	0	0	0	0	0	0	0	0	0	0	0	0	0	0	0	0	0	0	0	0	0
Ascomycota	Sordariomycetes	Hypocreales	Hypocreales_fam_Incertae_sedis	Sarocladium	bacillisporum	e3df11c333d1bfd57cc110383cc42e30	CTACTTGGTCATTTAGAGGAAGTAAAAGTCGTAACAAGGTCTCCGTTGGTGAACCAGCGGAGGGATCATTACCAGAGTGCCTTTTGGCTCTCCAACCCACTGTGAACATACCTACGTTTCCCTCGGCGGGCTCAGCGCGCGGCGGTCTTCCGTCTCGCGTCCGCCGGGGGCACCTAAACTCTGATTTATATCGTGTATCTCTGAGGGGCGAAAGCCCGTAAAACAAAATGAATCAAAACTTTCAACAACGGATCTCTTGGCTCTGGCATCGATGAAGAACGCAGCA		0	0	0	0	0	0	20	0	0	0	0	0	0	0	0	0	0	0	0	0	0	0	0	0	0	0	0	0	0	0	0	0	0	0	0	0	0	0	0	0	0
Basidiomycota	Agaricomycetes	Russulales	Peniophoraceae	Peniophora	pseudoversicolor	67b96912ea775387e0de3747fcf70f7c	ACCTTGGTCATTTAGAGGAAGTAAAAGTCGTAACAAGGTTTCCGTAGGTGAACCTGCGGAAGGATCATTATTGAAGCTCGGAATGCATGTCCGGTGTTGATGCTGCCCAGCAATGGGATGTGCTCGCTCGGATGTGTGTCCCTTCTCTATTCCACCCCTTTGTGAACCAAGTGTGCGAGCCGAAGAGAGATCGGAAGCTCGCATGCAAACCCTTAACATACCCCAATGAAGTATCAGAATGTAACTTGCGTTAACTCGCACAAATATAACTTTCAACAACGGATCTCTTGGCTCTCGCATCGATGAAGAACGCAGCTAG		0	0	0	0	0	0	0	0	0	0	0	0	0	0	0	0	0	0	0	0	20	0	0	0	0	0	0	0	0	0	0	0	0	0	0	0	0	0	0	0	0
Ascomycota	Eurotiomycetes					cf1debe407b9a7014763edc59801717a	CTTGGTCATTTAGAGGAAGTAAAAGTCGTAACAAGGTTCCTTCTTCACTTAAACGGAAGCCTTGGAAATCAGTCTATCCCCAGTGATAGGCAACACGAGTCTGTTGCTGAGATTCCTCCTATTGGAAGCTATCAGCGGTCACTTTAACCAGTGATTCACAGATCAAACACTCGTGGCAGTGCTGATGAATTGAAATCAGATGTTCAAATATGACCGGTCTTATCTGGAAACAGGTACTAGAGTACATGTTCCGTAGGTGAACCTGCGGAAGGATCATTACTGAGTTCGGGTTTCCTTTTGGAGCCCAACCTCCAACCCTTTGTTAAAAATACCTTTGTTGCTTTGGCAGACCCGCTTCCGGGCCGCCGGAGGAGTTCAGTCACCTCTGGTCAGTGTTTG…		0	0	0	0	0	0	0	0	0	0	0	0	0	0	0	0	0	0	0	0	20	0	0	0	0	0	0	0	0	0	0	0	0	0	0	0	0	0	0	0	0
						0392a2ed6f608db33c820cc2c9fc1482	ACCTTGGTCATTTAGAGGAAGTAAAAGTCGTAACAAGGTTTCCGTAGGTGAACCTGCGGAAGGATCATTACCGAAGTCAAGGCCCCTTCGGGGGCTAAACTTCCACCCTTTGTTTACCTTACCATTGTTGCTTTGGCGGGCCGCCTTAGGCCACCGGCTCTCGAGCTGGTGCGTGCCCGCCAGAGACCCCCAAACCCAAACCATATTTAGTGTCGTCTGAAAACAAGTTTAAATTATTAAAACTTTCAACAACGGATCTCTTGGCTCTGGCATCGATGAAGAACGCAGCGT		0	0	0	0	0	0	0	0	0	0	0	0	0	0	0	0	0	0	0	20	0	0	0	0	0	0	0	0	0	0	0	0	0	0	0	0	0	0	0	0	0
Ascomycota	Dothideomycetes	Pleosporales	Lentitheciaceae	Murilentithecium	lonicerae	934eb72f0fdefdfa43ff5b7555cdd185	CTACTTGGTCATTTAGAGGAAGTAAAAGTCGTAACAAGGTTTCCGTAGGTGAACCTGCGGAAGGATCATTACCAGGCCTTGGGCCGCCAGCGGGGTCCCGTCGTTCTCGCGACGACGGGCCCTCGCGGGTGCTTAGCCCTTGACTCTTACCTTGACTATGCGCACCTTTGTTGTTCCCTCGGCAGGTTTCCTGCCGCCAGGGACCCCATCAACCCTTTAGCATAAGCATAAAACGTCTGAAAACAAATTTAATTATTTACAACTTTCAACAATGGATCTCTTGGTTCTGGCATCGATGAAGAACGCAGCTAG		0	0	0	0	0	0	0	0	0	0	0	0	0	0	0	0	0	0	0	0	0	0	0	0	0	0	0	0	0	0	0	0	0	0	0	0	0	0	0	0	0
Ascomycota	Dothideomycetes	Pleosporales	Phaeosphaeriaceae	Leptospora		83ffbbfdf0879b26afb86df247dead5e	CTTGGTCATTTAGAGGAAGTAAAAGTCGTAACAAGGTTTCCGTAGGTGAACCTGCGGAAGGATCATTATGAATAAGTAGTTCGCTACTTTGCTGGGGGAGATGGGAAAGTCCTGGCTGAAAAGCCAGTGCACCGGTACCTGCACCCCTATCATACCCTTGTCTTTTGAGTACTTATGTTTCCTTGGTAGGCTTGCTTACCAGTTGGACAATTTACAAACCTTTATTTTATAAGTCAGCGTCTGAATAAATTAATAATTACAACTTTCAACAACGGATCTCTTGGTTCTGGCATCGATGAAGAACGCAGCA		0	0	17	0	0	0	0	0	0	0	0	0	0	0	0	0	0	0	0	0	0	0	0	0	0	0	0	0	0	0	0	0	0	0	0	0	0	0	0	0	0
						edda25c1a6db9651cb25927be8cb0121	ACAGACACTGACGACATGGTTCTACAACCTTGGTCATTTAGAGGAAGTAAAAGTCGTAACAAGGTTTCCGTAGGTGAACCTGCGGAAGGATCATTAGCGAAGAACCGTCCCCCGCCTCGTCTGGCAGGGACCTTCGTTCAAACCCTGTGCACCGTGACCTTTTTTCGCGCTTAATGAGTCGAGGATGTCGAAATTTAAATTGAAAGGCACAAAATGAAGCAACGGATCTCTTGGCTCTCGCATCGATGAAGAACGCAGCAAGACCAAGTCTCTGCTACCGTATACGTATAGCATCTCGTATGCCGTCTT		0	0	0	0	0	0	0	0	0	0	0	0	0	0	0	0	0	0	0	0	0	0	0	0	0	0	0	0	0	0	0	0	0	0	0	0	0	0	0	0	0
Ascomycota	Dothideomycetes	Pleosporales	Pleosporaceae	Alternaria	infectoria	dbf50148bad4c5b303f964a71bd37854	ACCTTGGTCATTTAGAGGAAGTAAAAGTCGTAACAAGGTCTCCGTAGGTGAACCTGCGGAGGGATCATTACACAATAACAAGGCGGGCTGGACACCCCCAGCCGGGCACTGCTTCACGGCGTGCGCGGCTGGGCCGGCCCTGCTGAATTATTCACCCGTGTCTTTTGCGTACTTCTTGTTTCCTGGGTGGGCTCGCCCGCCATCAGGACCAACCACAAACCTTTTGCAATAGCAATCAGCGTCAGTAACAACGTAATTAATTACAACTTTCAACAACGGATCTCTTGGTTCTGGCATCGATGAAGAACGCAGCA		0	0	0	0	0	0	0	0	0	0	0	0	0	0	0	0	0	0	0	0	0	0	0	0	17	0	0	0	0	0	0	0	0	0	0	0	0	0	0	0	0
Ascomycota	Dothideomycetes	Capnodiales	Mycosphaerellaceae	Ramularia	pratensis	2fd0c4894879512a2c33c95336529bdd	ACCTTGGTCATTTAGAGGAAGTAAAAGTCGTAACAAGGTCTCCGTAGGTGAACCTGCGGAGGGATCATTACTGAGTTAGGGAGCAATCCCGACCTCCAACCCTTTGTGAACGCATCATGTTGCTTCGGGGGCGACCCTGCCGTTCGCGGCATTCCCCCCGGAGGTCATCAAAACACTGCATTCTTACGTCGGAGTAAAAAGTTAATTTAATAAAACTTTCAACAACGGATCTCTTGGTTCTGGCATCGATGAAGAACGCAGCGTAGACCAAGTCTCTGCTACC		0	16	0	0	0	0	0	0	0	0	0	0	0	0	0	0	0	0	0	0	0	0	0	0	0	0	0	0	0	0	0	0	0	0	0	0	0	0	0	0	0
Basidiomycota						59d2e8be6bfe2910904cdcb56838baa8	CTACTTGGTCATTTAGAGGAAGTAAAAGTCGTAACAAGGTTTTCGTAGGTGAACCTGCGGAAGGATCATTAGTGAAATTCGGGAGTCCCTCTTAACCGGAGAAGGCCCAACTTACACTTATTCTTTACACTGTGCATTTGTCCCCCCTACCATTTTTTAACACGTGGTGTCAATTTAGAACAGTGACTTGATACAAACGAAAGTTGATTATTAAAAATAAAAACTTTCAGCAATGGATCTCTTGGCTCTCGCATCGATGAAGAACGCAGCGTAGACCAAGTCT		0	0	0	0	0	0	0	0	0	0	0	0	0	0	0	0	0	0	0	0	16	0	0	0	0	0	0	0	0	0	0	0	0	0	0	0	0	0	0	0	0
Ascomycota	Orbiliomycetes	Orbiliales	Orbiliaceae	Orbilia	flavidorosella	198924be06bf74fbd1ca909b14bc1389	CTACTTGGTCATTTAGAGGAAGTAAAAGTCGTAACAAGGTTTCCGTAGGTGAACCTGCGGAAGGATCATTAATATAAAACTCTTTGGCCTAAACCCCCAAAGTTTTAAACCCACTGTGAACCAAAAAATATTTCTAGCTTCGGTAGCGTTGCTCGAGGTAACTCGTGCAAGTCAGCCTGCCGGCAGCGCCAAACCAAACTTTTTGTTACAAAAACTTATGTCTGACCTTGAATTTTCGAATGAAAATTAAAACTTTCAACAACGGATCTCTTGGTTCTCGCATCGATGAAGAACGCAGCGT		0	0	0	0	0	0	0	0	0	0	0	0	0	0	0	0	0	0	0	0	0	0	0	0	0	0	0	0	0	0	0	0	0	0	0	0	0	0	0	0	0
Ascomycota	Eurotiomycetes	Chaetothyriales				fe8e1476c6eeb21aed92e5905e208073	TCTTGGTCATTTAGAGGAAGTAAAAGTCGTAACAAGGTTTCCGTAGGTGAACCTGCGGAAGGATCATTACCGAGTTAGGGTCTTCTAGGCCCGACCTCCCAACCCTGTGTCTATCTAACCTTTTGTTGCTTCGGCGAGCCCGTCCCCTGGGGACCGCCGGAGGACCCCTAAAGTCCTCTGGCCCGCGCCCGCCGATGGCCCAAAACCACAAACTCTTTGAACTAAACATGAATTGTCTAAGTACCACATTTAATAAAACAAAACTTTCAACAACGGATCTCTTGGTTCTGGCATCGATGAAGAACGCAGC		0	0	0	0	0	0	0	0	0	0	0	0	0	0	0	0	0	0	0	0	15	0	0	0	0	0	0	0	0	0	0	0	0	0	0	0	0	0	0	0	0
Ascomycota	Dothideomycetes	Dothideales				d4fd01520494c49d23bd034e4721648c	ACCTTGGTCATTTAGAGGAAGTAAAAGTCGTAACAAGGTTTCCGTAGGTGAACCTGCGGAAGGATCATTAAAGAGTAAGGGTGCTCAGCGCCCGACCTCCAACCCTTTGTTGTTAAAACTACCTTGTTGCTTTGGCGGGACCGCTCGGTCTCGAGCCGCTGGGGATTCGTCCCAGGCGAGCGCCCGCCAGAGTTAAACCAAACTCTTGTTATTTAACCGGTCGTCTGAGTTAAAATTTTGAATAAATCAAAACTTTCAACAACGGATCTCTTGGTTCTCGCATCGATGAAGAACGCAGC		0	0	0	0	0	0	0	0	0	0	0	0	0	0	0	0	0	0	0	0	15	0	0	0	0	0	0	0	0	0	0	0	0	0	0	0	0	0	0	0	0
Ascomycota	Dothideomycetes	Pleosporales	Didymosphaeriaceae	Kalmusia	variispora	12f0f83762b41610ba73f6f3b6de44cf	ACCTTGGTCATTTAGAGGAAGTAAAAGTCGTAACAAGGTTTCCGTAGGTGAACCTGCGGAAGGATCATTATCGATGGCCGCGCCGTGAGCGCCCTAGTGCAGGATCGGCCGGCCACTGACCACACCCTTACTTTACGAGCACCTTTCGTTCTCCTTCGGCGGGGCAACCCGCCGCTGGAACCACATCAAACCTTTTTTGCATCCAGCATTACCTGTTCTGATAAAAAATAATCGTAACAACTTTCAACAATGGATCTCTTGGCTCTGGCATCGATGAAGAACGCAGC		0	0	0	0	0	0	0	0	0	0	0	0	0	0	0	0	0	0	0	0	0	0	0	0	0	0	0	0	0	0	0	0	0	0	0	0	0	0	0	0	0
Ascomycota	Dothideomycetes	Pleosporales	Phaeosphaeriaceae	Neosetophoma	rosarum	ee5e6a075f3d63bab9c32db7962e4125	ACCTTGGTCATTTAGAGGAAGTAAAAGTCGTAACAAGGTTTCCGTAGGTGAACCTGCGGAAGGATCATTAAATTCAGTAGCTTGCTACTGTTAGGGGGGTCTATTAGTCTGTATAGTATCACTACTGATGAGCAGCACGACCCTCTGTCTATACCCTTGTCTTTTGCGCACTCATGTTTCCTCGGCGGCTTTATACCCGCCGGCTGGATCAATCTATAACCTTTTTAATTTTCAATCAGCGTCTGAAAAACCTAATAATTACAACTTTCAACAACGGATCTCTTGGTTCTGGCATCGATGAAGAACGCAGC		0	0	0	0	0	0	0	0	0	0	0	0	0	0	0	0	0	0	0	0	14	0	0	0	0	0	0	0	0	0	0	0	0	0	0	0	0	0	0	0	0
Ascomycota	Taphrinomycetes	Taphrinales	Taphrinaceae	Taphrina		5110bc523e3263691665a49d9809f434	TCTTGGTCATTTAGAGGAAGTAAAAGTCGTAACAAGGTTTCCGTAGGTGAACCTGCGGAAGGATCATTAATGAAGTCTGGGCTTCGGCCCTCTCTCTTCTACACACTTGTGAACTTACACCGTTGCTTTGGCAGGTCTCCGGATGGGCGTCAGCCTTGAAGGTCAGGTCGAGAGACGCCTGCCAAAGACACTTATCCACCCTTTTTTATCGTCTGAATCTTGTTTATAACAAATAAAATAAAACTTTCAACAATGGATCTCTTGGCTCTGGCATCGATGAAGAACGCAGCGT		0	0	0	0	0	0	0	0	0	0	0	0	0	0	0	0	0	0	0	0	14	0	0	0	0	0	0	0	0	0	0	0	0	0	0	0	0	0	0	0	0
Ascomycota	Dothideomycetes	Pleosporales	Lophiostomataceae	Lophiostoma	compressum	3b34db09aa242f2e47c9c6373e99eb34	CTACTTGGTCATTTAGAGGAAGTAAAAGTCGTAACAAGGTTTCCGTAGGTGAACCTGCGGAAGGATCATTATTGTAGGTGCCTTCGGGCCCGCTGACACAATAACCCTTGTCTTTTTTTGTGCACCCTTTGTTTCCTCGGCAGCTTCGCCTGCCAACGAGGACCCCCCTAAAACCTTTTGCAATCTTAGTATAACAATCTGAAAACAAACAATATTAAAACTTTCAACAATGGATCTCTTGGCTCTGGCATCGATGAAGAACGCAGCAAGACCAAGTCTCTGC		0	0	0	0	0	0	0	0	0	0	0	0	0	0	0	0	0	0	0	14	0	0	0	0	0	0	0	0	0	0	0	0	0	0	0	0	0	0	0	0	0
Ascomycota	Dothideomycetes	Pleosporales	Pleosporaceae	Alternaria	infectoria	6b4045f4e068831b67fb6766af74e7a2	CTTGGTCATTTAGAGGAAGTAAAAGTCGTAACAAGGTCTCCGTAGGTGAACCTGCGGAGGGATCATTACACAATATGAAGGCGGGCTGGACACCCTCCAGCCGGGCACTGCTTCACGGCGTGCGCGGCTGGAGCCGGCCCTGCTGAATTATTCACCCGTGTCTTTTGCGTACTTCTTGTTTCCTGGGTGGGCTCGCCCGCCATCAGGACCAACCATAAACCTTTTTGTAATAGCAATCAGCGTCAGTAACAACGTAATTAATTACAACTTTCAACAACGGATCTCTTGGTTCTGGCATCGATGAAGAACGCAGCA		0	0	0	0	0	0	0	0	0	0	0	0	0	0	0	0	0	0	0	0	0	0	0	0	0	0	0	0	0	0	0	13	0	0	0	0	0	0	0	0	0
Ascomycota	Dothideomycetes	Capnodiales	Teratosphaeriaceae	Devriesia		a86c16e79b59c239c029be9caca9a3bc	CTTGGTCATTTAGAGGAAGTAAAAGTCGTAACAAGGTCTCCGTAGGTGAACCTGCGGAGGGATCATTACCGAGTGCGGGCCCTCGCGCCCAACCTCCCAACCCTTTGTCGATTCGTATCTGTTGCCTCGGGGGGCGACCCGGACGTCACGTCCGGGAGTCCCCCAGAGGTCCAACCCAACACACTGCGTCTTTGCGTCGGAGTATTGAAAACAAATCAATCAAAACTTTCAACAACGGATCTCTTGGTTCTGGCATCGATGAAGAACGCAGCAGACCAAGTCT		0	0	0	0	0	0	0	0	0	0	0	0	0	0	0	0	0	0	0	0	0	0	0	0	0	0	0	0	0	0	0	0	0	0	0	0	0	0	0	0	0
Ascomycota	Saccharomycetes	Saccharomycetales	Saccharomycetaceae	Zygosaccharomyces	favi	066ff2d7b41a9c5291e6e64858b0a076	CTACTTGGTCATTTAGAGGAAGTAAAAGTCGTAACAAGGTTTCCGTAGGTGAACCTGCGGAAGGATCATTAGAGAAAAATTCTAAGATTGACGGAAGGGGATGAAATATATAATGGGGAGAGCCTGCGCTTAATTGCGCGGTTCTTTTCTTTCATCTACCTTTTAGTCTCTTTTACACACAGTGGAGTTTTTTCTTTGGAAAAAGTTAAAGTTCTTCTTTGGGGAGAAAAGATTTAGTTCTTTTTCTCCCCAGAGGTAAACACAAACAATTTTTAATGTTAACAAAATACAAGTTTTAGTCAAGAGATTATGAAATTAAAAACAAAACAAAATATTCAAAACTTTCAACAACGGATCTCTTGGTTCTCGCATCGATGAAGAACGCAGCA		0	0	0	0	0	0	0	0	0	0	0	0	0	0	0	0	0	0	13	0	0	0	0	0	0	0	0	0	0	0	0	0	0	0	0	0	0	0	0	0	0
						901b82350f016424c0ceac19adf397dd	ACCTTGGTCATTTAGAGGAAGTAAAAGTCGTAACAAGGTTTCCGTAGGTGAACCTGCGGAAGGATCATTACCGAGATAGGGTCGCCGGCCCAAACCCCCGGCGCCCGACCTCCAACCCAATGTCTACAATACCTCTGTTTCCTCGGCGGACCGTCCGGTTCCCTGGCAACAGGCCCGGCCGTCGGTCCCCGCGAGGGGGCCCTCGAGCGCCCGTCGAAGGACCCCAACAAACCATTTTGAAAACCAGTCTTCTGAGTGAAATTATAATACTTCAAAACTTTCAACAACGGATCTCTTGGTTCTGGCATCGATGAAGAACGCAGCGT		0	0	0	0	0	0	0	0	0	0	0	0	0	0	0	0	0	0	0	0	0	0	0	0	0	0	0	0	0	0	0	0	0	0	0	0	0	0	0	0	0
						7fb34f9a52765a3f59c7319eda050d07	TACACTGGTACAGACACTGACGACATGGTTCTACACTACTTGGTCATTTAGAGGAAGTAAAAGTCGTAACAAGGTTTCCGTAGGTGAACCTGCGGAAGGATCATTAACGAAGAACCCTCGGGGCCCCCGCGCCCCGTTCTCTTCCCAACCCTGTGCACCGTGCCCTTTTTTGCGAGCTAGAGTCGAGGATGCAATAAATTACGAAAGGCACAAAATGAAGCAACGGATCTCTTGGCTCTCGCATCGATGAAGAACGCAGCAGACCAAGTCTCTGCTACCGTAACTAGCTGTCATCTCGTATGCCGTCTTCTGCTTGAA		0	0	0	0	0	0	0	0	0	0	0	0	0	0	0	0	0	0	0	0	13	0	0	0	0	0	0	0	0	0	0	0	0	0	0	0	0	0	0	0	0
Ascomycota	Eurotiomycetes	Chaetothyriales	Trichomeriaceae	Knufia		f5972d10a5bb003c6b4c3d2a4c31c8b7	CTACTTGGTCATTTAGAGGAAGTAAAAGTCGTAACAAGGTTTCCGTAGGTGAACCTGCGGAAGGATCATTACCGAGTTAGGGTTGCTCCGCAGCCCGACCTCCCAACCCTTTGTCTAATTTACCTTGTCGTTGCTTCGGCGGACCGGTTGACCAACTGGTCTTGACCGCCGGGGGGGTCGTCCCCTGGAGAGCGTCCGCCGACGGCCCAACCACAAACTCTTGTACCAAACCATGTCGTCTGAATTACTTGATTAAAATCAAAAAACAAAACTTTCAACAACGGATCTCTTGGTTCTGGCATCGATGAAGAACGCAGC		0	0	0	0	0	0	0	0	0	0	0	0	0	0	0	0	0	0	0	13	0	0	0	0	0	0	0	0	0	0	0	0	0	0	0	0	0	0	0	0	0
Ascomycota	Eurotiomycetes	Onygenales	Ascosphaeraceae	Ascosphaera	acerosa	3dde0437002e260d31779143b5bb8af2	ACCTTGGTCATTTAGAGGAAGTAAAAGTCGTAACAAGGTTTCCGTAGGTGAACCTGCGGAAGGATCATTAACGTGTGTCTGTGCGGTTGGGCTTCGGCCCGCCGCGCACTCCCACCCTTGTCTATAATACCTGTTGCTTCGGCGGGCCTGCGGGCTCATCGAGTCTGCTGCCGGGAAGACGCCTCCGGGCGTTCTCCGGGCTTGCGTCCGCCGAAGACCAATGAACTCCAGTCGAAGATTGAAGTCTGAAGATAAAGATTTAATAAATCAAAACTTTCAACAACGGATCTCTTGGTTCCGGCATCGATGAAGAACGCAGCGT		0	0	0	0	0	0	0	0	0	0	0	0	0	0	0	12	0	0	0	0	0	0	0	0	0	0	0	0	0	0	0	0	0	0	0	0	0	0	0	0	0
Ascomycota	Dothideomycetes	Pleosporales	Leptosphaeriaceae	Paraleptosphaeria	dryadis	a1e4f76f9d1c0898314cd8a692f70f20	ACCTTGGTCATTTAGAGGAAGTAAAAGTCGTAACAAGGTTTCCGTAGGTGAACCTGCGGAAGGATCATTAACCATATTATCGGGGGCGGGGATCTCCCTTCGTCGGGGCTATCTAGCTCTGGCGATGGCCCTGCCCTGTCTGAATATACCCATGTTTTTTGCGTACTATTTGTTTCCTTGGTGGGCTTGCCCGCCGATAGGACATGATAAAACCTCTTGTAATTGCAGTCAGCGTCAGAAAAAACGTAATAATTACAACTTTCAACAACGGATCTCTTGGTTCTGGCATCGATGAAGAACGCAGCGT		0	0	0	0	0	0	0	0	0	0	12	0	0	0	0	0	0	0	0	0	0	0	0	0	0	0	0	0	0	0	0	0	0	0	0	0	0	0	0	0	0
Ascomycota	Taphrinomycetes	Taphrinales	Taphrinaceae	Taphrina	wiesneri	a102660e0f1766e0a1b65d70a35b3b2d	CTACTTGGTCATTTAGAGGAAGTAAAAGTCGTAACAAGGTTTCCGTAGGTGAACCTGCGGAAGGATCATTAATGAAGTCTGGGTCTAAAAAACCCTCTCTCTTCTACACACTTGTGAACTTACACTGTTGCTTTGGCAGGTCTCCGGATGGGTTCTGAACCCGGACGGTCAGGTCGTAAGACGCCTGCCAAGGACATTTAATCCACCCTTTTTTTAATCGTCTGATTTTTTTGTTTTAAACAAATATAAAAAAACTTTCAACAATGGATCTCTTGGCTCTGGCATCGATGAAGAACGCAGCGT		0	0	0	0	0	0	0	0	0	0	0	0	0	0	0	0	0	0	0	0	12	0	0	0	0	0	0	0	0	0	0	0	0	0	0	0	0	0	0	0	0
Ascomycota	Leotiomycetes	Helotiales	Helotiales_fam_Incertae_sedis	Cadophora	luteo-olivacea	988e94475d0a347e5c17a7ec13bc8faa	CTTGGTCATTTAGAGGAAGTAAAAGTCGTAACAAGGTTTCCGTAGGTGAACCTGCGGAAGGATCATTACTAGAGCAAAGGACAGGCAGCGCCCCACAGAAGCTTGCTTCGTGGCGGGGCTACCCTACTTCGGTAGGGTTTAGAGCCGTCGACCCTCTCGGAGAAGGTCGGTCCTGAACTCCACCCTTGAATAAACTACCTTTGTTGCTTTGGCGGGCCGCCTCGCGCCAGCGGCTTCGGCTGTTGAGTGCCCGCCAGAGGACCACAACTCTTGTTTTTAGTGATGTCTGAGTACTATATAATAGTTAAAACTTTCAACAACGGATCTCTTGGTTCTGGCATCGATGAAGAACGCAGC		0	0	0	0	0	0	0	0	0	0	0	0	0	0	0	0	0	0	0	0	12	0	0	0	0	0	0	0	0	0	0	0	0	0	0	0	0	0	0	0	0
Ascomycota	Lecanoromycetes	Ostropales	Stictidaceae	Eriospora		7baae66518e2215a92cb477a47f1b041	CTACTTGGTCATTTAGAGGAAGTAAAAGTCGTAACAAGGTTTCCGTAGGTGAACCTGCGGAAGGATCATTAAAAGAGATATCTTATCACCTAAAGTTTTTCCTTCGGGGGATTCTTTAGTGATAAACCTCTCCACCCCTTGCTTATTATACCAATTGTTGCTTTGGCGAGTCGCGGAAAATAAATTCTGTTTATTTCTCCCCATTGGCTTTCATTAGTTGATGAGTTTTGCTCGCCAATAGCCAAAAAATTTAAAACCTTGAAATATCTATTGAAGTCTGAATATAAACTATGAAAATAGCCTAAAACTTTCAACAACGGATCTCTTGGTTCTGGCATCGATGAAGAACGCAGCTAG		0	0	0	0	0	0	0	0	0	0	0	0	0	0	0	0	0	0	0	0	12	0	0	0	0	0	0	0	0	0	0	0	0	0	0	0	0	0	0	0	0
Ascomycota	Dothideomycetes	Pleosporales	Pleosporaceae	Alternaria	infectoria	3cf8ae56eb4e576e6e380e8ff20e68d2	CTTGGTCATTTAGAGGAAGTAAAAGTCGTAACAAGGTCTCCGTAGGTGAACCTGCGGAGGGATCATTACACAATATGAAGGCGGGCTGGACACCCTCCAGCCGGGCACTGCTTCACGGCGTGCGCGGCTGGAGCCGGCCCTGCTGAATTATTCACCCGTGTCTTTTGCGTACTTCTTGTTTCCTGGGTGGGCTCGCCCGCCATCAGGACCAACCATAAACCTTTTTGTAATAGCAATCAGCGTCAGTAACAACGTAATTAATTACAACTTTCAACAACGGATCTCTTGGTTCTGGCATCGATGAAGAACGCAGCTAG		0	0	0	0	0	0	0	0	0	0	0	0	0	0	0	0	0	0	0	0	0	0	0	0	0	0	0	0	0	0	0	0	0	0	0	0	0	0	0	0	0
Ascomycota	Orbiliomycetes	Orbiliales	Orbiliaceae	Orbilia	clavuliformis	748c73ab4212d7447066c26f8261c87f	CTACTTGGTCATTTAGAGGAAGTAAAAGTCGTAACAAGGTTTCCGTAGGTGAACCTGCGGAAGGATCATTAACAATCCTAACCGATTCTTTGTTCCGGTTCGCCGGTCAGAGTCTTAAACCCTTTGTGAAAACAAAACTCTTTTGCTTCGGCAGCCGGTCGGGCCTTCCTAACCGATTCTCGACCGTCAGCCTGCCGGCGGCACCAACCAAACTTGTTATTTCTGTACAGTCTGAAAAACATTTTTTGAATGAAATCAAAACTTTCAACAACGGATCTCTTGGTTCTCGCATCGATGAAGAACGCAGCGT		0	0	0	0	0	0	0	0	0	0	0	0	0	0	0	0	0	0	0	0	0	0	0	0	0	0	0	0	0	0	0	0	0	0	0	0	0	0	0	0	0
Ascomycota	Eurotiomycetes	Eurotiales	Trichocomaceae	Talaromyces		58852f8953cde352671fa9ad919175b1	TCTTGGTCATTTAGAGGAAGTAAAAGTCGTAACAAGGTTTCCGTAGGTGAACCTGCGGAAGGATCATTACCGAGTGCGGGTTCTCACGAGCCCAACCTCCCACCCGTGTTTACCGTTACCGCGTTGCCTCGGCGGGCCCACTGGGGCCTGGCCCCGGTCGCCGGGGGGCTTCTGCCCCCGGGCCCGCGCCCGCCGACGCACCCTAGAACCCTGCCTGAATAGTGAGTCTGAGTGAGATTTGAAATCATTAAAACTTTCAACAACGGATCTCTTGGTTCCGGCATCGATGAAGAACGCAGCGT		0	0	0	0	0	0	0	0	0	0	0	0	0	0	0	0	0	0	0	11	0	0	0	0	0	0	0	0	0	0	0	0	0	0	0	0	0	0	0	0	0
Ascomycota	Dothideomycetes	Dothideales	Dothioraceae	Aureobasidium	pullulans	0670119f8e49f87b646b379858b7bfc2	TCTTGGTCATTTAGAGGAAGTAAAAGTCGTAACAAGGTTTCCGTAGGTGAACCTGCGGAAGGATCATTAAAGAGTAAGGGTGCTCAGCGCCCGACCTCCAACCCTTTGTTGTTAAAACTACCTTGTTGCTTTGGCGGGACCGCTCGGTCTCGAGCCGCTGGGGATTCGTCCCAGGCGAGCGCCCGCCAGAGTTAAACCAAACTCTTGTTATTTAACCGGTCGTCTGAGTTAAAATTTTGAATAAATCAAAACTTTCAACAACGGATCTCTTGGTTCTCGCATCGATGAAGAACGCAGCGT		0	0	0	0	0	0	0	0	0	0	0	0	0	0	0	0	0	0	0	0	0	0	0	0	0	0	0	0	0	0	0	0	0	0	0	0	0	0	0	0	0
Ascomycota						5cd5c0bc04b335120f0cdc5c669bfb07	TCTTGGTCATTTAGAGGAAGTAAAAGTCGTAACAAGGTTTCCGTAGGTGAACCTGCGGAAGGATCATTAATGTGTGTTCGTATAATCGTTTACGTTCCCACCCGTGTCTACCTTACCTGTTGCTTTGGCAGGCCTGTGGCCTCTGTGCTGCTGCCTAAGCTGCATTGCTTGGGCTCGCTGCCTGCCGAAATTAACTAAACCACTATTTTTAATTTTTGTCTTATACAAGCTAAAGCAAATGATATAAAAACTTTCAACAATGGATCTCTTGGTTCCGGCATCGATGAAGAACGCAGC		0	0	0	0	0	0	0	0	0	0	0	0	0	0	0	0	0	0	0	0	0	0	0	0	0	0	0	0	0	0	0	0	0	0	0	0	0	0	0	0	0
						8ff7b78d984e119862002a6ec967d649	CTTGGTCATTTAGAGGAAGTAAAAGTCGTAACAAGGTTTCCGTAGGTGAACCTGCGGAAGGATCATTACAGAGTTGGGGTCCCTCGGGGCCCGATCTCCCACCCTTTGTCGTCGCGAATCTTGTTGCTTTGGCGTGGCCCGCCGGACCCCCCTCACCGGGGGCGAGGCGACCGGGCTCTCACCGGCCCGGGCAGCCGCCCGCCAGAGGACCAAAACCAAACTCTTCTTGAAAACCCATGCGGTCAGAGTAAAAATGATAAATAAATCAAAACTTTCAACAACGGATCTCTTGGTTCTGGCATCGATGAAGAACGCAGCA		0	0	0	0	0	0	0	0	0	0	0	0	0	0	0	0	0	0	0	0	10	0	0	0	0	0	0	0	0	0	0	0	0	0	0	0	0	0	0	0	0
Ascomycota	Dothideomycetes	Mycosphaerellales	Dissoconiaceae	Uwebraunia	dekkeri	4c7ab8b7795c76e775027c6166bf8a26	CTACTTGGTCATTTAGAGGAAGTAAAAGTCGTAACAAGGTCTCCGTAGGTGAACCTGCGGAGGGATCATTACCAGAAGCCGCGCCGGCCGCAACGCCGGCGCCTTCGCCCAACCCTTTGTGAATTACGCCCGATTTCCCCGGGGGGACCGCCTGCCCTGCGCGCGCGGCCCCCCGGCGGACCCCTCCAACTCGTGTTGTACCTGCAGTCCGAGTCTTATGAGAAATCAAACAAAAACTTTCAACAACGGATCTCTTGGTTCTGGCATCGATGAAGAACGCAGCTAG		0	0	0	0	0	0	0	0	0	0	0	0	0	0	0	0	0	0	0	10	0	0	0	0	0	0	0	0	0	0	0	0	0	0	0	0	0	0	0	0	0
Basidiomycota	Agaricomycetes	Polyporales	Ganodermataceae	Ganoderma		928f0ff0682c38f0625cfb62d8340b16	ACCTTGGTCATTTAGAGGAAGTAAAAGTCGTAACAAGGTTTCCGTAGGTGAACCTGCGGAAGGATCATTATCGAGTTTTGACTGGGTTGTAGCTGGCCTTCCGAGGCATGTGCACGCCCTGCTCATCCACTCTACACCTGTGCACTTACTGTGGGTATCAGATCGTGAAGCGTGCTCTTTTACCGGAGCTTGTGAAGCGTGTCTGTGCCTGCGTTTATCACAAACACTATAAAGTATCAGAATGTGTATTACGATGTAACGCATCTATATACAACTTTCAGCAACGGATCTCTTGGCTCTCGCATCGATGAAGAACGCAGCTAG		0	0	0	0	0	0	0	0	0	0	0	0	0	0	0	0	0	0	0	0	0	0	0	0	0	0	0	0	0	0	0	0	0	0	0	0	0	0	0	0	8
Ascomycota	Dothideomycetes	Pleosporales	Pleosporaceae	Alternaria	conjuncta	3a71c267f693614a48841bcff201935e	CTTGGTCATTTAGAGGAAGTAAAAGTCGTAACAAGGTCTCCGTAGGTGAACCTGCGGAGGGATCATTACACAATAACCAGGCGGGCTGGACACCCCCCGCTGGGCACTGCTTCACGGCGTGCGCGGCGGGGCCGGCCCTGCTGAATTATTCACCCGTGTCTTTTGCGTACTTCTTGTTTCCTGGGTGGGCTCGCCCGCCCTCAGGACCAACCACAAACCTTTTGCAATAGCAATCAGCGTCAGTAACAACGTAATTAATTACAACTTTCAACAACGGATCTCTTGGTTCTGGCATCGATGAAGAACGCAGCGT		0	0	0	0	0	0	0	0	0	0	0	0	0	0	0	0	0	0	0	0	0	0	0	0	0	0	0	0	0	0	0	0	0	0	0	0	0	0	0	0	0
Ascomycota	Taphrinomycetes	Taphrinales	Taphrinaceae	Taphrina	deformans	9b0ad213dfef13ee254b7bddae98012c	CTACTTGGTCATTTAGAGGAAGTAAAAGTCGTAACAAGGTTTCCGTAGGTGAACCTGCGGAAGGATCATTAATGAAGTCTGGGTGTCAAAACCCTCTCTCTTCTACACACTTGTGAATTTACACTGTTGCTTTGGTAGGTTTCCGGACGGGTTTCAAACCCTGACGGTCAGGTCGAAAGACGCCTGCCAAAGACATTTATCCACCCTTTTTTATCGTCTGATTTTTGTTTTAAACAAATATAAAAAAACTTTCAACAATGGATCTCTTGGCTCTGGCATCGATGAAGAACGCAGCTAG		0	0	0	0	0	0	0	0	0	0	0	0	0	0	0	0	0	0	0	0	0	0	0	0	0	0	0	0	0	0	0	0	0	0	0	0	0	0	0	0	0
Basidiomycota	Agaricomycetes	Boletales	Coniophoraceae	Coniophora		76238899cac5e3afae373c4ecc4c41c5	ACCTTGGTCATTTAGAGGAAGTAAAAGTCGTAACAAGGTTTCCGTAGGTGAACCTGCGGAAGGATCATTATCGATTCACCACAAATGTAGAAGGGAGTTGCTTGCAGTTGTGCTGGCTTTTTCGGAGGCATGTGCACGCTCGACTTCTCCTTTTCTTACATTTACACACCTGTGAACCTGTTGGTAGGGCTGCCTCGCAAGAGGACGCTCTATGTCTTTTTCATATACTCCTTTGTATGTTGATAGAATGTATCGTTTTGCTCTCGTCAGAGACAAACACAAAAGTTAATATAACTTTCAGCAACGGATCTCTTGGCTCTCGCATCGATGAAGAACGCAGCTAG		0	0	0	0	0	0	0	0	0	0	0	0	0	0	0	0	0	0	0	0	5	0	0	0	0	0	0	0	0	0	0	0	0	0	0	0	0	0	0	0	0
Chytridiomycota	Spizellomycetes	Spizellomycetales				917858aefc3a5ab55df0525e5d273b5f	TCTTGGTCATTTAGAGGAAGTAAAAGTCGTAACAAGGTAACCGTAGGTGAACCTGCGGTTGGATCATTAAAAAAACTACTGGTGAACCCGGTGCCCCAACGGGCCCCGCGGATACTACCATACATGGGGGAACAGACGGACCACTAATTGCCTACTCAAAGGGAGCCGAAAGGCTCCTTTGGCAGGGGGTCTGTTCTTCCTCACTGTAAAAAACCTTTTGTGAACCGACTCGTCTCTGGCGTGGTGGGCAGTGATAAACTGCTTGTCAGCATCTCTCGAGGTGCCGTGGACAACCCGCCAACCCCTTTTTAACATTTGTATTAACATCTCGTCTAACATTACTTGTATCAATATACAAAACAACTTTTGGCAACGGATCTCTTGGCTCTCGCATCGATG…		0	0	0	0	0	0	0	0	0	0	0	0	0	0	0	0	0	0	0	0	5	0	0	0	0	0	0	0	0	0	0	0	0	0	0	0	0	0	0	0	0
Basidiomycota	Tremellomycetes	Tremellales	Bulleribasidiaceae	Vishniacozyma	carnescens	0ba8fccb0d81f794dc3438b35d3ebbe1	TCTACACTTGGTCATTTAGAGGAAGTAAAAGTCATAACAAGGTTTCCGTAGGTGAACCTGCGGAAGGATCATTAATAATGCTCTCTGGCTTCGGTCAGCTGAGTTCAATGAGTGCCTTCTCTTCGGAGTTGGCCATCCACACACACCGTGAACTGTGGCTTCGGCCATCACAAACTGTTAGTAATGAATGTAATATCATAACAAAAACAAAACTTTTAACAACGGATCTCTTGGCTCTCGCATCGATGAAGAACGCAGCAAGACCAAGTCTCTGCTACCGTAGCTGACA		0	0	0	0	0	0	0	0	0	0	0	0	0	0	0	0	0	0	0	0	0	0	0	0	0	0	0	0	0	0	0	0	0	0	0	0	0	0	0	0	5
Ascomycota	Dothideomycetes	Pleosporales	Leptosphaeriaceae	Coniothyrium		d5a38723555be17c73fbf3bd41fdd532	TCTTGGTCATTTAGAGGAAGTAAAAGTCGTAACAAGGTCTCCGTAGGTGAACCTGCGGAGGGATCATTAAGATGCGCACAGCCTCTGCGCGCGGCGGCCCACCAGCTGCCGCACGCACGCCTTGCATCCTCGATATTACAGCACCTTGCGTTCTCCTTCGGCGGGTCGACCCGCCGTCGGAACCAAAACATTCACCTGTGAGTGGTAAAGGATGTGTGAGGATGGTCCGGCCTCTGCAATGTAGAACCCAACCCTGGCAGTTGGCGGCCGCAAGTCATGCTGGACCTCTGGTCGTTGGGATTTCCCCCTCGACCCCCTTCCTTCGCTCGCAGCAATACCCGTTCCGAAACAAACAATCGTTACAACTTTCAACAATGGATCTCTTGGCTCTGGCATCGA…		0	0	0	0	0	0	0	0	0	0	0	0	0	0	0	0	0	0	0	2	0	0	0	0	0	0	0	0	0	0	0	0	0	0	0	0	0	0	0	0	0
Ascomycota	Sordariomycetes	Hypocreales	Hypocreales_fam_Incertae_sedis	Acremonium	egyptiacum	1737911fad65e8046d27cdcf9f9987f7	CTTGGTCATTTAGAGGAAGTAAAAGTCGTAACAAGGTCTCCGTTGGTGAACCAGCGGAGGGATCATTACCGAGTTAACAAACTCCCAAACCTTTGTGAACATACCACTGTTGCTTCGGCGGGTTCGCCCCGGGCGCGCCCTCACAGGCGTGACCCGGACCCAGGCGCCCGCCGGAGGACCCCAACTCTTGTTTTCATAGTGTCTCTTCTGAGTGGCATAAGCAAATAATTAAAACTTTCAGCAACGGATCTCTTGGTTCTGGCATCGATGAAGAACGCAGCAA		0	0	0	0	0	0	0	0	0	0	0	0	0	0	0	0	0	0	0	0	0	0	0	0	0	0	0	0	0	0	0	0	0	0	0	0	0	0	0	0	0
						TOTAL			9007	47225	39888	18311	1596	36366	31615	3392	24037	38840	39577	35350	36644	46569	44937	44102	34320	11012	8930	14135	29752	18193	36405	13271	6511	29784	18674	29854	28548	24757	23788	27387	32393	34480	36928	26691	28239	26113	43532	38427	29243
[truncated: 17 more columns]

## Sheet: S4 SIMPER
Table S4. Similarity Percentage (SIMPER) analyses
Top 10 Fungi and Bacteria Against 5 Levels of Development												Top 10 Fungi Against 5 Levels of Development											Top 10 Bacteria Against 5 Levels of Development
Taxon	Av. dissim	Contrib. %	Cumulative %	Mean Dev1	Mean Dev2	Mean Dev3	Mean Dev4	Mean Dev5				Taxon	Av. dissim	Contrib. %	Cumulative %	Mean Dev1	Mean Dev2	Mean Dev3	Mean Dev4	Mean Dev5			Taxon	Av. dissim	Contrib. %	Cumulative %	Mean Dev1	Mean Dev2	Mean Dev3	Mean Dev4	Mean Dev5
Ascosphaera	35.41	48.74	48.74	9600	4000	3930	10700	6440				Ascosphaera	39.68	56.77	56.77	9600	4000	3930	10700	6440			Apilactobacillus	48.57	52.96	52.96	2680	3	372	3250	748
Alternaria	10.1	13.91	62.65	772	849	3110	834	1390				Alternaria	11.56	16.54	73.31	772	849	3110	834	1390			Nocardia	7.512	8.191	61.15	0	251	9.09	0	0
Penicillium	9.85	13.56	76.21	173	1760	763	1360	2920				Penicillium	10.98	15.71	89.02	173	1760	763	1360	2920			Saccharibacter	6.692	7.297	68.45	36.1	0	0	0.154	0.167
Apilactobacillus	8.244	11.35	87.56	2680	3	372	3250	748				Zygosaccharomyces	2.738	3.918	92.94	19.9	2.17	152	26.2	858			Acinetobacter	6.448	7.031	75.48	179	0	1.45	1.23	1.46
Zygosaccharomyces	2.235	3.077	90.64	19.9	2.17	152	26.2	858				Mortierella	2.266	3.242	96.18	170	96.3	452	15.2	130			Sphingomonas	6.164	6.721	82.2	10.4	10.8	12.3	1.38	5.75
Mortierella	1.988	2.736	93.38	170	96.3	452	15.2	130				Taphrina	0.699	1	97.18	131	14.8	102	0	19.3			Methylobacterium	5.726	6.244	88.44	7.38	3.67	9.36	0.615	4.92
Carnimonas	1.04	1.432	94.81	0	481	0	1.46	0				Cladosporium	0.6495	0.9293	98.11	71.9	44	31.5	98.4	9.92			Carnimonas	4.655	5.076	93.52	0	481	0	1.46	0
Taphrina	0.6306	0.8682	95.68	131	14.8	102	0	19.3				Sarocladium	0.6199	0.8869	99	130	0	139	13.8	23.2			Lactobacillus	3.772	4.114	97.63	4.88	0	38	19.4	39.2
Cladosporium	0.591	0.8136	96.49	71.9	44	31.5	98.4	9.92				Pseudopithomyces	0.3516	0.5031	99.5	10.8	0	36.6	29.9	66.2			Erwinia	1.334	1.455	99.09	0	0.667	0	0	30.2
Nocardia	0.5443	0.7493	97.24	0	251	9.09	0	0				Seimatosporium	0.3497	0.5004	100	0	0	0.727	139	0			Saccharibacillus	0.8377	0.9134	100	0	0	0	0	19
Sarocladium	0.4763	0.6556	97.89	130	0	139	13.8	23.2
Seimatosporium	0.3136	0.4317	98.33	0	0	0.727	139	0
Pseudopithomyces	0.3053	0.4203	98.75	10.8	0	36.6	29.9	66.2
Acinetobacter	0.2944	0.4053	99.15	179	0	1.45	1.23	1.46
Lactobacillus	0.1811	0.2493	99.4	4.88	0	38	19.4	39.2
Saccharibacter	0.1276	0.1757	99.58	36.1	0	0	0.154	0.167
Sphingomonas	0.1143	0.1574	99.73	10.4	10.8	12.3	1.38	5.75
Methylobacterium	0.07596	0.1046	99.84	7.38	3.67	9.36	0.615	4.92
Erwinia	0.07236	0.09962	99.94	0	0.667	0	0	30.2
Saccharibacillus	0.0447	0.06154	100	0	0	0	0	19
Top 10 Fungi and Bacteria Against 5 Levels of Green Space												Top 10 Fungi Against 5 Levels of Green Space											Top 10 Bacteria Against 5 Levels of Green Space
Taxon	Av. dissim	Contrib. %	Cumulative %	Mean Green1	Mean Green2	Mean Green3	Mean Green4	Mean Green5				Taxon	Av. dissim	Contrib. %	Cumulative %	Mean Green1	Mean Green2	Mean Green3	Mean Green4	Mean Green5			Taxon	Av. dissim	Contrib. %	Cumulative %	Mean Green1	Mean Green2	Mean Green3	Mean Green4	Mean Green5
Ascosphaera	34.84	48.26	48.26	4220	9000	7030	4580	9320				Ascosphaera	38.61	55.66	55.66	4220	9000	7030	4580	9320			Apilactobacillus	49.49	54.01	54.01	693	129	226	1010	3930
Penicillium	10.19	14.12	62.38	1310	3320	1020	1280	341				Alternaria	11.57	16.68	72.34	3430	1140	519	148	1080			Nocardia	7.14	7.792	61.8	9.09	0	137	0	0
Alternaria	10.18	14.1	76.49	3430	1140	519	148	1080				Penicillium	11.37	16.39	88.72	1310	3320	1020	1280	341			Saccharibacter	6.434	7.021	68.82	0.364	0	0	0	27.5
Apilactobacillus	7.885	10.92	87.41	693	129	226	1010	3930				Zygosaccharomyces	2.914	4.201	92.92	914	31.2	22.3	419	15.1			Acinetobacter	6.216	6.784	75.6	0	3.04	0	0	137
Zygosaccharomyces	2.382	3.3	90.71	914	31.2	22.3	419	15.1				Mortierella	2.319	3.343	96.27	132	260	62.6	578	130			Sphingomonas	5.947	6.49	82.09	0	15.5	5.91	0	10.3
Mortierella	2.041	2.828	93.54	132	260	62.6	578	130				Taphrina	0.6807	0.9813	97.25	122	0.545	8.09	0	99.5			Methylobacterium	5.395	5.888	87.98	2.18	8.36	2	0	8.19
Carnimonas	0.9862	1.366	94.9	0	0	264	0	0				Cladosporium	0.6578	0.9483	98.2	32.6	113	27.2	26.8	54.8			Carnimonas	4.675	5.102	93.08	0	0	264	0	0
Taphrina	0.6172	0.855	95.76	122	0.545	8.09	0	99.5				Sarocladium	0.6247	0.9007	99.1	143	4.45	14.2	52	99.3			Lactobacillus	4.088	4.462	97.54	28.4	14.4	22.9	105	3.71
Cladosporium	0.597	0.827	96.58	32.6	113	27.2	26.8	54.8				Seimatosporium	0.3217	0.4637	99.56	0.727	60.5	2.18	0	53.2			Erwinia	1.382	1.509	99.05	0	32.9	0.364	0	0
Nocardia	0.5175	0.7168	97.3	9.09	0	137	0	0				Pseudopithomyces	0.304	0.4383	100	46.2	29.5	0	0	44			Saccharibacillus	0.868	0.9473	100	0	20.7	0	0	0
Sarocladium	0.4851	0.672	97.97	143	4.45	14.2	52	99.3
Seimatosporium	0.2903	0.4021	98.37	0.727	60.5	2.18	0	53.2
Acinetobacter	0.2753	0.3813	98.76	0	3.04	0	0	137
Pseudopithomyces	0.2666	0.3693	99.12	46.2	29.5	0	0	44
Lactobacillus	0.1999	0.2769	99.4	28.4	14.4	22.9	105	3.71
Saccharibacter	0.1183	0.1639	99.57	0.364	0	0	0	27.5
Sphingomonas	0.1124	0.1557	99.72	0	15.5	5.91	0	10.3
Erwinia	0.07803	0.1081	99.83	0	32.9	0.364	0	0
Methylobacterium	0.07472	0.1035	99.93	2.18	8.36	2	0	8.19
Saccharibacillus	0.04832	0.06693	100	0	20.7	0	0	0
Top 10 Fungi and Bacteria Against 5 Levels of Precipitation												Top 10 Fungi Against 5 Levels of Precipitation											Top 10 Bacteria Against 5 Levels of Precipitation
Taxon	Av. dissim	Contrib. %	Cumulative %	Mean Precip2	Mean Precip1	Mean Precip3	Mean Precip4	Mean Precip5				Taxon	Av. dissim	Contrib. %	Cumulative %	Mean Precip1	Mean Precip2	Mean Precip3	Mean Precip4	Mean Precip5			Taxon	Av. dissim	Contrib. %	Cumulative %	Mean Precip1	Mean Precip2	Mean Precip3	Mean Precip4	Mean Precip5
Ascosphaera	36.39	49.85	49.85	9010	7460	1300	9340	11900				Ascosphaera	40.79	58.06	58.06	7460	9010	1300	9340	11900			Apilactobacillus	48.01	52.38	52.38	3060	1990	863	7.23	2120
Alternaria	10.14	13.89	63.74	2730	1190	1780	236	513				Alternaria	11.57	16.46	74.52	1190	2730	1780	236	513			Saccharibacter	7.482	8.162	60.54	0	22.3	0.154	22.9	9.73
Penicillium	9.33	12.78	76.52	117	916	3020	813	1320				Penicillium	10.4	14.8	89.32	916	117	3020	813	1320			Acinetobacter	7.236	7.894	68.43	1.23	1.46	3.92	314	0
Apilactobacillus	8.267	11.33	87.85	1990	3060	863	7.23	2120				Zygosaccharomyces	2.491	3.545	92.86	8.31	156	778	24.2	29.2			Nocardia	6.48	7.069	75.5	23.8	0	99.8	0	0
Zygosaccharomyces	2.054	2.814	90.66	156	8.31	778	24.2	29.2				Mortierella	2.335	3.322	96.18	114	261	156	149	186			Sphingomonas	6.246	6.814	82.32	3.92	3.42	5	32.2	0.545
Mortierella	2.048	2.806	93.47	261	114	156	149	186				Taphrina	0.7295	1.038	97.22	6.85	93.2	176	3.44	0			Methylobacterium	5.756	6.279	88.6	6	1.08	1.69	21.1	0.636
Carnimonas	0.9937	1.361	94.83	240	0	1.46	0	0				Cladosporium	0.6497	0.9246	98.15	116	41.8	75.8	7	9.27			Carnimonas	4.419	4.821	93.42	0	240	1.46	0	0
Taphrina	0.6622	0.9073	95.74	93.2	6.85	176	3.44	0				Sarocladium	0.6255	0.8902	99.04	103	183	31.5	8.33	4.09			Lactobacillus	3.833	4.181	97.6	0	29.1	52.9	0	16.5
Cladosporium	0.5892	0.8072	96.55	41.8	116	75.8	7	9.27				Pseudopithomyces	0.3447	0.4906	99.53	88.9	0	33.1	19.1	0			Erwinia	1.352	1.475	99.07	0	30.5	0	0	0
Sarocladium	0.4764	0.6527	97.2	183	103	31.5	8.33	4.09				Seimatosporium	0.3315	0.4717	100	137	0.667	0	0	2.18			Saccharibacillus	0.8492	0.9264	100	0	19	0	0	0
Nocardia	0.4574	0.6267	97.82	0	23.8	99.8	0	0
Acinetobacter	0.3337	0.4572	98.28	1.46	1.23	3.92	314	0
Pseudopithomyces	0.3012	0.4127	98.69	0	88.9	33.1	19.1	0
Seimatosporium	0.2963	0.4059	99.1	0.667	137	0	0	2.18
Lactobacillus	0.1725	0.2363	99.34	29.1	0	52.9	0	16.5
Saccharibacter	0.1533	0.21	99.55	22.3	0	0.154	22.9	9.73
Sphingomonas	0.1264	0.1732	99.72	3.42	3.92	5	32.2	0.545
Methylobacterium	0.08693	0.1191	99.84	1.08	6	1.69	21.1	0.636
Erwinia	0.0725	0.09932	99.94	30.5	0	0	0	0
Saccharibacillus	0.0448	0.06137	100	19	0	0	0	0
Top 10 Fungi and Bacteria Against 5 Levels of Temperature												Top 10 Fungi Against 5 Levels of Temperature											Top 10 Bacteria Against 5 Levels of Temperature
Taxon	Av. dissim	Contrib. %	Cumulative %	Mean Temp1	Mean Temp2	Mean Temp3	Mean Temp4	Mean Temp5				Taxon	Av. dissim	Contrib. %	Cumulative %	Mean Temp1	Mean Temp2	Mean Temp3	Mean Temp4	Mean Temp5			Taxon	Av. dissim	Contrib. %	Cumulative %	Mean Temp1	Mean Temp2	Mean Temp3	Mean Temp4	Mean Temp5
Ascosphaera	35.32	48.69	48.69	9950	8010	8550	3860	6930				Ascosphaera	39.23	56.31	56.31	11000	8010	7690	3860	6930			Apilactobacillus	48.44	52.64	52.64	4280	480	118	127	2630
Alternaria	10.11	13.94	62.63	1030	459	262	1570	2680				Alternaria	11.55	16.58	72.89	1070	459	291	1570	2680			Saccharibacter	7.392	8.033	60.68	37.2	0	20.6	0	0.222
Penicillium	9.798	13.51	76.14	236	1490	581	3760	1020				Penicillium	11.08	15.91	88.8	247	1490	628	3760	1020			Nocardia	6.618	7.192	67.87	0	0	0	162	17.2
Apilactobacillus	8.317	11.47	87.6	4280	480	118	127	2630				Zygosaccharomyces	2.529	3.63	92.43	11.1	178	12	3	571			Acinetobacter	6.612	7.186	75.05	5.1	1.33	0	2.19	157
Mortierella	2.13	2.936	90.54	259	293	32.9	261	83.7				Mortierella	2.484	3.566	95.99	288	293	24.2	261	83.7			Sphingomonas	6.584	7.156	82.21	1.1	11.3	14.6	16.8	1.5
Zygosaccharomyces	2.07	2.854	93.39	10	178	10.8	3	571				Taphrina	0.8081	1.16	97.15	230	0	1.78	2.63	78.7			Methylobacterium	5.8	6.304	88.51	0.7	6.58	10.8	10.1	1.94
Carnimonas	0.9235	1.273	94.67	0	1.58	0	0	160				Cladosporium	0.6619	0.9503	98.1	113	11.8	138	0	38.1			Carnimonas	4.202	4.567	93.08	0	1.58	0	0	160
Taphrina	0.7064	0.9739	95.64	207	0	1.6	2.63	78.7				Sarocladium	0.6445	0.9253	99.03	223	32.4	8	0	88.7			Lactobacillus	3.99	4.336	97.42	7.8	47.3	10.3	19.8	17.3
Cladosporium	0.6132	0.8454	96.48	109	11.8	124	0	38.1				Pseudopithomyces	0.3519	0.5051	99.53	0	0	0	86.1	59.4			Erwinia	1.46	1.586	99	0	0	0	45.3	0.222
Nocardia	0.5228	0.7208	97.21	0	0	0	162	17.2				Seimatosporium	0.325	0.4666	100	0	0	76.7	0	62.5			Saccharibacillus	0.9171	0.9967	100	0	0	0	28.5	0
Sarocladium	0.4768	0.6573	97.86	201	32.4	7.2	0	88.7
Pseudopithomyces	0.3054	0.421	98.28	0	0	0	86.1	59.4
Acinetobacter	0.2944	0.4058	98.69	5.1	1.33	0	2.19	157
Seimatosporium	0.2832	0.3904	99.08	0	0	69	0	62.5
Lactobacillus	0.1803	0.2486	99.33	7.8	47.3	10.3	19.8	17.3
Saccharibacter	0.1523	0.2099	99.54	37.2	0	20.6	0	0.222
Sphingomonas	0.1264	0.1743	99.71	1.1	11.3	14.6	16.8	1.5
Methylobacterium	0.08532	0.1176	99.83	0.7	6.58	10.8	10.1	1.94
Erwinia	0.07615	0.105	99.93	0	0	0	45.3	0.222
Saccharibacillus	0.04719	0.06506	100	0	0	0	28.5	0

## Sheet: S5 Bipartite
Table S5. Top 10 bacterial and fungal taxa bipartite networks across five land use development categories
Bacterial Taxa
	degree	normalised.degree	species.strength	interaction.push.pull	nestedrank	PDI	resource.range	species.specificity.index	PSI	node.specialisation.index.NSI	betweenness	weighted.betweenness	closeness	weighted.closeness	Fisher.alpha	partner.diversity	effective.partners	proportional.generality	proportional.similarity	d
DEV1	8	0.444444	4.68966	0.461207	0.75	0.994548	0.588235	0.912224	0.477049	1	0	0	0.2	0.549898	NA	0.374712	1.45457	0.827766	0.936548	0.0939606
DEV2	6	0.333333	2.1568	0.192799	1	0.967039	0.705882	0.703625	0.953174	1	0	0	0.2	0.0341842	NA	0.767036	2.15337	1.22544	0.0529331	0.967086
DEV3	10	0.555556	1.94563	0.0945625	0.5	0.987359	0.470588	0.817255	0.0874822	1	0	0	0.2	0.0570417	NA	0.74872	2.11429	1.2032	0.863614	0.0758194
DEV4	10	0.555556	0.928672	-0.00713281	0.25	0.999514	0.470588	0.991334	0.427745	1	0	1	0.2	0.511244	NA	0.0566195	1.05825	0.602229	0.902705	0.0975868
DEV5	15	0.833333	8.27925	0.485283	0	0.987588	0.176471	0.81712	0.204627	1	0	0	0.2	0.116589	NA	0.847968	2.3349	1.32874	0.859363	0.11001
Fungal Taxa
	degree	normalised.degree	species.strength	interaction.push.pull	nestedrank	PDI	resource.range	species.specificity.index	PSI	node.specialisation.index.NSI	betweenness	weighted.betweenness	closeness	weighted.closeness	Fisher.alpha	partner.diversity	effective.partners	proportional.generality	proportional.similarity	d
DEV1	14	0.777778	4.32318	0.23737	0.5	0.98994	0.235294	0.848069	0.339058	1	0	0	0.2	0.352647	1.17249	0.679053	1.97201	0.625721	0.809157	0.110288
DEV2	14	0.777778	1.7242	0.0517288	1	0.954783	0.235294	0.601034	0.0917388	1	0	0	0.2	0.0825432	1.35196	1.23342	3.43293	1.08927	0.838808	0.0491698
DEV3	17	0.944444	4.7499	0.220582	0	0.922453	0.0588235	0.522774	0.26566	1	0	0	0.2	0.19339	1.53333	1.50247	4.49278	1.42556	0.70264	0.136803
DEV4	14	0.777778	2.83239	0.130885	0.75	0.985911	0.235294	0.803661	0.303691	1	0	0	0.2	0.336936	1.17726	0.729623	2.0743	0.658177	0.865679	0.0632
DEV5	16	0.888889	4.37033	0.210645	0.25	0.948102	0.117647	0.566473	0.30642	1	0	0	0.2	0.284412	1.38372	1.33427	3.79722	1.20486	0.810592	0.09026662s

## Sheet: S6 CoNet
Table S6. CoNet co-occurences between the top ten bacteria and fungi. Correlation values are above the diagonal and p-values below the diagonal. Green values are significant (p<0.05). Bolded values are agreed upon between both SparCC and CoNet analyses.
Across all land use development categories
	Alternaria	Ascosphaera	Cladosporium	Mortierella	Penicillium	Pseudopithomyces	Sarocladium	Seimatosporium	Taphrina	Zygosaccharomyces	Acinetobacter	Apilactobacillus	Carnimonas	Erwinia	Lactobacillus	Nocardia	Saccharibacter	Methylobacterium	Saccharibacillus	Sphingomonas
Alternaria		-0.271405	0.251443	-0.125999	-0.110758	0.339865	-0.00990938	0.15615	0.221856	0.0194252	0.030323	0.127283	-0.0692747	-0.0203635	-0.176686	0.106495	-0.192844	0.107209	0.0752654	0.0832721
Ascosphaera	0.0393205		-0.129458	-0.0440263	-0.0454265	-0.0966856	0.1512	0.126815	-0.189758	0.183712	0.0951549	0.0865475	-0.182585	-0.13901	-0.0768101	-0.150871	0.0718393	-0.217366	-0.00396335	-0.15352
Cladosporium	0.0569153	0.332773		-0.00801485	-0.0961791	-0.129909	0.0270526	0.127619	0.274595	0.033971	0.0807942	-0.131167	-0.100487	-0.100487	-0.0784033	0.0859513	0.0447511	-0.255411	-0.0704398	-0.0623439
Mortierella	0.345961	0.742795	0.952385		-0.0833943	-0.184327	0.282617	-0.214042	-0.0453218	-0.160442	0.127488	-0.126527	-0.119287	0.1234	-0.110868	0.136019	0.140933	0.129206	0.250855	0.271175
Penicillium	0.407844	0.73491	0.472634	0.533697		-0.0396267	-0.1787	-0.137994	0.0807497	-0.137032	-0.00169116	0.123509	0.0332452	-0.158366	0.177686	0.0254931	-0.353381	-0.154946	-0.10321	-0.203492
Pseudopithomyces	0.00904928	0.470294	0.331076	0.166011	0.767738		0.211732	0.0357416	0.0292194	-0.0631181	-0.00517657	0.122314	-0.0806027	-0.0806027	0.144501	0.0784723	-0.0387361	0.19331	-0.0565012	0.0772757
Sarocladium	0.941148	0.257228	0.840246	0.031593	0.179549	0.110589		-0.188858	-0.13338	-0.00747282	-0.205831	0.0357558	0.105317	-0.105252	0.0641551	0.0762298	0.43478	-0.0596624	-0.07378	-0.0504261
Seimatosporium	0.241794	0.342821	0.339746	0.106665	0.301602	0.789962	0.155665		-0.00822269	-0.107587	0.0594016	0.0956388	-0.0640639	-0.0640639	-0.0173553	-0.0791512	-0.125277	-0.0234807	-0.0449078	-0.00066312
Taphrina	0.0941786	0.153669	0.0369777	0.735499	0.546795	0.827639	0.318207	0.951152		-0.174807	0.14541	-0.139725	-0.0857383	-0.0857383	0.00614832	0.0882749	-0.0385292	-0.109304	-0.0601012	-0.205893
Zygosaccharomyces	0.884923	0.167453	0.800147	0.228937	0.305016	0.637856	0.955602	0.421479	0.189371		-0.108629	0.346286	-0.123914	-0.123914	0.315066	-0.0211167	-0.03518	-0.149744	-0.0868617	-0.202398
Acinetobacter	0.821234	0.477383	0.546573	0.340244	0.989948	0.969237	0.121121	0.657814	0.276108	0.41697		-0.0460626	-0.0698214	0.234572	-0.177467	-0.0862645	-0.136536	0.345159	0.370574	0.41075
Apilactobacillus	0.341027	0.518285	0.326376	0.343927	0.355651	0.360361	0.789881	0.475136	0.295517	0.00775018	0.731337		-0.170225	-0.0187101	0.562147	-0.104121	0.00125912	-0.12701	0.0894939	-0.0759164
Carnimonas	0.605354	0.170121	0.452936	0.372459	0.804332	0.547528	0.431399	0.632816	0.522219	0.354064	0.602503	0.201418		0.481841	-0.0907483	-0.0441115	-0.069818	-0.0907483	-0.0250275	-0.0857383
Erwinia	0.879405	0.298022	0.452936	0.356078	0.235095	0.547528	0.431684	0.632816	0.522219	0.354064	0.0763313	0.889132	0.000128347		-0.0907483	-0.0441115	-0.069818	0.135838	0.713283	0.180272
Lactobacillus	0.184584	0.566589	0.558544	0.407374	0.18207	0.279153	0.632331	0.897115	0.963465	0.015999	0.182618	4.39035e-06	0.498106	0.498106		-0.11212	-0.034252	-0.141918	-0.0636131	-0.217924
Nocardia	0.426235	0.258277	0.521182	0.308638	0.849345	0.558197	0.569533	0.554786	0.509938	0.87498	0.519659	0.436678	0.742314	0.742314	0.402066		-0.0862604	-0.11212	-0.0309215	-0.10593
Saccharibacter	0.146964	0.592031	0.73871	0.291321	0.00650677	0.772817	0.000648558	0.348751	0.773999	0.793189	0.306786	0.992516	0.60252	0.60252	0.798528	0.519679		-0.0197883	-0.0489414	0.108443
Methylobacterium	0.42312	0.101206	0.0529857	0.333722	0.245491	0.14597	0.656406	0.861115	0.414065	0.261892	0.00796566	0.342073	0.498106	0.30929	0.287928	0.402066	0.882787		0.24867	0.75153
Saccharibacillus	0.574441	0.976444	0.599285	0.0575174	0.440722	0.673558	0.582037	0.737827	0.654039	0.516761	0.00419009	0.504088	0.852066	3.32364e-10	0.635216	0.817766	0.715237	0.0597994		0.306516
Sphingomonas	0.534299	0.249915	0.641993	0.0394935	0.1255	0.564232	0.706981	0.996058	0.121006	0.127589	0.00136145	0.571126	0.522219	0.175689	0.100311	0.428707	0.417771	1.06593e-11	0.0192746
DEV-1
	Alternaria	Ascosphaera	Cladosporium	Mortierella	Penicillium	Pseudopithomyces	Sarocladium	Seimatosporium	Taphrina	Zygosaccharomyces	Acinetobacter	Apilactobacillus	Carnimonas	Erwinia	Lactobacillus	Nocardia	Saccharibacter	Methylobacterium	Saccharibacillus	Sphingomonas
Alternaria		-0.288447	0.637329	-0.132409	0.814122	0.252236	-0.418699		0.427451	0.0447815	0.17229	-0.183671			0.0840787		-0.570791	-0.085887		-0.0930443
Ascosphaera	0.769857		-0.113436	-0.185952	-0.247789	0.0840168	0.00715199		-0.202782	0.417057	0.145081	0.270474			-0.0840168		-0.0321839	-0.586463		-0.414815
Cladosporium	0.207821	0.864028		0.200968	0.463856	0.154303	0.0866921		0.451665	-0.351091	0.213162	-0.151153			-0.216025		-0.0748705	-0.551677		-0.1458
Mortierella	0.84129	0.839843	0.839843		-0.399275	-0.170251	0.491304		-0.062949	-0.435256	-0.136412	0.197311			-0.170251		0.447826	-0.0869565		0.147826
Penicillium	0.0129995	0.839843	0.552053	0.552458		0.255841	-0.47913		0.398525	0.134448	0.331832	-0.0372592			0.369548		-0.711435	-0.0217786		-0.221416
Pseudopithomyces	0.839843	0.864028	0.839843	0.839843	0.839843		0.306452		-0.123247	0.409048	-0.147354	-0.147167			-0.0666667		-0.170251	-0.170251		-0.170251
Sarocladium	0.552053	0.979028	0.864028	0.552053	0.552053	0.724291			-0.314745	-0.176279	-0.376309	0.298316			-0.170251		0.747826	-0.121739		0.13913
Seimatosporium
Taphrina	0.552053	0.839843	0.552053	0.893429	0.552458	0.846917	0.724291			-0.315088	0.471051	-0.272069			-0.123247		-0.314745	-0.020983		-0.314745
Zygosaccharomyces	0.935331	0.552053	0.660457	0.552053	0.84129	0.552053	0.839843		0.724291		0.0706348	0.356253			0.409048		-0.252448	0.0848749		-0.0870512
Acinetobacter	0.839843	0.839843	0.839843	0.84129	0.724291	0.839843	0.609151		0.552053	0.887928		0.0368488			-0.147354		-0.376309	-0.108189		-0.0188155
Apilactobacillus	0.839843	0.816304	0.839843	0.839843	0.936841	0.839843	0.742804		0.816304	0.658583	0.936841				0.551877		0.166775	0.147984		0.145635
Carnimonas
Erwinia
Lactobacillus	0.864028	0.864028	0.839843	0.839843	0.617988	0.891084	0.839843		0.846917	0.552053	0.839843	0.311874					-0.170251	0.306452		-0.170251
Nocardia
Saccharibacter	0.311874	0.941686	0.883891	0.552053	0.0699312	0.839843	0.0454378		0.724291	0.839843	0.609151	0.839843			0.839843			-0.0434783		0.191304
Methylobacterium	0.864028	0.311874	0.311874	0.864028	0.953946	0.839843	0.846917		0.953946	0.864028	0.864028	0.839843			0.724291		0.935331			0.56087
Saccharibacillus
Sphingomonas	0.864028	0.552053	0.839843	0.839843	0.839843	0.839843	0.84129		0.724291	0.864028	0.953946	0.839843			0.839843		0.839843	0.311874
DEV-2
	Alternaria	Ascosphaera	Cladosporium	Mortierella	Penicillium	Pseudopithomyces	Sarocladium	Seimatosporium	Taphrina	Zygosaccharomyces	Acinetobacter	Apilactobacillus	Carnimonas	Erwinia	Lactobacillus	Nocardia	Saccharibacter	Methylobacterium	Saccharibacillus	Sphingomonas
Alternaria		-0.463817	0.130931	0.676123	-0.142857				-0.0338062	0.392792		-0.0676123	-0.392792	-0.392792		0.43948		0.654654		0.654654
Ascosphaera	0.885677		0.132842	-0.0342997	0.811679				0.445896	-0.531369		-0.0514496	-0.531369	-0.531369		-0.394447		-0.132842		-0.132842
Cladosporium	0.90969	0.90969		0.464758	0.654654				0.464758	-0.2		-0.309839	-0.2	-0.2		0.464758		-0.2		-0.2
Mortierella	0.885677	0.970004	0.885677		0.304256				0.02	-0.309839		-0.48	-0.309839	-0.309839		0.02		0.774597		0.774597
Penicillium	0.90969	0.785393	0.885677	0.885677					0.540899	-0.392792		-0.101419	-0.654654	-0.654654		0.0676123		-0.130931		-0.130931
Pseudopithomyces
Sarocladium
Seimatosporium
Taphrina	0.970004	0.885677	0.885677	0.970004	0.885677					-0.309839		-0.48	-0.309839	-0.309839		0.02		-0.309839		-0.309839
Zygosaccharomyces	0.885677	0.885677	0.885677	0.885677	0.885677				0.885677			0.774597	-0.2	-0.2		0.774597		-0.2		-0.2
Acinetobacter
Apilactobacillus	0.970004	0.970004	0.885677	0.885677	0.945353				0.885677	0.785393			-0.309839	-0.309839		0.5		-0.309839		-0.309839
Carnimonas	0.885677	0.885677	0.885677	0.885677	0.885677				0.885677	0.885677		0.885677		1		-0.309839		-0.2		-0.2
Erwinia	0.885677	0.885677	0.885677	0.885677	0.885677				0.885677	0.885677		0.885677	0			-0.309839		-0.2		-0.2
Lactobacillus
Nocardia	0.885677	0.885677	0.885677	0.970004	0.970004				0.970004	0.785393		0.885677	0.885677	0.885677				-0.309839		-0.309839
Saccharibacter
Methylobacterium	0.885677	0.90969	0.885677	0.785393	0.90969				0.885677	0.885677		0.885677	0.885677	0.885677		0.885677				1
Saccharibacillus
Sphingomonas	0.885677	0.90969	0.885677	0.785393	0.90969				0.885677	0.885677		0.885677	0.885677	0.885677		0.885677		0
DEV-3
	Alternaria	Ascosphaera	Cladosporium	Mortierella	Penicillium	Pseudopithomyces	Sarocladium	Seimatosporium	Taphrina	Zygosaccharomyces	Acinetobacter	Apilactobacillus	Carnimonas	Erwinia	Lactobacillus	Nocardia	Saccharibacter	Methylobacterium	Saccharibacillus	Sphingomonas
Alternaria		-0.321114	0.188776	-0.457662	-0.818182	0.161808	-0.0421169	0.4	0.512392	-0.456716	-0.5	-0.305108			-0.583903	0		-0.26968		-0.5
Ascosphaera	0.812313		0.190516	0.0096225	-0.0458735	0.381032	0.648203	-0.100922	-0.231341	0.41425	0	-0.105848			0.227546	0.201843		0.204124		0
Cladosporium	0.812313	0.812313		-0.46669	-0.26968	-0.22	-0.343582	0.74162	0.38	0.274398	-0.148324	-0.0424264			0.102899	-0.148324		-0.22		-0.148324
Mortierella	0.728802	1	0.728802		0.457662	-0.183848	0.121475	-0.314643	-0.212132	0.169775	0.419524	-0.25			-0.266789	0.104881		0.127279		0.419524
Penicillium	0.149379	0.933254	0.812313	0.728802		-0.283164	-0.315877	-0.5	-0.3371	0.422029	0.5	0.37185			0.393123	-0.3		0.3371		0.5
Pseudopithomyces	0.812313	0.812313	0.812313	0.812313	0.812313		0.765251	-0.148324	-0.22	-0.282973	-0.148324	-0.46669			-0.282973	0.593296		0.38		-0.148324
Sarocladium	0.933254	0.46504	0.812313	0.839864	0.812313	0.154089		-0.231643	-0.343582	-0.0736548	-0.231643	-0.342338			-0.0736548	0.579108		0.124939		-0.231643
Seimatosporium	0.812313	0.839864	0.154089	0.812313	0.703841	0.812313	0.812313		0.593296	-0.19078	-0.1	-0.314643			-0.19078	-0.1		-0.148324		-0.1
Taphrina	0.703841	0.812313	0.812313	0.812313	0.812313	0.812313	0.812313	0.619178		-0.282973	-0.148324	-0.0424264			-0.282973	-0.148324		-0.22		-0.148324
Zygosaccharomyces	0.728802	0.812313	0.812313	0.812313	0.812313	0.812313	0.888854	0.812313	0.812313		-0.19078	0.503261			0.511029	-0.19078		-0.282973		-0.19078
Acinetobacter	0.703841	1	0.812313	0.812313	0.703841	0.812313	0.812313	0.839864	0.812313	0.812313		-0.314643			-0.19078	-0.1		0.74162		1
Apilactobacillus	0.812313	0.839864	0.933254	0.812313	0.812313	0.728802	0.812313	0.812313	0.933254	0.703841	0.812313				0.824621	-0.314643		-0.46669		-0.314643
Carnimonas
Erwinia
Lactobacillus	0.619178	0.812313	0.839864	0.812313	0.812313	0.812313	0.888854	0.812313	0.812313	0.703841	0.812313	0.107322				-0.19078		-0.282973		-0.19078
Nocardia	1	0.812313	0.812313	0.839864	0.812313	0.619178	0.619178	0.839864	0.812313	0.812313	0.839864	0.812313			0.812313			-0.148324		-0.1
Saccharibacter
Methylobacterium	0.812313	0.812313	0.812313	0.839864	0.812313	0.812313	0.839864	0.812313	0.812313	0.812313	0.154089	0.728802			0.812313	0.812313				0.74162
Saccharibacillus
Sphingomonas	0.703841	1	0.812313	0.812313	0.703841	0.812313	0.812313	0.839864	0.812313	0.812313	0	0.812313			0.812313	0.839864		0.154089
DEV-4
	Alternaria	Ascosphaera	Cladosporium	Mortierella	Penicillium	Pseudopithomyces	Sarocladium	Seimatosporium	Taphrina	Zygosaccharomyces	Acinetobacter	Apilactobacillus	Carnimonas	Erwinia	Lactobacillus	Nocardia	Saccharibacter	Methylobacterium	Saccharibacillus	Sphingomonas
Alternaria		-0.44294	0.186023	-0.332184	-0.119789	0.522636	0.0715856	0.462149		-0.0810047	0.391169	0.447037	0.156468		-0.333438		-0.352052	0.391169		0.391169
Ascosphaera	0.803269		-0.515407	0.559085	-0.137363	-0.1223	-0.282382	-0.125294		-0.0520177	-0.154303	0.0847796	-0.46291		0.163484		-0.231455	-0.154303		-0.154303
Cladosporium	0.819634	0.612351		-0.180556	-0.157243	-0.180556	0.230386	0.199205		0.224479	-0.122663	-0.0898606	-0.122663		0.159498		-0.122663	-0.122663		-0.122663
Mortierella	0.819634	0.612351	0.819634		0.0436785	-0.180556	0.159498	-0.323708		-0.230386	-0.122663	-0.278568	-0.122663		-0.230386		-0.122663	-0.122663		-0.122663
Penicillium	0.819634	0.819634	0.819634	0.894787		-0.331957	0.553617	-0.438529		-0.378986	-0.154303	-0.158255	0.385758		-0.0222933		0.46291	-0.154303		-0.154303
Pseudopithomyces	0.612351	0.819634	0.819634	0.819634	0.819634		-0.230386	0.268926		-0.230386	0.73598	0.395387	-0.122663		-0.230386		-0.122663	0.73598		0.73598
Sarocladium	0.858057	0.819634	0.819634	0.819634	0.612351	0.819634		-0.413047		-0.29397	-0.156517	-0.248432	0.626067		0.0653266		-0.156517	-0.156517		-0.156517
Seimatosporium	0.789452	0.819634	0.819634	0.819634	0.803269	0.819634	0.819634			-0.0635456	0.527799	0.193327	-0.219916		-0.0635456		-0.219916	0.527799		0.527799
Taphrina
Zygosaccharomyces	0.84159	0.880658	0.819634	0.819634	0.819634	0.819634	0.819634	0.858057			-0.156517	-0.110839	-0.156517		0.19598		-0.156517	-0.156517		-0.156517
Acinetobacter	0.819634	0.819634	0.819634	0.819634	0.819634	0.0825917	0.819634	0.612351		0.819634		0.158726	-0.0833333		-0.156517		-0.0833333	1		1
Apilactobacillus	0.803269	0.84159	0.84159	0.819634	0.819634	0.819634	0.819634	0.819634		0.837072	0.819634		-0.317451		0.405135		-0.317451	0.158726		0.158726
Carnimonas	0.819634	0.789452	0.819634	0.819634	0.819634	0.819634	0.378395	0.819634		0.819634	0.84159	0.819634			-0.156517		-0.0833333	-0.0833333		-0.0833333
Erwinia
Lactobacillus	0.819634	0.819634	0.819634	0.819634	0.942372	0.819634	0.858057	0.858057		0.819634	0.819634	0.819634	0.819634				-0.156517	-0.156517		-0.156517
Nocardia
Saccharibacter	0.819634	0.819634	0.819634	0.819634	0.789452	0.819634	0.819634	0.819634		0.819634	0.84159	0.819634	0.84159		0.819634			-0.0833333		-0.0833333
Methylobacterium	0.819634	0.819634	0.819634	0.819634	0.819634	0.0825917	0.819634	0.612351		0.819634	0	0.819634	0.84159		0.819634		0.84159			1
Saccharibacillus
Sphingomonas	0.819634	0.819634	0.819634	0.819634	0.819634	0.0825917	0.819634	0.612351		0.819634	0	0.819634	0.84159		0.819634		0.84159	0
DEV-5
	Alternaria	Ascosphaera	Cladosporium	Mortierella	Penicillium	Pseudopithomyces	Sarocladium	Seimatosporium	Taphrina	Zygosaccharomyces	Acinetobacter	Apilactobacillus	Carnimonas	Erwinia	Lactobacillus	Nocardia	Saccharibacter	Methylobacterium	Saccharibacillus	Sphingomonas
Alternaria		0.126986	-0.131244	-0.261172	-0.0837897	0.441782	0.522344		-0.0183901	0.181335	0.0437479	0.424297		0.0437479	0.277156		0.393731	0.20463	0.0437479	0.18309
Ascosphaera	0.906447		-0.39582	0.124512	-0.111118	-0.473454	0.232783		-0.0462191	0.248075	0.0439799	-0.118286		0.0439799	-0.31843		-0.0439799	-0.0757898	0.0439799	-0.0541356
Cladosporium	0.90357	0.781302		-0.134282	-0.355643	-0.207856	-0.134282		-0.171968	0.512785	-0.0909091	0.222277		-0.0909091	-0.207856		-0.0909091	-0.134282	-0.0909091	-0.134282
Mortierella	0.89057	0.906447	0.90357		-0.347477	-0.307024	-0.198347		-0.254013	-0.192227	0.738549	-0.27634		0.738549	0.00959451		-0.134282	0.392562	0.738549	0.5
Penicillium	0.924936	0.912988	0.85629	0.85629		0.105879	-0.314645		0.0233594	-0.423627	-0.133366	0.163043		-0.133366	0.0974087		-0.355643	-0.374838	-0.133366	-0.347477
Pseudopithomyces	0.749705	0.652867	0.90095	0.85629	0.912988		0.0671616		0.305815	-0.339742	-0.207856	0.273168		-0.207856	0.566832		0.259821	0.316619	-0.207856	0.220674
Sarocladium	0.615604	0.90095	0.90357	0.90095	0.85629	0.926683			0.388075	0.43036	-0.134282	0.42135		-0.134282	0.316619		0.738549	-0.198347	-0.134282	-0.198347
Seimatosporium
Taphrina	0.9763	0.926683	0.90357	0.89057	0.971118	0.85629	0.781302			-0.0146971	-0.171968	0.345719		-0.171968	0.480566		0.630548	-0.254013	-0.171968	-0.254013
Zygosaccharomyces	0.90357	0.900286	0.630714	0.90357	0.749705	0.85629	0.749705		0.978228		-0.279701	0.495814		-0.279701	0		0.419551	-0.413145	-0.279701	-0.413145
Acinetobacter	0.926683	0.926683	0.912988	0.0751814	0.90357	0.90095	0.90357		0.90357	0.884683		-0.0444554		1	-0.207856		-0.0909091	0.604267	1	0.738549
Apilactobacillus	0.749705	0.912988	0.90095	0.884683	0.90357	0.884683	0.749705		0.85629	0.630714	0.926683			-0.0444554	0.489161		0.48901	-0.314645	-0.0444554	-0.27634
Carnimonas
Erwinia	0.926683	0.926683	0.912988	0.0751814	0.90357	0.90095	0.90357		0.90357	0.884683	0	0.926683			-0.207856		-0.0909091	0.604267	1	0.738549
Lactobacillus	0.884683	0.85629	0.90095	0.983624	0.912988	0.437072	0.85629		0.64476	1	0.90095	0.630714		0.90095			0.571605	-0.307024	-0.207856	-0.307024
Nocardia
Saccharibacter	0.781302	0.926683	0.912988	0.90357	0.85629	0.89057	0.0751814		0.316612	0.749705	0.912988	0.630714		0.912988	0.437072			-0.134282	-0.0909091	-0.134282
Methylobacterium	0.90095	0.926683	0.90357	0.781302	0.822899	0.85629	0.90095		0.89057	0.749705	0.339357	0.85629		0.339357	0.85629		0.90357		0.604267	0.983471
Saccharibacillus	0.926683	0.926683	0.912988	0.0751814	0.90357	0.90095	0.90357		0.90357	0.884683	0	0.926683		0	0.90095		0.912988	0.339357		0.738549
Sphingomonas	0.90357	0.926683	0.90357	0.630714	0.85629	0.90095	0.90095		0.89057	0.749705	0.0751814	0.884683		0.0751814	0.85629		0.90357	3.2133e-07	0.0751814

## Sheet: S7 SparCC
Table S7. SparCC co-occurences between the top ten bacteria and fungi. Correlation values are above the diagonal and p-values below the diagonal. Green values are significant (p<0.05). Bolded values are agreed upon between both SparCC and CoNet analyses.
Across all land use development categories
	Alternaria	Ascosphaera	Cladosporium	Mortierella	Penicillium	Pseudopithomyces	Sarocladium	Seimatosporium	Taphrina	Zygosaccharomyces	Acinetobacter	Apilactobacillus	Carnimonas	Erwinia	Lactobacillus	Nocardia	Saccharibacter	Methylobacterium	Saccharibacillus	Sphingomonas
Alternaria		0.479373	0.22051	0.28431	-0.0414778	0.0356125	0.357905	-0.159334	0.044583	-0.110559	-0.28929	-0.328549	-0.340966	0.0557777	-0.37172	0.524548	-0.177206	0.00795861	0.0956206	0.00228194
Ascosphaera	0.08		0.306237	0.0081571	0.0105878	0.15846	0.197834	0.119006	0.117179	-0.179818	-0.375257	-0.283806	-0.330769	-0.19363	-0.338545	0.332812	0.0260472	0.188261	-0.0217917	-0.0473266
Cladosporium	0.3	0.12		0.276659	0.375495	0.153394	-0.0952628	-0.095892	-0.0274415	0.262277	0.295811	0.0295873	-0.232424	-0.349752	-0.21571	-0.0420817	-0.20701	0.0235966	-0.231645	-0.302371
Mortierella	0.16	0.76	0.18		0.405716	0.166923	0.199814	-0.272227	-0.0610541	0.0662039	0.0251582	0.37776	0.0997004	-0.200663	-0.123911	0.022635	-0.239993	-0.271241	-0.180771	-0.26191
Penicillium	0.62	0.32	0.24	0.12		0.30859	-0.286589	0.171061	-0.0967113	0.135506	0.204825	0.288623	0.410823	-0.371922	0.00289635	-0.234194	-0.236635	-0.229433	-0.063048	-0.159115
Pseudopithomyces	0.98	0.54	0.3	0.62	0.08		-0.000336549	-0.00949841	-0.0824133	-0.0503867	0.044378	0.019136	-0.0783595	-0.159233	-0.0192911	-0.0695	-0.134869	0.269989	-0.040767	-0.158506
Sarocladium	0.14	0.54	0.7	0.42	0.14	0.94		-0.136144	-0.0863374	-0.262129	-0.160354	-0.328811	-0.535478	0.218211	-0.328149	0.322632	-0.236856	0.341519	0.294189	0.16794
Seimatosporium	0.2	0.6	0.6	0.18	0.42	0.82	0.3		-0.181629	-0.384254	-0.318565	-0.0304133	0.374666	-0.0585987	0.0111659	-0.226091	0.0241849	-0.112345	0.0984505	0.226291
Taphrina	0.84	0.78	0.72	0.46	0.38	0.68	0.66	0.16		0.553205	0.16439	-0.220844	0.0660342	0.137412	0.313814	0.312653	0.404146	0.007049	0.173098	-0.00385616
Zygosaccharomyces	0.64	0.74	0.3	0.72	0.56	0.56	0.2	0	0.12		0.746414	0.220209	0.109882	-0.0346568	0.263465	0.00928781	0.193936	-0.0129538	-0.00816029	-0.053717
Acinetobacter	0.16	0.12	0.24	0.82	0.4	0.94	0.36	0.14	0.56	0		0.190805	0.0192648	-0.038577	0.196027	-0.229339	0.0943468	0.034016	-0.0461431	-0.197594
Apilactobacillus	0	0.04	0.68	0.12	0.16	0.98	0.04	0.82	0.3	0.3	0.38		0.50636	-0.402983	0.133055	-0.526803	-0.0818352	-0.242085	-0.407775	-0.144239
Carnimonas	0	0.02	0.32	0.82	0.24	0.94	0	0.08	0.84	0.78	0.84	0.06		-0.0935664	0.462039	-0.313178	0.208564	-0.477356	-0.105888	0.0209972
Erwinia	0.92	0.38	0.08	0.64	0.02	0.3	0.38	0.3	0.72	0.84	0.86	0.02	0.52		0.0929244	0.542257	0.185384	0.0498918	0.22294	0.159649
Lactobacillus	0.08	0.14	0.26	0.32	0.84	0.84	0.06	0.94	0.62	0.66	0.36	0.36	0.04	0.74		-0.192928	0.34776	-0.14318	0.234956	-0.0591553
Nocardia	0	0.22	0.88	0.9	0.04	0.7	0.12	0.06	0.16	0.94	0.2	0	0.02	0.14	0.04		0.038737	0.0994768	0.12832	0.0691401
Saccharibacter	0.66	1	0.28	0.02	0.08	0.42	0.32	0.5	0.04	0.66	0.8	0.38	0.46	0.44	0.28	0.82		-0.0238679	0.00962928	0.034309
Methylobacterium	0.9	0.34	0.98	0.1	0.32	0.16	0.38	0.58	0.94	0.92	0.88	0.44	0.04	0.94	0.4	0.9	0.82		0.348939	0.423192
Saccharibacillus	0.14	0.78	0.18	0.16	0.58	0.82	0.2	0.74	0.24	0.92	0.4	0.04	0.66	0.22	0.6	0.48	0.96	0.12		0.530936
Sphingomonas	0.68	0.4	0	0.08	0.36	0.14	0.62	0.3	0.68	0.58	0.1	0.8	0.86	0.42	0.7	0.86	0.82	0.28	0
Dev1
	Alternaria	Ascosphaera	Cladosporium	Mortierella	Penicillium	Pseudopithomyces	Sarocladium	Seimatosporium	Taphrina	Zygosaccharomyces	Acinetobacter	Apilactobacillus	Carnimonas	Erwinia	Lactobacillus	Nocardia	Saccharibacter	Methylobacterium	Saccharibacillus	Sphingomonas
Alternaria		0.750471	-0.0010429	0.0674813	0.0659862	0.33582	-0.136776	-0.0778554	-0.115806	-0.169556	-0.186011	0.230004	0.128989	-0.159043	0.125934	0.271621	0.750471	-0.0726395	-0.201734	-0.0678576
Ascosphaera	0.02		0.0382782	0.167169	0.181316	0.524473	-0.0726395	-0.105086	-0.20214	-0.0713175	-0.0124606	0.374368	-0.0710361	-0.202374	-0.0996766	0.424049	-0.0010429	-0.0153805	0.348154	0.158028
Cladosporium	0.82	0.56		0.281411	0.0480455	-0.00524207	-0.0153805	-0.0538896	-0.106512	0.196021	0.391921	-0.0501339	-0.0560542	-0.124176	-0.606403	-0.201884	0.0382782	0.116253	0.690256	-0.0102854
Mortierella	0.76	0.36	0.12		0.0585044	-0.0164604	0.116253	-0.0701912	0.0847339	0.111507	0.0258995	-0.0371548	-0.188353	-0.134211	-0.265797	-0.252941	0.0674813	0.0296797	-0.169556	0.0922779
Penicillium	0.98	0.18	0.9	0.88		0.409578	0.0296797	-0.0449736	-0.036379	0.160552	-0.00697778	-0.146114	-0.237857	-0.154968	-0.173398	0.118999	0.167169	-0.0205703	-0.0713175	0.230004
Pseudopithomyces	0.2	0.04	0.94	0.88	0.02		-0.0205703	-0.0907363	-0.201734	-0.10499	0.107003	0.0819493	-0.0805066	-0.281606	-0.115042	0.515292	0.281411	-0.0778554	0.196021	0.374368
Sarocladium	0.08	0.56	0.98	0.96	0.92	0.48		0.166951	0.348154	0.417187	-0.0678576	-0.25923	-0.190251	0.138916	-0.135355	-0.310046	0.0659862	-0.105086	0.111507	-0.0501339
Seimatosporium	0.6	0.22	0.56	0.56	0.66	0.38	0.68		0.690256	0.0104298	0.158028	-0.347111	-0.0288168	0.181827	0.365506	-0.123291	0.181316	-0.0538896	0.160552	-0.0371548
Taphrina	0.36	0.06	0.3	0.66	0.76	0.06	0.22	0		0.246005	-0.0102854	-0.252207	-0.0120593	0.201528	0.355736	-0.352387	0.0480455	-0.0701912	-0.10499	-0.146114
Zygosaccharomyces	0.16	0.72	0.22	0.48	0.34	0.64	0.1	0.8	0.5		0.0922779	-0.169479	-0.131806	-0.0605146	-0.358986	-0.358488	0.0585044	-0.0449736	0.417187	0.0819493
Acinetobacter	0.08	0.8	0.06	0.88	0.98	0.92	0.68	0.66	0.8	0.36		0.0488394	-0.0261113	-0.122878	-0.348745	-0.0226272	0.33582	-0.0907363	0.0104298	-0.25923
Apilactobacillus	0.66	0.16	0.8	0.54	0.22	0.62	0.18	0.04	0.1	0.32	0.46		0.245488	0.176741	-0.19681	0.131843	0.524473	0.166951	0.246005	-0.347111
Carnimonas	0.48	0.22	0.68	0.22	0	0.44	0.3	0.86	0.94	0.22	0.58	0.14		0.341884	0.227675	0.138569	-0.00524207	-0.115806	-0.186011	-0.252207
Erwinia	0.42	0	0.38	0.48	0.18	0.02	0.8	0.38	0.38	0.42	0.34	0.16	0.12		0.332223	0.0955695	-0.0164604	-0.20214	-0.0124606	-0.169479
Lactobacillus	0.06	0.84	0	0.08	0.5	0.86	0.74	0.1	0.34	0	0	0.46	0.38	0.16		-0.096266	0.409578	-0.106512	0.391921	0.0488394
Nocardia	0.2	0.1	0.54	0.14	0.66	0.16	0.02	0.28	0	0.04	0.72	0.54	0.42	0.66	0.96		-0.136776	0.0847339	0.0258995	0.128989
Saccharibacter	0.02	0.82	0.56	0.76	0.36	0.12	0.98	0.18	0.9	0.88	0.2	0.04	0.94	0.88	0.02	0.08		-0.036379	-0.00697778	-0.0710361
Methylobacterium	0.56	0.98	0.96	0.92	0.48	0.6	0.22	0.56	0.56	0.66	0.38	0.68	0.36	0.06	0.3	0.66	0.76		0.107003	-0.0560542
Saccharibacillus	0.06	0.22	0	0.16	0.72	0.22	0.48	0.34	0.64	0.1	0.8	0.5	0.08	0.8	0.06	0.88	0.98	0.92		-0.188353
Sphingomonas	0.68	0.66	0.8	0.36	0.66	0.16	0.8	0.54	0.22	0.62	0.18	0.04	0.1	0.32	0.46	0.48	0.22	0.68	0.22
Dev 2
	Alternaria	Ascosphaera	Cladosporium	Mortierella	Penicillium	Pseudopithomyces	Sarocladium	Seimatosporium	Taphrina	Zygosaccharomyces	Acinetobacter	Apilactobacillus	Carnimonas	Erwinia	Lactobacillus	Nocardia	Saccharibacter	Methylobacterium	Saccharibacillus	Sphingomonas
Alternaria		0.00567963	-0.0102713	0.0271933	-0.0679108	-0.0138548	0.00567963	-0.0679108	0.623904	-0.0679108	0.00567963	-0.0138548	-0.0679108	0.0271933	-0.0102713	0.00567963	0.00567963	-0.0102713	0.0271933	-0.0679108
Ascosphaera	0.76		0.324676	-0.0443977	0.0215651	-0.0419793	-0.0102713	0.0215651	0.035501	0.0215651	-0.0102713	-0.0419793	0.0215651	-0.0443977	0.324676	-0.0102713	-0.0102713	0.324676	-0.0443977	0.0215651
Cladosporium	0.82	0.1		-0.00793067	-0.210146	0.0143269	0.324676	-0.210146	0.00567963	-0.210146	0.324676	0.0143269	-0.210146	-0.00793067	0.0271933	0.324676	0.324676	0.0271933	-0.00793067	-0.210146
Mortierella	0.58	0.28	0.88		0.341027	0.623904	0.0271933	0.341027	-0.0102713	0.341027	0.0271933	0.623904	0.341027	-0.0679108	-0.0443977	0.0271933	0.0271933	-0.0443977	-0.0679108	0.341027
Penicillium	0.92	0.94	0.1	0.62		0.035501	-0.0443977	-0.0138548	0.324676	-0.0138548	-0.0443977	0.035501	-0.0138548	0.0215651	-0.00793067	-0.0443977	-0.0443977	-0.00793067	0.0215651	-0.0138548
Pseudopithomyces	0.88	0.24	0.42	0.32	0.92		-0.00793067	-0.0419793	0.0271933	-0.0419793	-0.00793067	0.00567963	-0.0419793	-0.210146	-0.0679108	-0.00793067	-0.00793067	-0.0679108	-0.210146	-0.0419793
Sarocladium	0.76	0.82	0.1	0.58	0.28	0.88		0.0143269	-0.0443977	0.0143269	-0.0679108	-0.0102713	0.0143269	0.341027	0.0215651	-0.0679108	-0.0679108	0.0215651	0.341027	0.0143269
Seimatosporium	0.92	0.94	0.1	0.62	0.88	0.24	0.42		-0.00793067	0.623904	0.0215651	0.324676	0.623904	-0.0138548	-0.210146	0.0215651	0.0215651	-0.210146	-0.0138548	0.623904
Taphrina	0.32	0.92	0.76	0.82	0.1	0.58	0.28	0.88		0.035501	-0.210146	0.0271933	0.035501	-0.0419793	0.341027	-0.210146	-0.210146	0.341027	-0.0419793	0.035501
Zygosaccharomyces	0.92	0.94	0.1	0.62	0.88	0.24	0.42	0.32	0.92		0.341027	-0.0443977	0.00567963	0.0143269	-0.0138548	0.341027	0.341027	-0.0138548	0.0143269	0.00567963
Acinetobacter	0.76	0.82	0.1	0.58	0.28	0.88	0.92	0.94	0.1	0.62		-0.00793067	-0.0102713	0.623904	-0.0419793	-0.0138548	-0.0138548	-0.0419793	0.623904	-0.0102713
Apilactobacillus	0.88	0.24	0.42	0.32	0.92	0.76	0.82	0.1	0.58	0.28	0.88		0.324676	0.035501	0.0143269	-0.0419793	-0.0419793	0.0143269	0.035501	0.324676
Carnimonas	0.92	0.94	0.1	0.62	0.88	0.24	0.42	0.32	0.92	0.76	0.82	0.1		0.00567963	0.623904	0.0143269	0.0143269	0.623904	0.00567963	0.0271933
Erwinia	0.58	0.28	0.88	0.92	0.94	0.1	0.62	0.88	0.24	0.42	0.32	0.92	0.76		0.035501	0.623904	0.623904	0.035501	-0.0102713	-0.0443977
Lactobacillus	0.82	0.1	0.58	0.28	0.88	0.92	0.94	0.1	0.62	0.88	0.24	0.42	0.32	0.92		0.035501	0.035501	0.00567963	0.324676	-0.00793067
Nocardia	0.76	0.82	0.1	0.58	0.28	0.88	0.92	0.94	0.1	0.62	0.88	0.24	0.42	0.32	0.92		0.00567963	-0.0102713	0.0271933	-0.0679108
Saccharibacter	0.76	0.82	0.1	0.58	0.28	0.88	0.92	0.94	0.1	0.62	0.88	0.24	0.42	0.32	0.92	0.76		0.324676	-0.0443977	0.0215651
Methylobacterium	0.82	0.1	0.58	0.28	0.88	0.92	0.94	0.1	0.62	0.88	0.24	0.42	0.32	0.92	0.76	0.82	0.1		-0.00793067	-0.210146
Saccharibacillus	0.58	0.28	0.88	0.92	0.94	0.1	0.62	0.88	0.24	0.42	0.32	0.92	0.76	0.82	0.1	0.58	0.28	0.88		0.341027
Sphingomonas	0.92	0.94	0.1	0.62	0.88	0.24	0.42	0.32	0.92	0.76	0.82	0.1	0.58	0.28	0.88	0.92	0.94	0.1	0.62
Dev 3
	Alternaria	Ascosphaera	Cladosporium	Mortierella	Penicillium	Pseudopithomyces	Sarocladium	Seimatosporium	Taphrina	Zygosaccharomyces	Acinetobacter	Apilactobacillus	Carnimonas	Erwinia	Lactobacillus	Nocardia	Saccharibacter	Methylobacterium	Saccharibacillus	Sphingomonas
Alternaria		0.457729	0.019298	0.0442591	0.205752	-0.275957	-0.158543	-0.363669	-0.125261	0.107753	0.106597	0.457729	0.181349	-0.285404	0.107753	0.0786031	-0.275957	0.260162	-0.297157	0.205752
Ascosphaera	0.04		-0.10037	-0.059075	0.340041	0.181349	-0.0449711	0.0399199	-0.00229778	-0.233868	-0.155122	0.019298	-0.153977	0.133588	-0.233868	-0.0072705	0.181349	0.0790164	0.274563	0.340041
Cladosporium	0.72	0.32		0.168388	-0.0217637	-0.153977	-0.00396831	-0.285404	0.103977	0.24299	0.213855	-0.10037	-0.242789	0.467069	0.24299	-0.0833083	-0.153977	-0.125261	0.106597	-0.0217637
Mortierella	0.62	0.96	0.22		0.207018	-0.242789	0.0759017	0.133588	-0.292952	-0.0912115	-0.0047443	0.0442591	-0.107692	0.260162	-0.0912115	0.547297	-0.242789	-0.00229778	-0.155122	0.207018
Penicillium	0.5	0.06	0.78	0.4		-0.107692	0.0527492	0.467069	-0.106488	-0.404503	-0.215242	-0.059075	-0.158543	0.0790164	-0.404503	0.699837	-0.107692	0.103977	0.213855	-0.275957
Pseudopithomyces	0	0.32	0.1	0.08	0.34		0.449303	0.260162	0.151645	0.0397082	0.0786031	0.168388	-0.0449711	-0.125261	0.0397082	0.457729	-0.158543	-0.292952	-0.0047443	0.181349
Sarocladium	0.34	0.68	0.52	0.74	0.78	0.4		0.0790164	-0.0868734	-0.0324729	-0.0072705	0.205752	-0.00396831	-0.00229778	-0.0324729	0.019298	-0.0449711	-0.106488	-0.215242	-0.153977
Seimatosporium	0.14	0.78	0.08	0.82	0.12	0.1	0.62		0.0675395	-0.297157	-0.0833083	0.340041	0.0759017	0.103977	-0.297157	-0.10037	-0.00396831	0.151645	0.0786031	-0.242789
Taphrina	0.38	0.74	0.82	0.02	0.44	0.12	0.6	0.88		0.274563	0.547297	-0.0217637	0.0527492	-0.292952	0.274563	0.0442591	0.0759017	-0.0868734	-0.0072705	-0.107692
Zygosaccharomyces	0.46	0.12	0.04	0.6	0	0.9	0.88	0.06	0.5		0.699837	0.207018	0.449303	-0.106488	0.106597	-0.059075	0.0527492	0.0675395	-0.0833083	-0.158543
Acinetobacter	0.58	0.12	0.08	0.44	0.02	0.4	0.74	0.06	0.04	0.04		-0.275957	-0.363669	0.151645	-0.155122	0.168388	0.449303	0.107753	0.547297	-0.0449711
Apilactobacillus	0.04	0.72	0.32	0.62	0.96	0.22	0.5	0.06	0.78	0.4	0		0.0399199	-0.0868734	0.213855	0.205752	-0.363669	-0.233868	0.699837	-0.00396831
Carnimonas	0.32	0.1	0.08	0.34	0.34	0.68	0.52	0.74	0.78	0.4	0.14	0.78		0.0675395	-0.0047443	0.340041	0.0399199	0.24299	0.457729	0.0759017
Erwinia	0.08	0.82	0.12	0.1	0.62	0.38	0.74	0.82	0.02	0.44	0.12	0.6	0.88		-0.215242	-0.0217637	-0.285404	-0.0912115	0.019298	0.0527492
Lactobacillus	0.46	0.12	0.04	0.6	0	0.9	0.88	0.06	0.5	0.58	0.12	0.08	0.44	0.02		0.207018	0.133588	-0.404503	-0.10037	0.449303
Nocardia	0.4	0.74	0.06	0.04	0.04	0.04	0.72	0.32	0.62	0.96	0.22	0.5	0.06	0.78	0.4		0.467069	0.0397082	0.0442591	-0.363669
Saccharibacter	0	0.32	0.1	0.08	0.34	0.34	0.68	0.52	0.74	0.78	0.4	0.14	0.78	0.08	0.82	0.12		-0.0324729	-0.059075	0.0399199
Methylobacterium	0.1	0.62	0.38	0.74	0.82	0.02	0.44	0.12	0.6	0.88	0.46	0.12	0.04	0.6	0	0.9	0.88		0.168388	-0.285404
Saccharibacillus	0.06	0.5	0.58	0.12	0.08	0.44	0.02	0.4	0.74	0.06	0.04	0.04	0.04	0.72	0.32	0.62	0.96	0.22		0.133588
Sphingomonas	0.5	0.06	0.78	0.4	0	0.32	0.1	0.08	0.34	0.34	0.68	0.52	0.74	0.78	0.4	0.14	0.78	0.08	0.82
Dev 4
	Alternaria	Ascosphaera	Cladosporium	Mortierella	Penicillium	Pseudopithomyces	Sarocladium	Seimatosporium	Taphrina	Zygosaccharomyces	Acinetobacter	Apilactobacillus	Carnimonas	Erwinia	Lactobacillus	Nocardia	Saccharibacter	Methylobacterium	Saccharibacillus	Sphingomonas
Alternaria		0.298571	-0.0872705	-0.195577	0.335363	-0.0927391	0.208256	0.36199	-0.0996664	-0.150481	-0.0294543	0.0987914	-0.220121	0.298571	-0.0141053	0.0802933	-0.0449188	0.15714	0.271394	0.208256
Ascosphaera	0.4		-0.155555	-0.132386	0.122683	0.13808	0.116363	0.547322	0.0262015	-0.154507	-0.313401	0.00912473	-0.390404	-0.0872705	0.0424109	-0.0996664	-0.147656	0.491065	0.239475	0.116363
Cladosporium	0.32	0.32		-0.499158	-0.31833	-0.258216	0.305817	-0.0682634	0.21779	0.466132	0.225642	-0.241765	0.185378	-0.155555	0.208256	0.0262015	0.552104	-0.00135468	0.160744	0.305817
Mortierella	0.66	0.14	0.06		0.12132	-0.0141053	0.0702907	0.138048	-0.149254	-0.0190844	-0.0547226	0.15714	-0.361824	-0.195577	0.116363	0.21779	-0.0294543	-0.236232	0.298571	0.0702907
Penicillium	0.2	0.62	0.04	0.6		0.0424109	-0.103304	0.309667	-0.120976	-0.12703	-0.0970932	0.491065	-0.0494794	-0.132386	0.305817	-0.149254	-0.313401	0.316482	-0.0872705	-0.103304
Pseudopithomyces	0.58	0.34	0.24	0.96	0.98		-0.0353582	-0.107567	0.257678	0.13541	-0.0386348	-0.00135468	-0.0809667	-0.499158	0.0702907	-0.120976	0.225642	-0.0583807	-0.155555	-0.0353582
Sarocladium	0.68	0.88	0.2	0.92	0.22	0.88		0.0802933	-0.156796	-0.0449188	0.00834136	-0.236232	0.0122341	0.335363	-0.103304	0.257678	-0.0547226	-0.079091	-0.195577	0.36199
Seimatosporium	0.06	0.32	0.52	0.66	0.04	0.56	0.92		-0.115594	-0.147656	-0.218946	0.316482	-0.0888526	0.122683	-0.0353582	-0.156796	-0.0970932	-0.0195875	-0.132386	0.547322
Taphrina	0.14	0.88	0.4	0.48	0.26	0.4	0.22	0.14		0.552104	0.530371	-0.0583807	-0.172082	-0.31833	0.36199	-0.115594	-0.0386348	-0.220121	-0.499158	-0.0682634
Zygosaccharomyces	0.1	0.22	0.28	0.58	0.24	0.8	0.82	0.06	0.02		0.614151	-0.079091	0.271394	0.12132	0.547322	-0.150481	0.00834136	-0.390404	0.335363	0.138048
Acinetobacter	0.32	0.06	0.62	0.92	0.34	0.58	0.98	0.12	0.02	0.24		-0.0195875	0.239475	-0.0927391	-0.0682634	-0.154507	-0.218946	0.185378	0.122683	0.309667
Apilactobacillus	0.62	0.82	0.08	0.5	0.1	0.76	0.14	0.18	0.7	0.56	0.34		0.160744	0.13808	0.138048	0.466132	0.530371	-0.361824	-0.31833	-0.107567
Carnimonas	0.14	0	0.44	0.3	0.82	0.58	0.54	0.52	0.44	0.64	0.46	0.78		-0.258216	0.309667	-0.0190844	0.614151	-0.0494794	0.12132	0.0802933
Erwinia	0.4	0.32	0.32	0.66	0.14	0.06	0.2	0.62	0.04	0.6	0.58	0.34	0.24		-0.107567	-0.12703	0.0987914	-0.0809667	-0.0927391	-0.0996664
Lactobacillus	0.96	0.98	0.68	0.88	0.2	0.92	0.22	0.88	0.06	0.32	0.52	0.66	0.04	0.56		0.13541	0.00912473	0.0122341	0.13808	0.0262015
Nocardia	0.92	0.14	0.88	0.4	0.48	0.26	0.4	0.22	0.14	0.1	0.22	0.28	0.58	0.24	0.8		-0.241765	-0.0888526	-0.258216	0.21779
Saccharibacter	0.82	0.06	0.02	0.32	0.06	0.62	0.92	0.34	0.58	0.98	0.12	0.02	0.24	0.62	0.82	0.08		-0.172082	-0.0141053	-0.149254
Methylobacterium	0.5	0.1	0.76	0.14	0.18	0.7	0.56	0.34	0.14	0	0.44	0.3	0.82	0.58	0.54	0.52	0.44		0.0424109	-0.120976
Saccharibacillus	0.64	0.46	0.78	0.4	0.32	0.32	0.66	0.14	0.06	0.2	0.62	0.04	0.6	0.58	0.34	0.24	0.96	0.98		0.257678
Sphingomonas	0.68	0.88	0.2	0.92	0.22	0.88	0.06	0.32	0.52	0.66	0.04	0.56	0.92	0.14	0.88	0.4	0.48	0.26	0.4
Dev 5
	Alternaria	Ascosphaera	Cladosporium	Mortierella	Penicillium	Pseudopithomyces	Sarocladium	Seimatosporium	Taphrina	Zygosaccharomyces	Acinetobacter	Apilactobacillus	Carnimonas	Erwinia	Lactobacillus	Nocardia	Saccharibacter	Methylobacterium	Saccharibacillus	Sphingomonas
Alternaria		0.752574	-0.0108255	0.0300029	-0.00367634	0.352879	-0.131173	-0.0499767	-0.126136	-0.180715	-0.249144	0.22528	0.150136	-0.114917	0.22113	0.229089	0.752574	-0.0366602	-0.193675	-0.0555183
Ascosphaera	0		0.0799269	0.157393	0.263771	0.590439	-0.0366602	-0.173901	-0.255183	-0.0349485	-0.0306926	0.364798	-0.0458415	-0.168135	-0.0866186	0.46668	-0.0108255	0.0207204	0.37085	0.170088
Cladosporium	0.94	0.38		0.284093	0.0392855	-0.00461877	0.0207204	-0.097744	-0.0663496	0.154703	0.333379	-0.0561774	-0.085558	-0.194202	-0.389178	-0.109269	0.0799269	0.108133	0.696222	-0.0364449
Mortierella	0.98	0.14	0.2		0.0232319	-0.0654618	0.108133	-0.0878032	0.111594	0.157151	0.0482166	-0.041955	-0.171523	-0.161308	-0.268623	-0.237021	0.0300029	0.0127246	-0.180715	0.0694327
Penicillium	0.88	0.22	0.94	0.96		0.385458	0.0127246	-0.058237	0.00652353	0.224622	0.0629265	-0.192012	-0.266734	-0.236262	-0.194054	0.21127	0.157393	-0.0948838	-0.0349485	0.22528
Pseudopithomyces	0.14	0	0.88	0.8	0		-0.0948838	-0.0369622	-0.193675	0.0014546	0.0426377	0.0508554	-0.0387406	-0.242408	-0.0720902	0.555735	0.284093	-0.0499767	0.154703	0.364798
Sarocladium	0.12	0.28	0.9	0.78	0.72	0.26		0.137647	0.37085	0.422307	-0.0555183	-0.195724	-0.234153	0.0755216	-0.0457533	-0.243316	-0.00367634	-0.173901	0.157151	-0.0561774
Seimatosporium	0.8	0.16	0.48	0.38	0.64	0.38	0.34		0.696222	-0.00838417	0.170088	-0.289846	-0.041206	0.211613	0.439683	-0.169443	0.263771	-0.097744	0.224622	-0.041955
Taphrina	0.34	0	0.22	0.8	0.8	0.04	0.04	0.02		0.174015	-0.0364449	-0.234578	0.0594344	0.292133	0.389835	-0.366857	0.0392855	-0.0878032	0.0014546	-0.192012
Zygosaccharomyces	0.24	0.52	0.3	0.6	0.28	0.52	0.02	0.9	0.48		0.0694327	-0.14402	-0.172787	-0.170986	-0.313054	-0.234886	0.0232319	-0.058237	0.422307	0.0508554
Acinetobacter	0.14	0.84	0	0.6	0.66	0.6	0.66	0.9	0.62	0.54		0.10685	-0.0718787	-0.12827	-0.295837	-0.0568996	0.352879	-0.0369622	-0.00838417	-0.195724
Apilactobacillus	0.32	0.14	0.66	0.56	0.3	0.98	0.1	0.02	0.06	0.06	0.22		0.244601	0.202679	-0.135356	0.00293028	0.590439	0.137647	0.174015	-0.289846
Carnimonas	0.56	0.32	0.8	0.14	0.02	0.24	0.1	0.98	0.94	0.12	0.92	0.22		0.417923	0.275124	0.135212	-0.00461877	-0.126136	-0.249144	-0.234578
Erwinia	0.5	0	0.16	0.48	0.02	0	0.66	0.2	0.22	0.66	0.44	0.2	0.04		0.389122	0.0763909	-0.0654618	-0.255183	-0.0306926	-0.14402
Lactobacillus	0.22	0.62	0	0.02	0.3	0.5	0.84	0.06	0.24	0.12	0	0.4	0.28	0.14		-0.05144	0.385458	-0.0663496	0.333379	0.10685
Nocardia	0.18	0.12	0.34	0.2	0.46	0.12	0	0.36	0	0	0.74	0.9	0.34	0.7	0.82		-0.131173	0.111594	0.0482166	0.150136
Saccharibacter	0	0.94	0.38	0.98	0.14	0.2	0.88	0.22	0.94	0.96	0.14	0	0.88	0.8	0	0.12		0.00652353	0.0629265	-0.0458415
Methylobacterium	0.28	0.9	0.78	0.72	0.26	0.8	0.16	0.48	0.38	0.64	0.38	0.34	0.34	0	0.22	0.8	0.8		0.0426377	-0.085558
Saccharibacillus	0.04	0.04	0.02	0.24	0.52	0.3	0.6	0.28	0.52	0.02	0.9	0.48	0.14	0.84	0	0.6	0.66	0.6		-0.171523
Sphingomonas	0.66	0.9	0.62	0.54	0.32	0.14	0.66	0.56	0.3	0.98	0.1	0.02	0.06	0.06	0.22	0.56	0.32	0.8	0.14
